# Supplementary material for: Shallow shotgun metagenomic sequencing of vaginal microbiomes with the Oxford Nanopore technology enables the reliable determination of vaginal community state types and broad community structures
Source: BMC Microbiol. 2025 Aug 25;25:544. doi: 10.1186/s12866-025-04236-5 (PMC12376446; doi:10.1186/s12866-025-04236-5)
Supplement: Supplementary file 1 — Supplementary Material 1: S5: Sequencing statistics. Boxplots comparing BV and non-BV cohorts for: (A) DNA concentration, (B) 16S Illumina sequencing depth, and (C) SMS sequencing depth. Overlaid jitter plots represent individual measurements. S7: Rarefaction analysis of Illumina 16S data. Correlation between Shannon index values before and after rarefaction at a depth of 140,000 reads. S9: Correlation of single species abundances between in 16S and SMS data. Correlation of Lactobacillus species and G. vaginalis abundances in 16S and SMS samples. Respective Pearson´s r and p-value of the correlation line is displayed in the top left corner. S10: PCoA plot of shallow SMS-based bacterial relative abundances. Principal Coordinates Analysis (PCoA) based on Nanopore SMS sequencing and Bray-Curtis inter-sample distances. Dots are colored according to BV status (dark blue = BV; light blue = non-BV). Also shown is a contour plot of the probability density function (KDE) in dashed lines, which represent areas of equal probability density. S12: Visual inspection of genome coverage for non-human eukaryotic and viral species in Nanopore SMS data. Examples of read distributions. (A) examples of verified species, (B) examples of species that failed verification. Note that some reads and contigs appear black because only their borders are visible due to scaling. S13: Per-sample coverage on the human genome. Bar plot showing per-sample coverage of human genome. Red horizontal line represents a utilized threshold of 0.2X coverage. S2: SMS custom database content. An overview and detailed listing of the Kraken2/Bracken custom database content. The first sheet (“db_content_overview”) summarizes the number of assemblies and species per RefSeq division. The second sheet (“db_content_detailed”) provides genome-level details, including FTP download paths, release dates, species names, taxonomic IDs, and RefSeq divisions. S3: Study cohort metadata. A categorical overview of metadata of stu [file 12866_2025_4236_MOESM1_ESM.zip › Supplementary_material/S11_verification_nonbact.xlsx]

## Sheet: SupplTab_verification_nonbact
Sample ID	Status	Kingdom	Taxonomic ID	Species	# Reads kraken2	Readlength (median)	% reads back-mapped	% aligned bases (median)	% alignment dissimilarity	verified by visual inspection*	% blasted target taxon	% blasted homo sapiens		*Verification by visual inspection
17	Control	Eukaryota	5476	Candida albicans	75	548	98.667	77.348	3.63	True	98.667	0		True	Taxon has been sucessfully verified
31	Control	Viruses	578234	Lactobacillus phage Lv-1	56	394	94.643	62.577	5.59	True	96.429	0		False	Taxon failed the verification
12	Control	Viruses	10376	Human gammaherpesvirus 4	22	533	100	73.981	5.128	True	100	0		None	No verification was performed,
21	Vaginosis	Eukaryota	5476	Candida albicans	30	1339	96.667	90.698	4.197	True	96.667	0			as taxon was filtered out
21	Vaginosis	Viruses	578234	Lactobacillus phage Lv-1	10	556	100	81.385	8.135	True	100	0			on previous verification steps
37	Control	Eukaryota	84751	Anthracocystis flocculosa	13	0	0	0	0	None	0	23.077
37	Control	Eukaryota	261658	Cavenderia fasciculata	10	0	0	0	0	None	0	30
37	Control	Eukaryota	1569628	Jaminaea rosea	11	0	0	0	0	None	0	9.091
37	Control	Eukaryota	31870	Colletotrichum graminicola	13	648.5	15.385	12.755	5.53	None	0	30.769
37	Control	Eukaryota	5855	Plasmodium vivax	10	779	90	45.269	7.396	None	0	80
37	Control	Eukaryota	83891	Trypanosoma conorhini	10	0	0	0	0	None	0	20
37	Control	Eukaryota	1340029	Aspergillus eucalypticola	10	0	0	0	0	None	0	10
37	Control	Eukaryota	1681229	Blastomyces gilchristii	15	0	0	0	0	None	0	60
55	Vaginosis	Eukaryota	2903	Emiliania huxleyi	13	424	69.231	65.972	14.516	None	0	30.769
55	Vaginosis	Eukaryota	1340029	Aspergillus eucalypticola	15	0	0	0	0	None	0	13.333
55	Vaginosis	Eukaryota	1569628	Jaminaea rosea	11	0	0	0	0	None	0	27.273
55	Vaginosis	Eukaryota	1681229	Blastomyces gilchristii	11	0	0	0	0	None	0	18.182
55	Vaginosis	Eukaryota	31870	Colletotrichum graminicola	12	0	0	0	0	None	0	0
55	Vaginosis	Eukaryota	5911	Tetrahymena thermophila	10	0	0	0	0	None	0	40
22	Vaginosis	Eukaryota	84751	Anthracocystis flocculosa	11	0	0	0	0	None	0	0
14	Control	Eukaryota	2903	Emiliania huxleyi	11	495	81.818	48.68	10.265	None	0	27.273
14	Control	Eukaryota	84751	Anthracocystis flocculosa	19	0	0	0	0	None	0	5.556
14	Control	Eukaryota	1569628	Jaminaea rosea	10	0	0	0	0	None	0	20
14	Control	Eukaryota	1681229	Blastomyces gilchristii	13	0	0	0	0	None	0	7.692
14	Control	Eukaryota	588596	Rhizophagus irregularis	15	0	0	0	0	None	0	20
14	Control	Eukaryota	51019	Aspergillus heteromorphus	11	1143	36.364	74.515	22.231	None	0	54.545
1005	Vaginosis	Eukaryota	2903	Emiliania huxleyi	11	602.5	36.364	77.846	20.297	None	0	27.273
1005	Vaginosis	Eukaryota	1681229	Blastomyces gilchristii	21	0	0	0	0	None	0	14.286
1005	Vaginosis	Eukaryota	40559	Botrytis cinerea	10	0	0	0	0	None	0	40
1005	Vaginosis	Eukaryota	948311	Fusarium proliferatum	10	0	0	0	0	None	0	0
1005	Vaginosis	Eukaryota	84751	Anthracocystis flocculosa	14	0	0	0	0	None	0	23.077
1005	Vaginosis	Eukaryota	1569628	Jaminaea rosea	15	0	0	0	0	None	0	6.667
1005	Vaginosis	Eukaryota	5544	Trichoderma harzianum	15	0	0	0	0	None	0	6.667
1005	Vaginosis	Eukaryota	29176	Neospora caninum	11	560	9.091	76.786	26.337	None	0	45.455
1005	Vaginosis	Eukaryota	31870	Colletotrichum graminicola	12	0	0	0	0	None	0	33.333
1005	Vaginosis	Eukaryota	261658	Cavenderia fasciculata	11	531	9.091	53.672	15.894	None	0	27.273
1005	Vaginosis	Eukaryota	5755	Acanthamoeba castellanii	14	0	0	0	0	None	0	50
1005	Vaginosis	Eukaryota	588596	Rhizophagus irregularis	11	0	0	0	0	None	9.091	0
1005	Vaginosis	Eukaryota	51019	Aspergillus heteromorphus	10	0	0	0	0	None	0	60
1005	Vaginosis	Eukaryota	4837	Phycomyces blakesleeanus	10	523	30	64.676	26.739	None	0	60
1005	Vaginosis	Eukaryota	91928	Exophiala spinifera	12	0	0	0	0	None	0	8.333
42	Vaginosis	Eukaryota	2903	Emiliania huxleyi	13	392.5	46.154	61.089	12.946	None	0	30.769
42	Vaginosis	Eukaryota	948311	Fusarium proliferatum	21	0	0	0	0	None	0	23.81
42	Vaginosis	Eukaryota	84751	Anthracocystis flocculosa	18	0	0	0	0	None	0	13.333
42	Vaginosis	Eukaryota	1569628	Jaminaea rosea	16	0	0	0	0	None	0	6.25
42	Vaginosis	Eukaryota	83891	Trypanosoma conorhini	10	0	0	0	0	None	0	20
42	Vaginosis	Eukaryota	31870	Colletotrichum graminicola	12	0	0	0	0	None	0	25
42	Vaginosis	Eukaryota	1681229	Blastomyces gilchristii	29	0	0	0	0	None	0	17.241
42	Vaginosis	Eukaryota	588596	Rhizophagus irregularis	15	516	20	83.102	26.004	None	0	6.667
42	Vaginosis	Eukaryota	51019	Aspergillus heteromorphus	17	536	11.765	55.348	13.531	None	0	52.941
42	Vaginosis	Eukaryota	1196635	Aspergillus neoniger	10	0	0	0	0	None	0	30
42	Vaginosis	Eukaryota	5855	Plasmodium vivax	19	1020.5	94.737	49.899	5.022	None	0	100
42	Vaginosis	Eukaryota	91928	Exophiala spinifera	17	0	0	0	0	None	0	0
42	Vaginosis	Eukaryota	1209926	Colletotrichum orchidophilum	12	0	0	0	0	None	0	25
42	Vaginosis	Eukaryota	5970	Exophiala dermatitidis	11	0	0	0	0	None	0	45.455
7	Control	Eukaryota	2903	Emiliania huxleyi	13	441	23.077	58.935	17	None	0	69.231
7	Control	Eukaryota	51019	Aspergillus heteromorphus	14	1169	7.143	12.233	18.621	None	0	35.714
7	Control	Eukaryota	1569628	Jaminaea rosea	10	0	0	0	0	None	0	10
7	Control	Eukaryota	40559	Botrytis cinerea	12	0	0	0	0	None	0	50
7	Control	Eukaryota	31870	Colletotrichum graminicola	11	0	0	0	0	None	0	63.636
7	Control	Eukaryota	1681229	Blastomyces gilchristii	11	0	0	0	0	None	0	0
7	Control	Eukaryota	698440	Marssonina brunnea	11	974	9.091	7.598	17.5	None	0	63.636
40	Vaginosis	Eukaryota	1681229	Blastomyces gilchristii	11	0	0	0	0	None	0	27.273
40	Vaginosis	Eukaryota	84751	Anthracocystis flocculosa	14	0	0	0	0	None	0	0
40	Vaginosis	Eukaryota	261658	Cavenderia fasciculata	12	0	0	0	0	None	0	25
40	Vaginosis	Eukaryota	588596	Rhizophagus irregularis	11	0	0	0	0	None	0	0
40	Vaginosis	Eukaryota	31870	Colletotrichum graminicola	14	0	0	0	0	None	0	14.286
27	Control	Eukaryota	51019	Aspergillus heteromorphus	12	0	0	0	0	None	0	41.667
27	Control	Eukaryota	40559	Botrytis cinerea	12	0	0	0	0	None	0	33.333
27	Control	Eukaryota	5855	Plasmodium vivax	10	780.5	100	45.573	4.102	None	0	90
3546	Vaginosis	Eukaryota	1681229	Blastomyces gilchristii	10	0	0	0	0	None	0	20
56	Vaginosis	Eukaryota	1340029	Aspergillus eucalypticola	12	0	0	0	0	None	0	8.333
56	Vaginosis	Eukaryota	5868	Babesia microti	17	0	0	0	0	None	0	0
56	Vaginosis	Eukaryota	261658	Cavenderia fasciculata	17	0	0	0	0	None	0	5.882
56	Vaginosis	Eukaryota	1681229	Blastomyces gilchristii	10	0	0	0	0	None	0	30
56	Vaginosis	Eukaryota	51019	Aspergillus heteromorphus	11	0	0	0	0	None	0	18.182
56	Vaginosis	Eukaryota	31870	Colletotrichum graminicola	11	0	0	0	0	None	0	36.364
15	Control	Eukaryota	588596	Rhizophagus irregularis	10	546	10	7.692	0	None	0	10
19	Control	Eukaryota	1681229	Blastomyces gilchristii	10	0	0	0	0	None	0	20
21	Vaginosis	Eukaryota	261658	Cavenderia fasciculata	13	427	7.692	30.211	11.364	None	0	23.077
21	Vaginosis	Eukaryota	2903	Emiliania huxleyi	24	459	62.5	66.162	13.793	None	0	20.833
21	Vaginosis	Eukaryota	5755	Acanthamoeba castellanii	15	891	6.667	28.956	26.923	None	0	53.333
21	Vaginosis	Eukaryota	31870	Colletotrichum graminicola	20	488	15	49.425	7.692	None	0	25
21	Vaginosis	Eukaryota	40559	Botrytis cinerea	17	0	0	0	0	None	0	41.176
21	Vaginosis	Eukaryota	1340029	Aspergillus eucalypticola	23	0	0	0	0	None	0	17.391
21	Vaginosis	Eukaryota	948311	Fusarium proliferatum	19	321	5.263	15.265	0	None	0	26.316
21	Vaginosis	Eukaryota	84751	Anthracocystis flocculosa	13	0	0	0	0	None	0	0
21	Vaginosis	Eukaryota	1569628	Jaminaea rosea	11	0	0	0	0	None	0	18.182
21	Vaginosis	Eukaryota	83891	Trypanosoma conorhini	18	0	0	0	0	None	0	5.556
21	Vaginosis	Eukaryota	5022	Leptosphaeria maculans	10	690	20	76.091	21.584	None	0	50
21	Vaginosis	Eukaryota	43228	Capronia epimyces	11	0	0	0	0	None	0	18.182
21	Vaginosis	Eukaryota	39416	Tuber melanosporum	10	0	0	0	0	None	0	60
21	Vaginosis	Eukaryota	1681229	Blastomyces gilchristii	21	818	9.524	38.383	12.911	None	0	14.286
21	Vaginosis	Eukaryota	588596	Rhizophagus irregularis	10	253	10	50.198	23.529	None	0	20
21	Vaginosis	Eukaryota	51019	Aspergillus heteromorphus	25	365	4	63.562	26.4	None	0	60
21	Vaginosis	Eukaryota	1196635	Aspergillus neoniger	14	0	0	0	0	None	0	21.429
21	Vaginosis	Eukaryota	5855	Plasmodium vivax	10	478	90	18.103	3.077	None	0	100
21	Vaginosis	Eukaryota	91928	Exophiala spinifera	13	0	0	0	0	None	0	7.692
21	Vaginosis	Eukaryota	1209926	Colletotrichum orchidophilum	10	0	0	0	0	None	0	20
21	Vaginosis	Eukaryota	698440	Marssonina brunnea	15	344.5	13.333	23.543	9.583	None	0	53.333
41	Vaginosis	Eukaryota	1681229	Blastomyces gilchristii	10	0	0	0	0	None	0	30
41	Vaginosis	Eukaryota	5888	Paramecium tetraurelia	11	0	0	0	0	None	0	0
41	Vaginosis	Eukaryota	588596	Rhizophagus irregularis	15	0	0	0	0	None	0	6.667
41	Vaginosis	Eukaryota	5911	Tetrahymena thermophila	13	9383	7.692	0.522	0	None	0	0
17	Control	Viruses	139871	Lactobacillus prophage Lj771	25	1049	88	87.762	10.87	False	32	0
14	Control	Eukaryota	5811	Toxoplasma gondii	14	295	78.571	62.941	4.348	False	0	85.714
1005	Vaginosis	Eukaryota	5811	Toxoplasma gondii	19	287	78.947	53.208	3.352	False	0	73.684
42	Vaginosis	Eukaryota	5811	Toxoplasma gondii	10	253	80	61.833	3.988	False	0	90
7	Control	Eukaryota	5811	Toxoplasma gondii	10	243.5	80	62.05	2.844	False	0	80
27	Control	Eukaryota	5811	Toxoplasma gondii	11	363.5	72.727	54.516	5.181	False	0	90.909
56	Vaginosis	Eukaryota	5811	Toxoplasma gondii	13	329	84.615	60.938	4.103	False	0	69.231
21	Vaginosis	Eukaryota	5811	Toxoplasma gondii	17	290	82.353	56.23	6.136	False	0	52.941
