# Supplementary material for: Shallow shotgun metagenomic sequencing of vaginal microbiomes with the Oxford Nanopore technology enables the reliable determination of vaginal community state types and broad community structures
Source: BMC Microbiol. 2025 Aug 25;25:544. doi: 10.1186/s12866-025-04236-5 (PMC12376446; doi:10.1186/s12866-025-04236-5)
Supplement: Supplementary file 1 — Supplementary Material 1: S5: Sequencing statistics. Boxplots comparing BV and non-BV cohorts for: (A) DNA concentration, (B) 16S Illumina sequencing depth, and (C) SMS sequencing depth. Overlaid jitter plots represent individual measurements. S7: Rarefaction analysis of Illumina 16S data. Correlation between Shannon index values before and after rarefaction at a depth of 140,000 reads. S9: Correlation of single species abundances between in 16S and SMS data. Correlation of Lactobacillus species and G. vaginalis abundances in 16S and SMS samples. Respective Pearson´s r and p-value of the correlation line is displayed in the top left corner. S10: PCoA plot of shallow SMS-based bacterial relative abundances. Principal Coordinates Analysis (PCoA) based on Nanopore SMS sequencing and Bray-Curtis inter-sample distances. Dots are colored according to BV status (dark blue = BV; light blue = non-BV). Also shown is a contour plot of the probability density function (KDE) in dashed lines, which represent areas of equal probability density. S12: Visual inspection of genome coverage for non-human eukaryotic and viral species in Nanopore SMS data. Examples of read distributions. (A) examples of verified species, (B) examples of species that failed verification. Note that some reads and contigs appear black because only their borders are visible due to scaling. S13: Per-sample coverage on the human genome. Bar plot showing per-sample coverage of human genome. Red horizontal line represents a utilized threshold of 0.2X coverage. S2: SMS custom database content. An overview and detailed listing of the Kraken2/Bracken custom database content. The first sheet (“db_content_overview”) summarizes the number of assemblies and species per RefSeq division. The second sheet (“db_content_detailed”) provides genome-level details, including FTP download paths, release dates, species names, taxonomic IDs, and RefSeq divisions. S3: Study cohort metadata. A categorical overview of metadata of stu [file 12866_2025_4236_MOESM1_ESM.zip › Supplementary_material/S2_SMS_database_content.xlsx]

## Sheet: db_content_overview
RefSeq_division	Nr_assemblies	Nr_species
protozoa	87	87
fungi	293	293
bacteria	19763	8153
viruses	9297	8941
vertebrate_mammalian	3	1

## Sheet: db_content_detailed
species	species_taxid	genomic_fasta	release_date	ftp_path	RefSeq_division
Acanthamoeba_castellanii_str._Neff	5755	GCF_000313135.1_Acastellanii.strNEFF_v1_genomic.fna.gz	2013-01-09	ftp://ftp.ncbi.nlm.nih.gov/genomes/all/GCF/000/313/135/GCF_000313135.1_Acastellanii.strNEFF_v1	protozoa
Acytostelium_subglobosum_LB1	361139	GCF_000787575.1_Asub_2.0_genomic.fna.gz	2014-12-22	ftp://ftp.ncbi.nlm.nih.gov/genomes/all/GCF/000/787/575/GCF_000787575.1_Asub_2.0	protozoa
Aphanomyces_astaci	112090	GCF_000520075.1_Apha_asta_APO3_V1_genomic.fna.gz	2014-01-14	ftp://ftp.ncbi.nlm.nih.gov/genomes/all/GCF/000/520/075/GCF_000520075.1_Apha_asta_APO3_V1	protozoa
Aphanomyces_invadans	157072	GCF_000520115.1_Apha_inva_NJM9701_V1_genomic.fna.gz	2014-01-15	ftp://ftp.ncbi.nlm.nih.gov/genomes/all/GCF/000/520/115/GCF_000520115.1_Apha_inva_NJM9701_V1	protozoa
Aureococcus_anophagefferens	44056	GCF_000186865.1_v_1.0_genomic.fna.gz	2011-02-15	ftp://ftp.ncbi.nlm.nih.gov/genomes/all/GCF/000/186/865/GCF_000186865.1_v_1.0	protozoa
Babesia_bigemina	5866	GCF_000981445.1_Bbig001_genomic.fna.gz	2014-06-13	ftp://ftp.ncbi.nlm.nih.gov/genomes/all/GCF/000/981/445/GCF_000981445.1_Bbig001	protozoa
Babesia_bovis_T2Bo	5865	GCF_000165395.1_ASM16539v1_genomic.fna.gz	2007-09-06	ftp://ftp.ncbi.nlm.nih.gov/genomes/all/GCF/000/165/395/GCF_000165395.1_ASM16539v1	protozoa
Babesia_microti_strain_RI	5868	GCF_000691945.2_ASM69194v2_genomic.fna.gz	2015-07-30	ftp://ftp.ncbi.nlm.nih.gov/genomes/all/GCF/000/691/945/GCF_000691945.2_ASM69194v2	protozoa
Babesia_ovata	189622	GCF_002897235.1_Bovata_7.1_genomic.fna.gz	2017-12-15	ftp://ftp.ncbi.nlm.nih.gov/genomes/all/GCF/002/897/235/GCF_002897235.1_Bovata_7.1	protozoa
Babesia_sp._Xinjiang	462227	GCF_002095265.1_B_xinjiang1.0_genomic.fna.gz	2017-04-18	ftp://ftp.ncbi.nlm.nih.gov/genomes/all/GCF/002/095/265/GCF_002095265.1_B_xinjiang1.0	protozoa
Besnoitia_besnoiti	94643	GCF_002563875.1_Bbes1.0_genomic.fna.gz	2017-10-18	ftp://ftp.ncbi.nlm.nih.gov/genomes/all/GCF/002/563/875/GCF_002563875.1_Bbes1.0	protozoa
Blastocystis_hominis	12968	GCF_000151665.1_ASM15166v1_genomic.fna.gz	2010-07-06	ftp://ftp.ncbi.nlm.nih.gov/genomes/all/GCF/000/151/665/GCF_000151665.1_ASM15166v1	protozoa
Blastocystis_sp._subtype_4	944170	GCF_000743755.1_ASM74375v1_genomic.fna.gz	2014-09-29	ftp://ftp.ncbi.nlm.nih.gov/genomes/all/GCF/000/743/755/GCF_000743755.1_ASM74375v1	protozoa
Cavenderia_fasciculata	261658	GCF_000203815.1_DFas_2.0_genomic.fna.gz	2011-04-13	ftp://ftp.ncbi.nlm.nih.gov/genomes/all/GCF/000/203/815/GCF_000203815.1_DFas_2.0	protozoa
Cryptosporidium_hominis_TU502	237895	GCF_000006425.1_ASM642v1_genomic.fna.gz	2004-10-27	ftp://ftp.ncbi.nlm.nih.gov/genomes/all/GCF/000/006/425/GCF_000006425.1_ASM642v1	protozoa
Cryptosporidium_muris_RN66	5808	GCF_000006515.1_JCVI_cmg_v1.0_genomic.fna.gz	2008-07-23	ftp://ftp.ncbi.nlm.nih.gov/genomes/all/GCF/000/006/515/GCF_000006515.1_JCVI_cmg_v1.0	protozoa
Cryptosporidium_parvum_Iowa_II	5807	GCF_000165345.1_ASM16534v1_genomic.fna.gz	2007-02-26	ftp://ftp.ncbi.nlm.nih.gov/genomes/all/GCF/000/165/345/GCF_000165345.1_ASM16534v1	protozoa
Cryptosporidium_ubiquitum	857276	GCF_001865345.1_ASM186534v1_genomic.fna.gz	2016-11-03	ftp://ftp.ncbi.nlm.nih.gov/genomes/all/GCF/001/865/345/GCF_001865345.1_ASM186534v1	protozoa
Cyclospora_cayetanensis	88456	GCF_002999335.1_CcayRef3_genomic.fna.gz	2018-03-14	ftp://ftp.ncbi.nlm.nih.gov/genomes/all/GCF/002/999/335/GCF_002999335.1_CcayRef3	protozoa
Dictyostelium_discoideum_AX4	44689	GCF_000004695.1_dicty_2.7_genomic.fna.gz	2009-08-24	ftp://ftp.ncbi.nlm.nih.gov/genomes/all/GCF/000/004/695/GCF_000004695.1_dicty_2.7	protozoa
Dictyostelium_purpureum	5786	GCF_000190715.1_v1.0_genomic.fna.gz	2011-03-02	ftp://ftp.ncbi.nlm.nih.gov/genomes/all/GCF/000/190/715/GCF_000190715.1_v1.0	protozoa
Eimeria_acervulina	5801	GCF_000499425.1_EAH001_genomic.fna.gz	2013-11-05	ftp://ftp.ncbi.nlm.nih.gov/genomes/all/GCF/000/499/425/GCF_000499425.1_EAH001	protozoa
Eimeria_maxima	5804	GCF_000499605.1_EMW001_genomic.fna.gz	2013-11-06	ftp://ftp.ncbi.nlm.nih.gov/genomes/all/GCF/000/499/605/GCF_000499605.1_EMW001	protozoa
Eimeria_mitis	44415	GCF_000499745.1_EMH001_genomic.fna.gz	2013-11-06	ftp://ftp.ncbi.nlm.nih.gov/genomes/all/GCF/000/499/745/GCF_000499745.1_EMH001	protozoa
Eimeria_necatrix	51315	GCF_000499385.1_ENH001_genomic.fna.gz	2013-11-06	ftp://ftp.ncbi.nlm.nih.gov/genomes/all/GCF/000/499/385/GCF_000499385.1_ENH001	protozoa
Eimeria_tenella	5802	GCF_000499545.2_ETH001_genomic.fna.gz	2013-11-06	ftp://ftp.ncbi.nlm.nih.gov/genomes/all/GCF/000/499/545/GCF_000499545.2_ETH001	protozoa
Emiliania_huxleyi_CCMP1516	2903	GCF_000372725.1_Emiliana_huxleyi_CCMP1516_main_genome_assembly_v1.0_genomic.fna.gz	2013-05-02	ftp://ftp.ncbi.nlm.nih.gov/genomes/all/GCF/000/372/725/GCF_000372725.1_Emiliana_huxleyi_CCMP1516_main_genome_assembly_v1.0	protozoa
Entamoeba_dispar_SAW760	46681	GCF_000209125.1_JCVI_EDISG_1.0_genomic.fna.gz	2008-01-16	ftp://ftp.ncbi.nlm.nih.gov/genomes/all/GCF/000/209/125/GCF_000209125.1_JCVI_EDISG_1.0	protozoa
Entamoeba_histolytica_HM-1_IMSS	5759	GCF_000208925.1_JCVI_ESG2_1.0_genomic.fna.gz	2008-03-12	ftp://ftp.ncbi.nlm.nih.gov/genomes/all/GCF/000/208/925/GCF_000208925.1_JCVI_ESG2_1.0	protozoa
Entamoeba_invadens_IP1	33085	GCF_000330505.1_EIA2_v2_genomic.fna.gz	2013-01-03	ftp://ftp.ncbi.nlm.nih.gov/genomes/all/GCF/000/330/505/GCF_000330505.1_EIA2_v2	protozoa
Entamoeba_nuttalli_P19	412467	GCF_000257125.1_ENU1_v1_genomic.fna.gz	2012-09-27	ftp://ftp.ncbi.nlm.nih.gov/genomes/all/GCF/000/257/125/GCF_000257125.1_ENU1_v1	protozoa
Giardia_lamblia_ATCC_50803	5741	GCF_000002435.1_GL2_genomic.fna.gz	2008-02-14	ftp://ftp.ncbi.nlm.nih.gov/genomes/all/GCF/000/002/435/GCF_000002435.1_GL2	protozoa
Gregarina_niphandrodes	110365	GCF_000223845.1_GNI3_genomic.fna.gz	2014-04-11	ftp://ftp.ncbi.nlm.nih.gov/genomes/all/GCF/000/223/845/GCF_000223845.1_GNI3	protozoa
Guillardia_theta_CCMP2712	55529	GCF_000315625.1_Guith1_genomic.fna.gz	2012-12-05	ftp://ftp.ncbi.nlm.nih.gov/genomes/all/GCF/000/315/625/GCF_000315625.1_Guith1	protozoa
Ichthyophthirius_multifiliis	5932	GCF_000220395.1_JCVI-IMG1-V.1_genomic.fna.gz	2011-07-18	ftp://ftp.ncbi.nlm.nih.gov/genomes/all/GCF/000/220/395/GCF_000220395.1_JCVI-IMG1-V.1	protozoa
Leishmania_braziliensis_MHOM_BR_75_M2904	5660	GCF_000002845.2_ASM284v2_genomic.fna.gz	2011-11-07	ftp://ftp.ncbi.nlm.nih.gov/genomes/all/GCF/000/002/845/GCF_000002845.2_ASM284v2	protozoa
Leishmania_donovani	5661	GCF_000227135.1_ASM22713v2_genomic.fna.gz	2011-12-13	ftp://ftp.ncbi.nlm.nih.gov/genomes/all/GCF/000/227/135/GCF_000227135.1_ASM22713v2	protozoa
Leishmania_infantum_JPCM5	5671	GCF_000002875.2_ASM287v2_genomic.fna.gz	2011-11-08	ftp://ftp.ncbi.nlm.nih.gov/genomes/all/GCF/000/002/875/GCF_000002875.2_ASM287v2	protozoa
Leishmania_major_strain_Friedlin	5664	GCF_000002725.2_ASM272v2_genomic.fna.gz	2011-02-14	ftp://ftp.ncbi.nlm.nih.gov/genomes/all/GCF/000/002/725/GCF_000002725.2_ASM272v2	protozoa
Leishmania_mexicana_MHOM_GT_2001_U1103	5665	GCF_000234665.1_ASM23466v4_genomic.fna.gz	2011-11-08	ftp://ftp.ncbi.nlm.nih.gov/genomes/all/GCF/000/234/665/GCF_000234665.1_ASM23466v4	protozoa
Leishmania_panamensis	5679	GCF_000755165.1_ASM75516v1_genomic.fna.gz	2014-09-16	ftp://ftp.ncbi.nlm.nih.gov/genomes/all/GCF/000/755/165/GCF_000755165.1_ASM75516v1	protozoa
Leptomonas_pyrrhocoris	157538	GCF_001293395.1_ASM129339v1_genomic.fna.gz	2015-09-17	ftp://ftp.ncbi.nlm.nih.gov/genomes/all/GCF/001/293/395/GCF_001293395.1_ASM129339v1	protozoa
Naegleria_gruberi_strain_NEG-M	5762	GCF_000004985.1_V1.0_genomic.fna.gz	2010-01-20	ftp://ftp.ncbi.nlm.nih.gov/genomes/all/GCF/000/004/985/GCF_000004985.1_V1.0	protozoa
Nannochloropsis_gaditana_CCMP526	72520	GCF_000240725.1_ASM24072v1_genomic.fna.gz	2012-01-04	ftp://ftp.ncbi.nlm.nih.gov/genomes/all/GCF/000/240/725/GCF_000240725.1_ASM24072v1	protozoa
Neospora_caninum_Liverpool	29176	GCF_000208865.1_ASM20886v2_genomic.fna.gz	2011-03-02	ftp://ftp.ncbi.nlm.nih.gov/genomes/all/GCF/000/208/865/GCF_000208865.1_ASM20886v2	protozoa
Paramecium_tetraurelia_strain_d4-2	5888	GCF_000165425.1_ASM16542v1_genomic.fna.gz	2007-02-02	ftp://ftp.ncbi.nlm.nih.gov/genomes/all/GCF/000/165/425/GCF_000165425.1_ASM16542v1	protozoa
Perkinsus_marinus_ATCC_50983	31276	GCF_000006405.1_JCVI_PMG_1.0_genomic.fna.gz	2009-06-12	ftp://ftp.ncbi.nlm.nih.gov/genomes/all/GCF/000/006/405/GCF_000006405.1_JCVI_PMG_1.0	protozoa
Phaeodactylum_tricornutum_CCAP_1055_1	2850	GCF_000150955.2_ASM15095v2_genomic.fna.gz	2008-12-12	ftp://ftp.ncbi.nlm.nih.gov/genomes/all/GCF/000/150/955/GCF_000150955.2_ASM15095v2	protozoa
Phytophthora_infestans_T30-4	4787	GCF_000142945.1_ASM14294v1_genomic.fna.gz	2009-06-17	ftp://ftp.ncbi.nlm.nih.gov/genomes/all/GCF/000/142/945/GCF_000142945.1_ASM14294v1	protozoa
Phytophthora_parasitica_INRA-310	4792	GCF_000247585.1_PP_INRA-310_V2_genomic.fna.gz	2013-12-19	ftp://ftp.ncbi.nlm.nih.gov/genomes/all/GCF/000/247/585/GCF_000247585.1_PP_INRA-310_V2	protozoa
Phytophthora_sojae	67593	GCF_000149755.1_P.sojae_V3.0_genomic.fna.gz	2011-10-03	ftp://ftp.ncbi.nlm.nih.gov/genomes/all/GCF/000/149/755/GCF_000149755.1_P.sojae_V3.0	protozoa
Plasmodium_berghei_ANKA	5821	GCF_900002375.1_PBANKA01_genomic.fna.gz	2016-09-02	ftp://ftp.ncbi.nlm.nih.gov/genomes/all/GCF/900/002/375/GCF_900002375.1_PBANKA01	protozoa
Plasmodium_chabaudi_chabaudi	5825	GCF_900002335.2_PCHAS01_genomic.fna.gz	2014-08-27	ftp://ftp.ncbi.nlm.nih.gov/genomes/all/GCF/900/002/335/GCF_900002335.2_PCHAS01	protozoa
Plasmodium_coatneyi	208452	GCF_001680005.1_ASM168000v1_genomic.fna.gz	2016-07-06	ftp://ftp.ncbi.nlm.nih.gov/genomes/all/GCF/001/680/005/GCF_001680005.1_ASM168000v1	protozoa
Plasmodium_cynomolgi_strain_B	5827	GCF_000321355.1_PcynB_1.0_genomic.fna.gz	2012-06-07	ftp://ftp.ncbi.nlm.nih.gov/genomes/all/GCF/000/321/355/GCF_000321355.1_PcynB_1.0	protozoa
Plasmodium_falciparum_3D7	5833	GCF_000002765.4_ASM276v2_genomic.fna.gz	2016-04-07	ftp://ftp.ncbi.nlm.nih.gov/genomes/all/GCF/000/002/765/GCF_000002765.4_ASM276v2	protozoa
Plasmodium_fragile	5857	GCF_000956335.1_Plas_frag_nilgiri_V1_genomic.fna.gz	2015-03-20	ftp://ftp.ncbi.nlm.nih.gov/genomes/all/GCF/000/956/335/GCF_000956335.1_Plas_frag_nilgiri_V1	protozoa
Plasmodium_gaboni	647221	GCF_001602025.1_ASM160202v1_genomic.fna.gz	2016-04-08	ftp://ftp.ncbi.nlm.nih.gov/genomes/all/GCF/001/602/025/GCF_001602025.1_ASM160202v1	protozoa
Plasmodium_gallinaceum	5849	GCF_900005855.1_PGAL8A_genomic.fna.gz	2016-11-18	ftp://ftp.ncbi.nlm.nih.gov/genomes/all/GCF/900/005/855/GCF_900005855.1_PGAL8A	protozoa
Plasmodium_gonderi	77519	GCF_002157705.1_Pgonderi_assembly01_genomic.fna.gz	2017-05-17	ftp://ftp.ncbi.nlm.nih.gov/genomes/all/GCF/002/157/705/GCF_002157705.1_Pgonderi_assembly01	protozoa
Plasmodium_inui_San_Antonio_1	52288	GCF_000524495.1_Plas_inui_San_Antonio_1_V1_genomic.fna.gz	2014-01-31	ftp://ftp.ncbi.nlm.nih.gov/genomes/all/GCF/000/524/495/GCF_000524495.1_Plas_inui_San_Antonio_1_V1	protozoa
Plasmodium_knowlesi_strain_H	5850	GCF_000006355.1_ASM635v1_genomic.fna.gz	2008-07-31	ftp://ftp.ncbi.nlm.nih.gov/genomes/all/GCF/000/006/355/GCF_000006355.1_ASM635v1	protozoa
Plasmodium_malariae	5858	GCF_900090045.1_PmUG01_genomic.fna.gz	2016-12-13	ftp://ftp.ncbi.nlm.nih.gov/genomes/all/GCF/900/090/045/GCF_900090045.1_PmUG01	protozoa
Plasmodium_reichenowi	5854	GCF_001601855.1_ASM160185v1_genomic.fna.gz	2016-04-08	ftp://ftp.ncbi.nlm.nih.gov/genomes/all/GCF/001/601/855/GCF_001601855.1_ASM160185v1	protozoa
Plasmodium_relictum	85471	GCF_900005765.1_PRELSG_genomic.fna.gz	2016-11-17	ftp://ftp.ncbi.nlm.nih.gov/genomes/all/GCF/900/005/765/GCF_900005765.1_PRELSG	protozoa
Plasmodium_sp._gorilla_clade_G2	880535	GCF_900097015.1_PADLG01_genomic.fna.gz	2018-03-27	ftp://ftp.ncbi.nlm.nih.gov/genomes/all/GCF/900/097/015/GCF_900097015.1_PADLG01	protozoa
Plasmodium_vinckei_vinckei	5860	GCF_000709005.1_Plas_vinc_vinckei_V1_genomic.fna.gz	2014-06-17	ftp://ftp.ncbi.nlm.nih.gov/genomes/all/GCF/000/709/005/GCF_000709005.1_Plas_vinc_vinckei_V1	protozoa
Plasmodium_vivax	5855	GCF_000002415.2_ASM241v2_genomic.fna.gz	2009-05-06	ftp://ftp.ncbi.nlm.nih.gov/genomes/all/GCF/000/002/415/GCF_000002415.2_ASM241v2	protozoa
Plasmodium_yoelii	5861	GCF_900002385.1_PY17X01_genomic.fna.gz	2014-08-27	ftp://ftp.ncbi.nlm.nih.gov/genomes/all/GCF/900/002/385/GCF_900002385.1_PY17X01	protozoa
Plasmopara_halstedii	4781	GCF_900000015.1_Plasmopara_halstedii_genome_genomic.fna.gz	2015-11-18	ftp://ftp.ncbi.nlm.nih.gov/genomes/all/GCF/900/000/015/GCF_900000015.1_Plasmopara_halstedii_genome	protozoa
Saprolegnia_diclina_VS20	112098	GCF_000281045.1_Sap_diclina_VS20_V1_genomic.fna.gz	2013-02-22	ftp://ftp.ncbi.nlm.nih.gov/genomes/all/GCF/000/281/045/GCF_000281045.1_Sap_diclina_VS20_V1	protozoa
Saprolegnia_parasitica_CBS_223.65	101203	GCF_000151545.1_ASM15154v2_genomic.fna.gz	2014-05-29	ftp://ftp.ncbi.nlm.nih.gov/genomes/all/GCF/000/151/545/GCF_000151545.1_ASM15154v2	protozoa
Tetrahymena_thermophila_SB210	5911	GCF_000189635.1_JCVI-TTA1-2.2_genomic.fna.gz	2009-03-23	ftp://ftp.ncbi.nlm.nih.gov/genomes/all/GCF/000/189/635/GCF_000189635.1_JCVI-TTA1-2.2	protozoa
Thalassiosira_pseudonana_CCMP1335	35128	GCF_000149405.2_ASM14940v2_genomic.fna.gz	2009-01-16	ftp://ftp.ncbi.nlm.nih.gov/genomes/all/GCF/000/149/405/GCF_000149405.2_ASM14940v2	protozoa
Thecamonas_trahens_ATCC_50062	529818	GCF_000142905.1_TheTra_May2010_genomic.fna.gz	2010-06-17	ftp://ftp.ncbi.nlm.nih.gov/genomes/all/GCF/000/142/905/GCF_000142905.1_TheTra_May2010	protozoa
Theileria_annulata	5874	GCF_000003225.3_ASM322v1_genomic.fna.gz	2005-07-29	ftp://ftp.ncbi.nlm.nih.gov/genomes/all/GCF/000/003/225/GCF_000003225.3_ASM322v1	protozoa
Theileria_equi_strain_WA	5872	GCF_000342415.1_JCVI-bewag-v1.1_genomic.fna.gz	2012-12-11	ftp://ftp.ncbi.nlm.nih.gov/genomes/all/GCF/000/342/415/GCF_000342415.1_JCVI-bewag-v1.1	protozoa
Theileria_orientalis_strain_Shintoku	68886	GCF_000740895.1_ASM74089v1_genomic.fna.gz	2012-09-05	ftp://ftp.ncbi.nlm.nih.gov/genomes/all/GCF/000/740/895/GCF_000740895.1_ASM74089v1	protozoa
Theileria_parva_strain_Muguga	5875	GCF_000165365.1_ASM16536v1_genomic.fna.gz	2005-06-30	ftp://ftp.ncbi.nlm.nih.gov/genomes/all/GCF/000/165/365/GCF_000165365.1_ASM16536v1	protozoa
Toxoplasma_gondii_ME49	5811	GCF_000006565.2_TGA4_genomic.fna.gz	2013-08-02	ftp://ftp.ncbi.nlm.nih.gov/genomes/all/GCF/000/006/565/GCF_000006565.2_TGA4	protozoa
Trichomonas_vaginalis_G3	5722	GCF_000002825.2_ASM282v1_genomic.fna.gz	2007-01-11	ftp://ftp.ncbi.nlm.nih.gov/genomes/all/GCF/000/002/825/GCF_000002825.2_ASM282v1	protozoa
Trypanosoma_brucei_gambiense_DAL972	5691	GCF_000210295.1_ASM21029v1_genomic.fna.gz	2009-10-14	ftp://ftp.ncbi.nlm.nih.gov/genomes/all/GCF/000/210/295/GCF_000210295.1_ASM21029v1	protozoa
Trypanosoma_conorhini	83891	GCF_003719485.1_ASM371948v1_genomic.fna.gz	2018-11-08	ftp://ftp.ncbi.nlm.nih.gov/genomes/all/GCF/003/719/485/GCF_003719485.1_ASM371948v1	protozoa
Trypanosoma_cruzi_strain_CL_Brener	5693	GCF_000209065.1_ASM20906v1_genomic.fna.gz	2005-08-02	ftp://ftp.ncbi.nlm.nih.gov/genomes/all/GCF/000/209/065/GCF_000209065.1_ASM20906v1	protozoa
Trypanosoma_grayi	71804	GCF_000691245.1_Tgr_V1_genomic.fna.gz	2014-05-15	ftp://ftp.ncbi.nlm.nih.gov/genomes/all/GCF/000/691/245/GCF_000691245.1_Tgr_V1	protozoa
Trypanosoma_rangeli	5698	GCF_003719475.1_ASM371947v1_genomic.fna.gz	2018-11-08	ftp://ftp.ncbi.nlm.nih.gov/genomes/all/GCF/003/719/475/GCF_003719475.1_ASM371947v1	protozoa
Trypanosoma_theileri	67003	GCF_002087225.1_Tth_v3_genomic.fna.gz	2017-04-12	ftp://ftp.ncbi.nlm.nih.gov/genomes/all/GCF/002/087/225/GCF_002087225.1_Tth_v3	protozoa
Acaromyces_ingoldii	215250	GCF_003144295.1_Acain1_genomic.fna.gz	2018-05-21	ftp://ftp.ncbi.nlm.nih.gov/genomes/all/GCF/003/144/295/GCF_003144295.1_Acain1	fungi
Agaricus_bisporus_var._bisporus_H97	5341	GCF_000300575.1_Agabi_varbisH97_2_genomic.fna.gz	2012-11-30	ftp://ftp.ncbi.nlm.nih.gov/genomes/all/GCF/000/300/575/GCF_000300575.1_Agabi_varbisH97_2	fungi
Alternaria_alternata	5599	GCF_001642055.1_Altal1_genomic.fna.gz	2016-05-11	ftp://ftp.ncbi.nlm.nih.gov/genomes/all/GCF/001/642/055/GCF_001642055.1_Altal1	fungi
Alternaria_arborescens	156630	GCF_004154835.1_ASM415483v1_genomic.fna.gz	2019-02-11	ftp://ftp.ncbi.nlm.nih.gov/genomes/all/GCF/004/154/835/GCF_004154835.1_ASM415483v1	fungi
Amorphotheca_resinae_ATCC_22711	5101	GCF_003019875.1_Amore1_genomic.fna.gz	2018-03-27	ftp://ftp.ncbi.nlm.nih.gov/genomes/all/GCF/003/019/875/GCF_003019875.1_Amore1	fungi
Anthracocystis_flocculosa_PF-1	84751	GCF_000417875.1_Pflocc_1.0_genomic.fna.gz	2013-07-08	ftp://ftp.ncbi.nlm.nih.gov/genomes/all/GCF/000/417/875/GCF_000417875.1_Pflocc_1.0	fungi
Apiotrichum_porosum	105984	GCF_003942205.1_ASM394220v1_genomic.fna.gz	2018-12-12	ftp://ftp.ncbi.nlm.nih.gov/genomes/all/GCF/003/942/205/GCF_003942205.1_ASM394220v1	fungi
Arthrobotrys_oligospora_ATCC_24927	13349	GCF_000225545.1_AOL24927_1.0_genomic.fna.gz	2011-09-08	ftp://ftp.ncbi.nlm.nih.gov/genomes/all/GCF/000/225/545/GCF_000225545.1_AOL24927_1.0	fungi
Ascoidea_rubescens_DSM_1968	54195	GCF_001661345.1_Ascru1_genomic.fna.gz	2016-09-15	ftp://ftp.ncbi.nlm.nih.gov/genomes/all/GCF/001/661/345/GCF_001661345.1_Ascru1	fungi
Aspergillus_aculeatinus_CBS_121060	487661	GCF_003184765.1_Aspacu1_genomic.fna.gz	2018-06-04	ftp://ftp.ncbi.nlm.nih.gov/genomes/all/GCF/003/184/765/GCF_003184765.1_Aspacu1	fungi
Aspergillus_aculeatus_ATCC_16872	5053	GCF_001890905.1_Aspac1_genomic.fna.gz	2016-12-08	ftp://ftp.ncbi.nlm.nih.gov/genomes/all/GCF/001/890/905/GCF_001890905.1_Aspac1	fungi
Aspergillus_bombycis	109264	GCF_001792695.1_ASM179269v1_genomic.fna.gz	2016-10-19	ftp://ftp.ncbi.nlm.nih.gov/genomes/all/GCF/001/792/695/GCF_001792695.1_ASM179269v1	fungi
Aspergillus_brunneoviolaceus_CBS_621.78	1191711	GCF_003184695.1_Aspbru1_genomic.fna.gz	2018-06-04	ftp://ftp.ncbi.nlm.nih.gov/genomes/all/GCF/003/184/695/GCF_003184695.1_Aspbru1	fungi
Aspergillus_campestris_IBT_28561	41068	GCF_002847485.1_Aspcam1_genomic.fna.gz	2017-12-27	ftp://ftp.ncbi.nlm.nih.gov/genomes/all/GCF/002/847/485/GCF_002847485.1_Aspcam1	fungi
Aspergillus_candidus	41067	GCF_002847045.1_Aspcand1_genomic.fna.gz	2017-12-21	ftp://ftp.ncbi.nlm.nih.gov/genomes/all/GCF/002/847/045/GCF_002847045.1_Aspcand1	fungi
Aspergillus_clavatus_NRRL_1	5057	GCF_000002715.2_ASM271v1_genomic.fna.gz	2006-12-14	ftp://ftp.ncbi.nlm.nih.gov/genomes/all/GCF/000/002/715/GCF_000002715.2_ASM271v1	fungi
Aspergillus_costaricaensis_CBS_115574	319631	GCF_003184835.1_Aspcos1_genomic.fna.gz	2018-06-04	ftp://ftp.ncbi.nlm.nih.gov/genomes/all/GCF/003/184/835/GCF_003184835.1_Aspcos1	fungi
Aspergillus_eucalypticola_CBS_122712	1340029	GCF_003184535.1_Aspeuc1_genomic.fna.gz	2018-06-04	ftp://ftp.ncbi.nlm.nih.gov/genomes/all/GCF/003/184/535/GCF_003184535.1_Aspeuc1	fungi
Aspergillus_fischeri_NRRL_181	36630	GCF_000149645.1_ASM14964v1_genomic.fna.gz	2006-12-14	ftp://ftp.ncbi.nlm.nih.gov/genomes/all/GCF/000/149/645/GCF_000149645.1_ASM14964v1	fungi
Aspergillus_flavus_NRRL3357	5059	GCF_000006275.2_JCVI-afl1-v2.0_genomic.fna.gz	2009-01-14	ftp://ftp.ncbi.nlm.nih.gov/genomes/all/GCF/000/006/275/GCF_000006275.2_JCVI-afl1-v2.0	fungi
Aspergillus_fumigatus_Af293	746128	GCF_000002655.1_ASM265v1_genomic.fna.gz	2005-06-10	ftp://ftp.ncbi.nlm.nih.gov/genomes/all/GCF/000/002/655/GCF_000002655.1_ASM265v1	fungi
Aspergillus_glaucus_CBS_516.65	41413	GCF_001890805.1_Aspgl1_genomic.fna.gz	2016-12-08	ftp://ftp.ncbi.nlm.nih.gov/genomes/all/GCF/001/890/805/GCF_001890805.1_Aspgl1	fungi
Aspergillus_heteromorphus_CBS_117.55	51019	GCF_003184545.1_Asphet1_genomic.fna.gz	2018-06-04	ftp://ftp.ncbi.nlm.nih.gov/genomes/all/GCF/003/184/545/GCF_003184545.1_Asphet1	fungi
Aspergillus_homomorphus_CBS_101889	319626	GCF_003184865.1_Asphom1_genomic.fna.gz	2018-06-04	ftp://ftp.ncbi.nlm.nih.gov/genomes/all/GCF/003/184/865/GCF_003184865.1_Asphom1	fungi
Aspergillus_ibericus_CBS_121593	301854	GCF_003184845.1_Aspibe1_genomic.fna.gz	2018-06-04	ftp://ftp.ncbi.nlm.nih.gov/genomes/all/GCF/003/184/845/GCF_003184845.1_Aspibe1	fungi
Aspergillus_japonicus_CBS_114.51	34381	GCF_003184785.1_Aspjap1_genomic.fna.gz	2018-06-04	ftp://ftp.ncbi.nlm.nih.gov/genomes/all/GCF/003/184/785/GCF_003184785.1_Aspjap1	fungi
Aspergillus_mulundensis	1810919	GCF_003369625.1_ASM336962v1_genomic.fna.gz	2018-08-10	ftp://ftp.ncbi.nlm.nih.gov/genomes/all/GCF/003/369/625/GCF_003369625.1_ASM336962v1	fungi
Aspergillus_neoniger_CBS_115656	1196635	GCF_003184625.1_Aspneo1_genomic.fna.gz	2018-06-04	ftp://ftp.ncbi.nlm.nih.gov/genomes/all/GCF/003/184/625/GCF_003184625.1_Aspneo1	fungi
Aspergillus_nidulans_FGSC_A4	162425	GCF_000149205.2_ASM14920v2_genomic.fna.gz	2012-03-01	ftp://ftp.ncbi.nlm.nih.gov/genomes/all/GCF/000/149/205/GCF_000149205.2_ASM14920v2	fungi
Aspergillus_niger_CBS_513.88	5061	GCF_000002855.3_ASM285v2_genomic.fna.gz	2007-04-11	ftp://ftp.ncbi.nlm.nih.gov/genomes/all/GCF/000/002/855/GCF_000002855.3_ASM285v2	fungi
Aspergillus_nomius_NRRL_13137	41061	GCF_001204775.1_ASM120477v1_genomic.fna.gz	2015-08-04	ftp://ftp.ncbi.nlm.nih.gov/genomes/all/GCF/001/204/775/GCF_001204775.1_ASM120477v1	fungi
Aspergillus_novofumigatus_IBT_16806	340412	GCF_002847465.1_Aspnov1_genomic.fna.gz	2017-12-27	ftp://ftp.ncbi.nlm.nih.gov/genomes/all/GCF/002/847/465/GCF_002847465.1_Aspnov1	fungi
Aspergillus_oryzae_RIB40	5062	GCF_000184455.2_ASM18445v3_genomic.fna.gz	2011-06-24	ftp://ftp.ncbi.nlm.nih.gov/genomes/all/GCF/000/184/455/GCF_000184455.2_ASM18445v3	fungi
Aspergillus_piperis_CBS_112811	319630	GCF_003184755.1_Asppip1_genomic.fna.gz	2018-06-04	ftp://ftp.ncbi.nlm.nih.gov/genomes/all/GCF/003/184/755/GCF_003184755.1_Asppip1	fungi
Aspergillus_saccharolyticus_JOP_1030-1	979771	GCF_003184585.1_Aspsac1_genomic.fna.gz	2018-06-04	ftp://ftp.ncbi.nlm.nih.gov/genomes/all/GCF/003/184/585/GCF_003184585.1_Aspsac1	fungi
Aspergillus_sclerotioniger_CBS_115572	319627	GCF_003184525.1_Aspscl1_genomic.fna.gz	2018-06-04	ftp://ftp.ncbi.nlm.nih.gov/genomes/all/GCF/003/184/525/GCF_003184525.1_Aspscl1	fungi
Aspergillus_steynii_IBT_23096	306088	GCF_002849105.1_Aspste1_genomic.fna.gz	2017-12-30	ftp://ftp.ncbi.nlm.nih.gov/genomes/all/GCF/002/849/105/GCF_002849105.1_Aspste1	fungi
Aspergillus_terreus_NIH2624	33178	GCF_000149615.1_ASM14961v1_genomic.fna.gz	2006-09-08	ftp://ftp.ncbi.nlm.nih.gov/genomes/all/GCF/000/149/615/GCF_000149615.1_ASM14961v1	fungi
Aspergillus_thermomutatus	41047	GCF_002237265.1_ASM223726v2_genomic.fna.gz	2018-09-12	ftp://ftp.ncbi.nlm.nih.gov/genomes/all/GCF/002/237/265/GCF_002237265.1_ASM223726v2	fungi
Aspergillus_uvarum_CBS_121591	446911	GCF_003184745.1_Aspuva1_genomic.fna.gz	2018-06-04	ftp://ftp.ncbi.nlm.nih.gov/genomes/all/GCF/003/184/745/GCF_003184745.1_Aspuva1	fungi
Aspergillus_vadensis_CBS_113365	288669	GCF_003184925.1_Aspvad1_genomic.fna.gz	2018-06-04	ftp://ftp.ncbi.nlm.nih.gov/genomes/all/GCF/003/184/925/GCF_003184925.1_Aspvad1	fungi
Aspergillus_welwitschiae	1341132	GCF_003344945.1_Aspwel1_genomic.fna.gz	2018-07-30	ftp://ftp.ncbi.nlm.nih.gov/genomes/all/GCF/003/344/945/GCF_003344945.1_Aspwel1	fungi
Aureobasidium_namibiae_CBS_147.97	559561	GCF_000721765.1_Aureobasidium_pullulans_var._namibiae_CBS_147.97_v1.0_genomic.fna.gz	2014-07-08	ftp://ftp.ncbi.nlm.nih.gov/genomes/all/GCF/000/721/765/GCF_000721765.1_Aureobasidium_pullulans_var._namibiae_CBS_147.97_v1.0	fungi
Aureobasidium_pullulans_EXF-150	5580	GCF_000721785.1_Aureobasidium_pullulans_var._pullulans_EXF-150_assembly_version_1.0_genomic.fna.gz	2014-07-08	ftp://ftp.ncbi.nlm.nih.gov/genomes/all/GCF/000/721/785/GCF_000721785.1_Aureobasidium_pullulans_var._pullulans_EXF-150_assembly_version_1.0	fungi
Aureobasidium_subglaciale_EXF-2481	1042127	GCF_000721755.1_Aureobasidium_pullulans_var._subglaciale_EXF-2481_v1.0_genomic.fna.gz	2014-07-08	ftp://ftp.ncbi.nlm.nih.gov/genomes/all/GCF/000/721/755/GCF_000721755.1_Aureobasidium_pullulans_var._subglaciale_EXF-2481_v1.0	fungi
Babjeviella_inositovora_NRRL_Y-12698	45609	GCF_001661335.1_Babin1_genomic.fna.gz	2016-09-09	ftp://ftp.ncbi.nlm.nih.gov/genomes/all/GCF/001/661/335/GCF_001661335.1_Babin1	fungi
Batrachochytrium_dendrobatidis_JAM81	109871	GCF_000203795.1_v1.0_genomic.fna.gz	2011-04-12	ftp://ftp.ncbi.nlm.nih.gov/genomes/all/GCF/000/203/795/GCF_000203795.1_v1.0	fungi
Baudoinia_panamericana_UAMH_10762	1709381	GCF_000338955.1_Bauco1_genomic.fna.gz	2013-02-11	ftp://ftp.ncbi.nlm.nih.gov/genomes/all/GCF/000/338/955/GCF_000338955.1_Bauco1	fungi
Beauveria_bassiana_ARSEF_2860	176275	GCF_000280675.1_ASM28067v1_genomic.fna.gz	2012-08-14	ftp://ftp.ncbi.nlm.nih.gov/genomes/all/GCF/000/280/675/GCF_000280675.1_ASM28067v1	fungi
Bipolaris_maydis_ATCC_48331	5016	GCF_000354255.1_CocheC4_1_genomic.fna.gz	2013-04-09	ftp://ftp.ncbi.nlm.nih.gov/genomes/all/GCF/000/354/255/GCF_000354255.1_CocheC4_1	fungi
Bipolaris_oryzae_ATCC_44560	101162	GCF_000523455.1_Cochliobolus_miyabeanus_v1.0_genomic.fna.gz	2014-01-30	ftp://ftp.ncbi.nlm.nih.gov/genomes/all/GCF/000/523/455/GCF_000523455.1_Cochliobolus_miyabeanus_v1.0	fungi
Bipolaris_sorokiniana_ND90Pr	45130	GCF_000338995.1_Cocsa1_genomic.fna.gz	2013-02-19	ftp://ftp.ncbi.nlm.nih.gov/genomes/all/GCF/000/338/995/GCF_000338995.1_Cocsa1	fungi
Bipolaris_victoriae_FI3	40125	GCF_000527765.1_Cochliobolus_victoriae_v1.0_genomic.fna.gz	2014-02-03	ftp://ftp.ncbi.nlm.nih.gov/genomes/all/GCF/000/527/765/GCF_000527765.1_Cochliobolus_victoriae_v1.0	fungi
Bipolaris_zeicola_26-R-13	5017	GCF_000523435.1_Cochliobolus_carbonum_v1.0_genomic.fna.gz	2014-01-30	ftp://ftp.ncbi.nlm.nih.gov/genomes/all/GCF/000/523/435/GCF_000523435.1_Cochliobolus_carbonum_v1.0	fungi
Blastomyces_gilchristii_SLH14081	1681229	GCF_000003855.2_BD_SLH14081_V1_genomic.fna.gz	2009-02-24	ftp://ftp.ncbi.nlm.nih.gov/genomes/all/GCF/000/003/855/GCF_000003855.2_BD_SLH14081_V1	fungi
Botrytis_cinerea_B05.10	40559	GCF_000143535.2_ASM14353v4_genomic.fna.gz	2015-02-05	ftp://ftp.ncbi.nlm.nih.gov/genomes/all/GCF/000/143/535/GCF_000143535.2_ASM14353v4	fungi
Byssochlamys_spectabilis	264951	GCF_004022145.1_Paevar1_genomic.fna.gz	2019-01-14	ftp://ftp.ncbi.nlm.nih.gov/genomes/all/GCF/004/022/145/GCF_004022145.1_Paevar1	fungi
Candida_albicans_SC5314	5476	GCF_000182965.3_ASM18296v3_genomic.fna.gz	2016-10-12	ftp://ftp.ncbi.nlm.nih.gov/genomes/all/GCF/000/182/965/GCF_000182965.3_ASM18296v3	fungi
Candida_dubliniensis_CD36	42374	GCF_000026945.1_ASM2694v1_genomic.fna.gz	2009-02-16	ftp://ftp.ncbi.nlm.nih.gov/genomes/all/GCF/000/026/945/GCF_000026945.1_ASM2694v1	fungi
Candida_orthopsilosis_Co_90-125	273371	GCF_000315875.1_ASM31587v1_genomic.fna.gz	2012-03-14	ftp://ftp.ncbi.nlm.nih.gov/genomes/all/GCF/000/315/875/GCF_000315875.1_ASM31587v1	fungi
Candida_tropicalis_MYA-3404	5482	GCF_000006335.3_ASM633v3_genomic.fna.gz	2009-06-18	ftp://ftp.ncbi.nlm.nih.gov/genomes/all/GCF/000/006/335/GCF_000006335.3_ASM633v3	fungi
Capronia_coronata_CBS_617.96	43229	GCF_000585585.1_Capr_coro_CBS_617_96_V1_genomic.fna.gz	2014-03-05	ftp://ftp.ncbi.nlm.nih.gov/genomes/all/GCF/000/585/585/GCF_000585585.1_Capr_coro_CBS_617_96_V1	fungi
Capronia_epimyces_CBS_606.96	43228	GCF_000585565.1_Capr_epim_CBS_606_96_V1_genomic.fna.gz	2014-03-05	ftp://ftp.ncbi.nlm.nih.gov/genomes/all/GCF/000/585/565/GCF_000585565.1_Capr_epim_CBS_606_96_V1	fungi
Ceraceosorus_guamensis	1522189	GCF_003144195.1_Cersp1_genomic.fna.gz	2018-05-21	ftp://ftp.ncbi.nlm.nih.gov/genomes/all/GCF/003/144/195/GCF_003144195.1_Cersp1	fungi
Cercospora_beticola	122368	GCF_002742065.1_CB0940_V2_genomic.fna.gz	2017-11-03	ftp://ftp.ncbi.nlm.nih.gov/genomes/all/GCF/002/742/065/GCF_002742065.1_CB0940_V2	fungi
Chaetomium_globosum_CBS_148.51	38033	GCF_000143365.1_ASM14336v1_genomic.fna.gz	2006-02-17	ftp://ftp.ncbi.nlm.nih.gov/genomes/all/GCF/000/143/365/GCF_000143365.1_ASM14336v1	fungi
Chaetomium_thermophilum_var._thermophilum_DSM_1495	209285	GCF_000221225.1_CTHT_3.0_genomic.fna.gz	2011-07-22	ftp://ftp.ncbi.nlm.nih.gov/genomes/all/GCF/000/221/225/GCF_000221225.1_CTHT_3.0	fungi
Cladophialophora_bantiana_CBS_173.52	89940	GCF_000835475.1_Clad_bant_CBS_173_52_V1_genomic.fna.gz	2015-02-23	ftp://ftp.ncbi.nlm.nih.gov/genomes/all/GCF/000/835/475/GCF_000835475.1_Clad_bant_CBS_173_52_V1	fungi
Cladophialophora_carrionii_CBS_160.54	86049	GCF_000365165.1_Clad_carr_CBS_160_54_V1_genomic.fna.gz	2013-12-11	ftp://ftp.ncbi.nlm.nih.gov/genomes/all/GCF/000/365/165/GCF_000365165.1_Clad_carr_CBS_160_54_V1	fungi
Cladophialophora_immunda	569365	GCF_000835495.1_Clad_immu_CBS83496_V1_genomic.fna.gz	2015-02-23	ftp://ftp.ncbi.nlm.nih.gov/genomes/all/GCF/000/835/495/GCF_000835495.1_Clad_immu_CBS83496_V1	fungi
Cladophialophora_psammophila_CBS_110553	1182553	GCF_000585535.1_Clad_psam_CBS_110553_V1_genomic.fna.gz	2014-03-05	ftp://ftp.ncbi.nlm.nih.gov/genomes/all/GCF/000/585/535/GCF_000585535.1_Clad_psam_CBS_110553_V1	fungi
Cladophialophora_yegresii_CBS_114405	470704	GCF_000585515.1_Clad_yegr_CBS_114405_V1_genomic.fna.gz	2014-03-05	ftp://ftp.ncbi.nlm.nih.gov/genomes/all/GCF/000/585/515/GCF_000585515.1_Clad_yegr_CBS_114405_V1	fungi
Clavispora_lusitaniae_ATCC_42720	36911	GCF_000003835.1_ASM383v1_genomic.fna.gz	2009-06-02	ftp://ftp.ncbi.nlm.nih.gov/genomes/all/GCF/000/003/835/GCF_000003835.1_ASM383v1	fungi
Coccidioides_immitis_RS	5501	GCF_000149335.2_ASM14933v2_genomic.fna.gz	2009-10-29	ftp://ftp.ncbi.nlm.nih.gov/genomes/all/GCF/000/149/335/GCF_000149335.2_ASM14933v2	fungi
Coccidioides_posadasii_C735_delta_SOWgp	199306	GCF_000151335.2_JCVI-cpa1-1.0_genomic.fna.gz	2009-06-17	ftp://ftp.ncbi.nlm.nih.gov/genomes/all/GCF/000/151/335/GCF_000151335.2_JCVI-cpa1-1.0	fungi
Colletotrichum_graminicola_M1.001	31870	GCF_000149035.1_C_graminicola_M1_001_V1_genomic.fna.gz	2010-10-12	ftp://ftp.ncbi.nlm.nih.gov/genomes/all/GCF/000/149/035/GCF_000149035.1_C_graminicola_M1_001_V1	fungi
Colletotrichum_higginsianum_IMI_349063	80884	GCF_001672515.1_ASM167251v1_genomic.fna.gz	2016-06-21	ftp://ftp.ncbi.nlm.nih.gov/genomes/all/GCF/001/672/515/GCF_001672515.1_ASM167251v1	fungi
Colletotrichum_orchidophilum	1209926	GCF_001831195.1_CORC01_genomic.fna.gz	2016-10-21	ftp://ftp.ncbi.nlm.nih.gov/genomes/all/GCF/001/831/195/GCF_001831195.1_CORC01	fungi
Coniophora_puteana_RWD-64-598_SS2	80637	GCF_000271625.1_Conpu1_genomic.fna.gz	2012-06-25	ftp://ftp.ncbi.nlm.nih.gov/genomes/all/GCF/000/271/625/GCF_000271625.1_Conpu1	fungi
Coniosporium_apollinis_CBS_100218	61459	GCF_000281105.1_Coni_apol_CBS100218_V1_genomic.fna.gz	2012-07-31	ftp://ftp.ncbi.nlm.nih.gov/genomes/all/GCF/000/281/105/GCF_000281105.1_Coni_apol_CBS100218_V1	fungi
Coprinopsis_cinerea_okayama7#130	5346	GCF_000182895.1_CC3_genomic.fna.gz	2010-06-16	ftp://ftp.ncbi.nlm.nih.gov/genomes/all/GCF/000/182/895/GCF_000182895.1_CC3	fungi
Cordyceps_fumosorosea_ARSEF_2679	114497	GCF_001636725.1_ISF_1.0_genomic.fna.gz	2016-05-04	ftp://ftp.ncbi.nlm.nih.gov/genomes/all/GCF/001/636/725/GCF_001636725.1_ISF_1.0	fungi
Cordyceps_militaris_CM01	73501	GCF_000225605.1_CmilitarisCM01_v01_genomic.fna.gz	2011-09-12	ftp://ftp.ncbi.nlm.nih.gov/genomes/all/GCF/000/225/605/GCF_000225605.1_CmilitarisCM01_v01	fungi
Cryptococcus_amylolentus_CBS_6039	104669	GCF_001720205.1_Cryp_amyl_CBS6039_V3_genomic.fna.gz	2016-09-06	ftp://ftp.ncbi.nlm.nih.gov/genomes/all/GCF/001/720/205/GCF_001720205.1_Cryp_amyl_CBS6039_V3	fungi
Cryptococcus_gattii_WM276	37769	GCF_000185945.1_ASM18594v1_genomic.fna.gz	2011-01-12	ftp://ftp.ncbi.nlm.nih.gov/genomes/all/GCF/000/185/945/GCF_000185945.1_ASM18594v1	fungi
Cryptococcus_neoformans_var._neoformans_JEC21	5207	GCF_000091045.1_ASM9104v1_genomic.fna.gz	2005-01-07	ftp://ftp.ncbi.nlm.nih.gov/genomes/all/GCF/000/091/045/GCF_000091045.1_ASM9104v1	fungi
Cryptococcus_wingfieldii_CBS_7118	5619	GCF_001720155.1_Tsuc_wing_CBS7118_V1_genomic.fna.gz	2016-09-06	ftp://ftp.ncbi.nlm.nih.gov/genomes/all/GCF/001/720/155/GCF_001720155.1_Tsuc_wing_CBS7118_V1	fungi
Cutaneotrichosporon_oleaginosum	879819	GCF_001027345.1_Triol1_genomic.fna.gz	2015-06-12	ftp://ftp.ncbi.nlm.nih.gov/genomes/all/GCF/001/027/345/GCF_001027345.1_Triol1	fungi
Cyberlindnera_jadinii_NRRL_Y-1542	4903	GCF_001661405.1_Cybja1_genomic.fna.gz	2016-09-15	ftp://ftp.ncbi.nlm.nih.gov/genomes/all/GCF/001/661/405/GCF_001661405.1_Cybja1	fungi
Cyphellophora_europaea_CBS_101466	293227	GCF_000365145.1_Phia_euro_CBS_101466_V1_genomic.fna.gz	2013-12-11	ftp://ftp.ncbi.nlm.nih.gov/genomes/all/GCF/000/365/145/GCF_000365145.1_Phia_euro_CBS_101466_V1	fungi
Debaryomyces_fabryi	58627	GCF_001447935.1_debFab1.0_genomic.fna.gz	2015-11-25	ftp://ftp.ncbi.nlm.nih.gov/genomes/all/GCF/001/447/935/GCF_001447935.1_debFab1.0	fungi
Debaryomyces_hansenii_CBS767	4959	GCF_000006445.2_ASM644v2_genomic.fna.gz	2008-09-16	ftp://ftp.ncbi.nlm.nih.gov/genomes/all/GCF/000/006/445/GCF_000006445.2_ASM644v2	fungi
Dichomitus_squalens_LYAD-421_SS1	114155	GCF_000275845.1_Dichomitus_squalens_v1.0_genomic.fna.gz	2012-07-12	ftp://ftp.ncbi.nlm.nih.gov/genomes/all/GCF/000/275/845/GCF_000275845.1_Dichomitus_squalens_v1.0	fungi
Diplodia_corticola	236234	GCF_001883845.1_ASM188384v1_genomic.fna.gz	2016-11-18	ftp://ftp.ncbi.nlm.nih.gov/genomes/all/GCF/001/883/845/GCF_001883845.1_ASM188384v1	fungi
Encephalitozoon_cuniculi_GB-M1	6035	GCF_000091225.1_ASM9122v1_genomic.fna.gz	2002-03-05	ftp://ftp.ncbi.nlm.nih.gov/genomes/all/GCF/000/091/225/GCF_000091225.1_ASM9122v1	fungi
Encephalitozoon_hellem_ATCC_50504	27973	GCF_000277815.2_ASM27781v3_genomic.fna.gz	2012-07-16	ftp://ftp.ncbi.nlm.nih.gov/genomes/all/GCF/000/277/815/GCF_000277815.2_ASM27781v3	fungi
Encephalitozoon_intestinalis_ATCC_50506	58839	GCF_000146465.1_ASM14646v1_genomic.fna.gz	2010-08-16	ftp://ftp.ncbi.nlm.nih.gov/genomes/all/GCF/000/146/465/GCF_000146465.1_ASM14646v1	fungi
Encephalitozoon_romaleae_SJ-2008	571949	GCF_000280035.1_ASM28003v2_genomic.fna.gz	2012-07-19	ftp://ftp.ncbi.nlm.nih.gov/genomes/all/GCF/000/280/035/GCF_000280035.1_ASM28003v2	fungi
Endocarpon_pusillum_Z07020	364733	GCF_000464535.1_EPUS_genomic.fna.gz	2013-09-05	ftp://ftp.ncbi.nlm.nih.gov/genomes/all/GCF/000/464/535/GCF_000464535.1_EPUS	fungi
Eremothecium_cymbalariae_DBVPG#7215	45285	GCF_000235365.1_ASM23536v1_genomic.fna.gz	2011-11-14	ftp://ftp.ncbi.nlm.nih.gov/genomes/all/GCF/000/235/365/GCF_000235365.1_ASM23536v1	fungi
Eremothecium_gossypii_ATCC_10895	33169	GCF_000091025.4_ASM9102v4_genomic.fna.gz	2010-10-18	ftp://ftp.ncbi.nlm.nih.gov/genomes/all/GCF/000/091/025/GCF_000091025.4_ASM9102v4	fungi
Exophiala_aquamarina_CBS_119918	1033840	GCF_000709125.1_Exop_aqua_CBS_119918_V1_genomic.fna.gz	2014-06-16	ftp://ftp.ncbi.nlm.nih.gov/genomes/all/GCF/000/709/125/GCF_000709125.1_Exop_aqua_CBS_119918_V1	fungi
Exophiala_dermatitidis_NIH_UT8656	5970	GCF_000230625.1_Exop_derm_V1_genomic.fna.gz	2011-10-19	ftp://ftp.ncbi.nlm.nih.gov/genomes/all/GCF/000/230/625/GCF_000230625.1_Exop_derm_V1	fungi
Exophiala_mesophila	212818	GCF_000836275.1_Exop_meso_CBS40295_V1_genomic.fna.gz	2015-02-23	ftp://ftp.ncbi.nlm.nih.gov/genomes/all/GCF/000/836/275/GCF_000836275.1_Exop_meso_CBS40295_V1	fungi
Exophiala_oligosperma	215243	GCF_000835515.1_Exop_olig_CBS72588_V1_genomic.fna.gz	2015-02-23	ftp://ftp.ncbi.nlm.nih.gov/genomes/all/GCF/000/835/515/GCF_000835515.1_Exop_olig_CBS72588_V1	fungi
Exophiala_spinifera	91928	GCF_000836115.1_Exop_spin_CBS89968_V1_genomic.fna.gz	2015-02-23	ftp://ftp.ncbi.nlm.nih.gov/genomes/all/GCF/000/836/115/GCF_000836115.1_Exop_spin_CBS89968_V1	fungi
Exophiala_xenobiotica	348802	GCF_000835505.1_Exop_xeno_CBS118157_V1_genomic.fna.gz	2015-02-23	ftp://ftp.ncbi.nlm.nih.gov/genomes/all/GCF/000/835/505/GCF_000835505.1_Exop_xeno_CBS118157_V1	fungi
Exserohilum_turcica_Et28A	93612	GCF_000359705.1_Setospaeria_trucica_Et28A_v1.0_genomic.fna.gz	2013-04-25	ftp://ftp.ncbi.nlm.nih.gov/genomes/all/GCF/000/359/705/GCF_000359705.1_Setospaeria_trucica_Et28A_v1.0	fungi
Fibroporia_radiculosa	599839	GCF_000313525.1_ASM31352v1_genomic.fna.gz	2012-03-30	ftp://ftp.ncbi.nlm.nih.gov/genomes/all/GCF/000/313/525/GCF_000313525.1_ASM31352v1	fungi
Fomitiporia_mediterranea_MF3_22	208960	GCF_000271605.1_Fomme1_genomic.fna.gz	2012-06-29	ftp://ftp.ncbi.nlm.nih.gov/genomes/all/GCF/000/271/605/GCF_000271605.1_Fomme1	fungi
Fonsecaea_erecta	1367422	GCF_001651985.1_ASM165198v1_genomic.fna.gz	2016-05-25	ftp://ftp.ncbi.nlm.nih.gov/genomes/all/GCF/001/651/985/GCF_001651985.1_ASM165198v1	fungi
Fonsecaea_monophora	254056	GCF_001642475.1_ASM164247v1_genomic.fna.gz	2016-05-11	ftp://ftp.ncbi.nlm.nih.gov/genomes/all/GCF/001/642/475/GCF_001642475.1_ASM164247v1	fungi
Fonsecaea_multimorphosa_CBS_102226	979981	GCF_000836435.1_Fons_mult_CBS_102226_V1_genomic.fna.gz	2015-02-25	ftp://ftp.ncbi.nlm.nih.gov/genomes/all/GCF/000/836/435/GCF_000836435.1_Fons_mult_CBS_102226_V1	fungi
Fonsecaea_nubica	856822	GCF_001646965.1_ASM164696v1_genomic.fna.gz	2016-05-18	ftp://ftp.ncbi.nlm.nih.gov/genomes/all/GCF/001/646/965/GCF_001646965.1_ASM164696v1	fungi
Fonsecaea_pedrosoi_CBS_271.37	40355	GCF_000835455.1_Fons_pedr_CBS_271_37_V1_genomic.fna.gz	2015-02-23	ftp://ftp.ncbi.nlm.nih.gov/genomes/all/GCF/000/835/455/GCF_000835455.1_Fons_pedr_CBS_271_37_V1	fungi
Fusarium_coffeatum	231269	GCF_003316985.1_ASM331698v1_genomic.fna.gz	2018-07-13	ftp://ftp.ncbi.nlm.nih.gov/genomes/all/GCF/003/316/985/GCF_003316985.1_ASM331698v1	fungi
Fusarium_fujikuroi_IMI_58289	5127	GCF_900079805.1_Fusarium_fujikuroi_IMI58289_V2_genomic.fna.gz	2013-08-20	ftp://ftp.ncbi.nlm.nih.gov/genomes/all/GCF/900/079/805/GCF_900079805.1_Fusarium_fujikuroi_IMI58289_V2	fungi
Fusarium_graminearum_PH-1	5518	GCF_000240135.3_ASM24013v3_genomic.fna.gz	2008-11-21	ftp://ftp.ncbi.nlm.nih.gov/genomes/all/GCF/000/240/135/GCF_000240135.3_ASM24013v3	fungi
Fusarium_oxysporum_f._sp._lycopersici_4287	5507	GCF_000149955.1_ASM14995v2_genomic.fna.gz	2015-08-20	ftp://ftp.ncbi.nlm.nih.gov/genomes/all/GCF/000/149/955/GCF_000149955.1_ASM14995v2	fungi
Fusarium_proliferatum_ET1	948311	GCF_900067095.1_F._proliferatum_ET1_version_1_genomic.fna.gz	2016-12-06	ftp://ftp.ncbi.nlm.nih.gov/genomes/all/GCF/900/067/095/GCF_900067095.1_F._proliferatum_ET1_version_1	fungi
Fusarium_pseudograminearum_CS3096	101028	GCF_000303195.2_FP7_genomic.fna.gz	2015-04-15	ftp://ftp.ncbi.nlm.nih.gov/genomes/all/GCF/000/303/195/GCF_000303195.2_FP7	fungi
Fusarium_venenatum	56646	GCF_900007375.1_ASM90000737v1_genomic.fna.gz	2018-03-01	ftp://ftp.ncbi.nlm.nih.gov/genomes/all/GCF/900/007/375/GCF_900007375.1_ASM90000737v1	fungi
Fusarium_verticillioides_7600	117187	GCF_000149555.1_ASM14955v1_genomic.fna.gz	2011-07-06	ftp://ftp.ncbi.nlm.nih.gov/genomes/all/GCF/000/149/555/GCF_000149555.1_ASM14955v1	fungi
Gaeumannomyces_tritici_R3-111a-1	36779	GCF_000145635.1_Gae_graminis_V2_genomic.fna.gz	2010-08-25	ftp://ftp.ncbi.nlm.nih.gov/genomes/all/GCF/000/145/635/GCF_000145635.1_Gae_graminis_V2	fungi
Glarea_lozoyensis_ATCC_20868	101852	GCF_000409485.1_GLAREA_genomic.fna.gz	2013-06-14	ftp://ftp.ncbi.nlm.nih.gov/genomes/all/GCF/000/409/485/GCF_000409485.1_GLAREA	fungi
Gloeophyllum_trabeum_ATCC_11539	104355	GCF_000344685.1_Glotr1_1_genomic.fna.gz	2013-03-21	ftp://ftp.ncbi.nlm.nih.gov/genomes/all/GCF/000/344/685/GCF_000344685.1_Glotr1_1	fungi
Grosmannia_clavigera_kw1407	226899	GCF_000143105.1_Sanger-454-IlluminaPA_2.0_genomic.fna.gz	2011-01-31	ftp://ftp.ncbi.nlm.nih.gov/genomes/all/GCF/000/143/105/GCF_000143105.1_Sanger-454-IlluminaPA_2.0	fungi
Heterobasidion_irregulare_TC_32-1	984962	GCF_000320585.1_Heterobasidion_irregulare_v2.0_genomic.fna.gz	2014-01-17	ftp://ftp.ncbi.nlm.nih.gov/genomes/all/GCF/000/320/585/GCF_000320585.1_Heterobasidion_irregulare_v2.0	fungi
Histoplasma_capsulatum_NAm1	5037	GCF_000149585.1_ASM14958v1_genomic.fna.gz	2007-07-02	ftp://ftp.ncbi.nlm.nih.gov/genomes/all/GCF/000/149/585/GCF_000149585.1_ASM14958v1	fungi
Hyaloscypha_bicolor_E	2482752	GCF_002865645.1_Melbi2_genomic.fna.gz	2018-01-08	ftp://ftp.ncbi.nlm.nih.gov/genomes/all/GCF/002/865/645/GCF_002865645.1_Melbi2	fungi
Hyphopichia_burtonii_NRRL_Y-1933	717740	GCF_001661395.1_Hypbu1_genomic.fna.gz	2016-09-15	ftp://ftp.ncbi.nlm.nih.gov/genomes/all/GCF/001/661/395/GCF_001661395.1_Hypbu1	fungi
Jaminaea_rosea	1569628	GCF_003144245.1_Jamsp1_genomic.fna.gz	2018-05-21	ftp://ftp.ncbi.nlm.nih.gov/genomes/all/GCF/003/144/245/GCF_003144245.1_Jamsp1	fungi
Kalmanozyma_brasiliensis_GHG001	1392244	GCF_000497045.1_PSEUBRA1_genomic.fna.gz	2013-11-15	ftp://ftp.ncbi.nlm.nih.gov/genomes/all/GCF/000/497/045/GCF_000497045.1_PSEUBRA1	fungi
Kazachstania_africana_CBS_2517	432096	GCF_000304475.1_Ka_CBS2517_genomic.fna.gz	2012-01-17	ftp://ftp.ncbi.nlm.nih.gov/genomes/all/GCF/000/304/475/GCF_000304475.1_Ka_CBS2517	fungi
Kazachstania_naganishii_CBS_8797	588726	GCF_000348985.1_ASM34898v1_genomic.fna.gz	2012-09-05	ftp://ftp.ncbi.nlm.nih.gov/genomes/all/GCF/000/348/985/GCF_000348985.1_ASM34898v1	fungi
Kluyveromyces_lactis	28985	GCF_000002515.2_ASM251v1_genomic.fna.gz	2004-07-02	ftp://ftp.ncbi.nlm.nih.gov/genomes/all/GCF/000/002/515/GCF_000002515.2_ASM251v1	fungi
Kluyveromyces_marxianus_DMKU3-1042	4911	GCF_001417885.1_Kmar_1.0_genomic.fna.gz	2014-01-14	ftp://ftp.ncbi.nlm.nih.gov/genomes/all/GCF/001/417/885/GCF_001417885.1_Kmar_1.0	fungi
Kockovaella_imperatae	4999	GCF_002102565.1_Kocim1_genomic.fna.gz	2017-04-20	ftp://ftp.ncbi.nlm.nih.gov/genomes/all/GCF/002/102/565/GCF_002102565.1_Kocim1	fungi
Komagataella_phaffii_GS115	460519	GCF_000027005.1_ASM2700v1_genomic.fna.gz	2009-05-25	ftp://ftp.ncbi.nlm.nih.gov/genomes/all/GCF/000/027/005/GCF_000027005.1_ASM2700v1	fungi
Kuraishia_capsulata_CBS_1993	317047	GCF_000576695.1_AUH_PRJEB4427_v1_genomic.fna.gz	2014-02-11	ftp://ftp.ncbi.nlm.nih.gov/genomes/all/GCF/000/576/695/GCF_000576695.1_AUH_PRJEB4427_v1	fungi
Kwoniella_bestiolae_CBS_10118	324769	GCF_000512585.1_Cryp_best_CBS10118_V1_genomic.fna.gz	2016-07-14	ftp://ftp.ncbi.nlm.nih.gov/genomes/all/GCF/000/512/585/GCF_000512585.1_Cryp_best_CBS10118_V1	fungi
Kwoniella_dejecticola_CBS_10117	324770	GCF_000512565.1_Cryp_deje_CBS10117_V1_genomic.fna.gz	2016-06-21	ftp://ftp.ncbi.nlm.nih.gov/genomes/all/GCF/000/512/565/GCF_000512565.1_Cryp_deje_CBS10117_V1	fungi
Kwoniella_mangroviensis_CBS_8507	463800	GCF_000507465.1_Kwon_mang_CBS8507_V2_genomic.fna.gz	2016-07-14	ftp://ftp.ncbi.nlm.nih.gov/genomes/all/GCF/000/507/465/GCF_000507465.1_Kwon_mang_CBS8507_V2	fungi
Kwoniella_pini_CBS_10737	453459	GCF_000512605.1_Cryp_pinu_CBS10737_V1_genomic.fna.gz	2016-07-14	ftp://ftp.ncbi.nlm.nih.gov/genomes/all/GCF/000/512/605/GCF_000512605.1_Cryp_pinu_CBS10737_V1	fungi
Laccaria_bicolor_S238N-H82	29883	GCF_000143565.1_V1.0_genomic.fna.gz	2008-01-11	ftp://ftp.ncbi.nlm.nih.gov/genomes/all/GCF/000/143/565/GCF_000143565.1_V1.0	fungi
Lachancea_lanzarotensis	1245769	GCF_000938715.1_LALA0_genomic.fna.gz	2015-01-21	ftp://ftp.ncbi.nlm.nih.gov/genomes/all/GCF/000/938/715/GCF_000938715.1_LALA0	fungi
Lachancea_thermotolerans_CBS_6340	381046	GCF_000142805.1_ASM14280v1_genomic.fna.gz	2009-06-05	ftp://ftp.ncbi.nlm.nih.gov/genomes/all/GCF/000/142/805/GCF_000142805.1_ASM14280v1	fungi
Lachnellula_hyalina	1316788	GCF_007821495.1_CFIA_Lhya_EG2017_genomic.fna.gz	2019-08-01	ftp://ftp.ncbi.nlm.nih.gov/genomes/all/GCF/007/821/495/GCF_007821495.1_CFIA_Lhya_EG2017	fungi
Leptosphaeria_maculans_JN3	5022	GCF_000230375.1_ASM23037v1_genomic.fna.gz	2010-11-17	ftp://ftp.ncbi.nlm.nih.gov/genomes/all/GCF/000/230/375/GCF_000230375.1_ASM23037v1	fungi
Lobosporangium_transversale	64571	GCF_002105155.1_Lobtra1_genomic.fna.gz	2017-04-20	ftp://ftp.ncbi.nlm.nih.gov/genomes/all/GCF/002/105/155/GCF_002105155.1_Lobtra1	fungi
Lodderomyces_elongisporus_NRRL_YB-4239	36914	GCF_000149685.1_ASM14968v1_genomic.fna.gz	2007-05-07	ftp://ftp.ncbi.nlm.nih.gov/genomes/all/GCF/000/149/685/GCF_000149685.1_ASM14968v1	fungi
Malassezia_globosa_CBS_7966	76773	GCF_000181695.1_ASM18169v1_genomic.fna.gz	2007-11-02	ftp://ftp.ncbi.nlm.nih.gov/genomes/all/GCF/000/181/695/GCF_000181695.1_ASM18169v1	fungi
Malassezia_pachydermatis	77020	GCF_001278385.1_MalaPachy_genomic.fna.gz	2015-09-02	ftp://ftp.ncbi.nlm.nih.gov/genomes/all/GCF/001/278/385/GCF_001278385.1_MalaPachy	fungi
Malassezia_restricta	76775	GCF_003290485.1_ASM329048v1_genomic.fna.gz	2018-07-09	ftp://ftp.ncbi.nlm.nih.gov/genomes/all/GCF/003/290/485/GCF_003290485.1_ASM329048v1	fungi
Malassezia_sympodialis_ATCC_42132	76777	GCF_000349305.1_ASM34930v2_genomic.fna.gz	2013-03-18	ftp://ftp.ncbi.nlm.nih.gov/genomes/all/GCF/000/349/305/GCF_000349305.1_ASM34930v2	fungi
Marssonina_brunnea_f._sp._'multigermtubi'_MB_m1	698440	GCF_000298775.1_ASM29877v1_genomic.fna.gz	2012-09-26	ftp://ftp.ncbi.nlm.nih.gov/genomes/all/GCF/000/298/775/GCF_000298775.1_ASM29877v1	fungi
Meira_miltonrushii	1280837	GCF_003144205.1_Meimi1_genomic.fna.gz	2018-05-21	ftp://ftp.ncbi.nlm.nih.gov/genomes/all/GCF/003/144/205/GCF_003144205.1_Meimi1	fungi
Melampsora_larici-populina_98AG31	203908	GCF_000204055.1_v1.0_genomic.fna.gz	2011-04-13	ftp://ftp.ncbi.nlm.nih.gov/genomes/all/GCF/000/204/055/GCF_000204055.1_v1.0	fungi
Metarhizium_acridum_CQMa_102	92637	GCF_000187405.1_MetAcr_May2010_genomic.fna.gz	2011-02-08	ftp://ftp.ncbi.nlm.nih.gov/genomes/all/GCF/000/187/405/GCF_000187405.1_MetAcr_May2010	fungi
Metarhizium_brunneum_ARSEF_3297	500148	GCF_000814965.1_MBR_1.0_genomic.fna.gz	2015-01-06	ftp://ftp.ncbi.nlm.nih.gov/genomes/all/GCF/000/814/965/GCF_000814965.1_MBR_1.0	fungi
Metarhizium_robertsii_ARSEF_23	568076	GCF_000187425.2_MAA_2.0_genomic.fna.gz	2014-12-19	ftp://ftp.ncbi.nlm.nih.gov/genomes/all/GCF/000/187/425/GCF_000187425.2_MAA_2.0	fungi
Metschnikowia_bicuspidata_var._bicuspidata_NRRL_YB-4993	27322	GCF_001664035.1_Metbi1_genomic.fna.gz	2016-06-17	ftp://ftp.ncbi.nlm.nih.gov/genomes/all/GCF/001/664/035/GCF_001664035.1_Metbi1	fungi
Meyerozyma_guilliermondii_ATCC_6260	4929	GCF_000149425.1_ASM14942v1_genomic.fna.gz	2007-05-08	ftp://ftp.ncbi.nlm.nih.gov/genomes/all/GCF/000/149/425/GCF_000149425.1_ASM14942v1	fungi
Microsporum_canis_CBS_113480	63405	GCF_000151145.1_ASM15114v1_genomic.fna.gz	2008-10-22	ftp://ftp.ncbi.nlm.nih.gov/genomes/all/GCF/000/151/145/GCF_000151145.1_ASM15114v1	fungi
Mitosporidium_daphniae	1485682	GCF_000760515.1_UGP1.0_genomic.fna.gz	2014-09-30	ftp://ftp.ncbi.nlm.nih.gov/genomes/all/GCF/000/760/515/GCF_000760515.1_UGP1.0	fungi
Mixia_osmundae_IAM_14324	34349	GCF_000708205.1_Mixia_osmundae_v1.0_genomic.fna.gz	2014-06-23	ftp://ftp.ncbi.nlm.nih.gov/genomes/all/GCF/000/708/205/GCF_000708205.1_Mixia_osmundae_v1.0	fungi
Moesziomyces_antarcticus	84753	GCF_000747765.1_ASM74776v1_genomic.fna.gz	2014-08-21	ftp://ftp.ncbi.nlm.nih.gov/genomes/all/GCF/000/747/765/GCF_000747765.1_ASM74776v1	fungi
Nannizzia_gypsea_CBS_118893	63402	GCF_000150975.2_MS_CBS118893_genomic.fna.gz	2015-07-16	ftp://ftp.ncbi.nlm.nih.gov/genomes/all/GCF/000/150/975/GCF_000150975.2_MS_CBS118893	fungi
Naumovozyma_castellii_CBS_4309	27288	GCF_000237345.1_ASM23734v1_genomic.fna.gz	2011-08-01	ftp://ftp.ncbi.nlm.nih.gov/genomes/all/GCF/000/237/345/GCF_000237345.1_ASM23734v1	fungi
Naumovozyma_dairenensis_CBS_421	27289	GCF_000227115.2_ASM22711v2_genomic.fna.gz	2012-08-20	ftp://ftp.ncbi.nlm.nih.gov/genomes/all/GCF/000/227/115/GCF_000227115.2_ASM22711v2	fungi
Nematocida_parisii_ERTm1	586133	GCF_000250985.1_Nema_parisii_ERTm1_V3_genomic.fna.gz	2012-05-14	ftp://ftp.ncbi.nlm.nih.gov/genomes/all/GCF/000/250/985/GCF_000250985.1_Nema_parisii_ERTm1_V3	fungi
Neurospora_crassa_OR74A	5141	GCF_000182925.2_NC12_genomic.fna.gz	2013-10-25	ftp://ftp.ncbi.nlm.nih.gov/genomes/all/GCF/000/182/925/GCF_000182925.2_NC12	fungi
Neurospora_tetrasperma_FGSC_2508	40127	GCF_000213175.1_v2.0_genomic.fna.gz	2011-06-21	ftp://ftp.ncbi.nlm.nih.gov/genomes/all/GCF/000/213/175/GCF_000213175.1_v2.0	fungi
Nosema_ceranae	40302	GCF_000988165.1_ASM98816v1_genomic.fna.gz	2015-05-05	ftp://ftp.ncbi.nlm.nih.gov/genomes/all/GCF/000/988/165/GCF_000988165.1_ASM98816v1	fungi
Ogataea_parapolymorpha_DL-1	1005962	GCF_000187245.1_Hansenula_2_genomic.fna.gz	2013-12-20	ftp://ftp.ncbi.nlm.nih.gov/genomes/all/GCF/000/187/245/GCF_000187245.1_Hansenula_2	fungi
Ogataea_polymorpha	460523	GCF_001664045.1_Hanpo2_genomic.fna.gz	2016-06-17	ftp://ftp.ncbi.nlm.nih.gov/genomes/all/GCF/001/664/045/GCF_001664045.1_Hanpo2	fungi
Ordospora_colligata_OC4	174685	GCF_000803265.1_ASM80326v1_genomic.fna.gz	2014-12-17	ftp://ftp.ncbi.nlm.nih.gov/genomes/all/GCF/000/803/265/GCF_000803265.1_ASM80326v1	fungi
Paracoccidioides_brasiliensis_Pb18	121759	GCF_000150735.1_Paracocci_br_Pb18_V2_genomic.fna.gz	2014-10-24	ftp://ftp.ncbi.nlm.nih.gov/genomes/all/GCF/000/150/735/GCF_000150735.1_Paracocci_br_Pb18_V2	fungi
Paracoccidioides_lutzii_Pb01	1048829	GCF_000150705.2_Paracocci_br_Pb01_V2_genomic.fna.gz	2014-11-03	ftp://ftp.ncbi.nlm.nih.gov/genomes/all/GCF/000/150/705/GCF_000150705.2_Paracocci_br_Pb01_V2	fungi
Paraphaeosphaeria_sporulosa	1460663	GCF_001642045.1_Parsp1_genomic.fna.gz	2016-05-11	ftp://ftp.ncbi.nlm.nih.gov/genomes/all/GCF/001/642/045/GCF_001642045.1_Parsp1	fungi
Parastagonospora_nodorum_SN15	13684	GCF_000146915.1_ASM14691v2_genomic.fna.gz	2007-11-20	ftp://ftp.ncbi.nlm.nih.gov/genomes/all/GCF/000/146/915/GCF_000146915.1_ASM14691v2	fungi
Penicilliopsis_zonata_CBS_506.65	41063	GCF_001890105.1_Aspzo1_genomic.fna.gz	2016-12-08	ftp://ftp.ncbi.nlm.nih.gov/genomes/all/GCF/001/890/105/GCF_001890105.1_Aspzo1	fungi
Penicillium_arizonense	1835702	GCF_001773325.1_ASM177332v1_genomic.fna.gz	2016-10-18	ftp://ftp.ncbi.nlm.nih.gov/genomes/all/GCF/001/773/325/GCF_001773325.1_ASM177332v1	fungi
Penicillium_digitatum_Pd1	36651	GCF_000315645.1_PdigPd1_v1_genomic.fna.gz	2012-11-28	ftp://ftp.ncbi.nlm.nih.gov/genomes/all/GCF/000/315/645/GCF_000315645.1_PdigPd1_v1	fungi
Penicillium_expansum	27334	GCF_000769745.1_ASM76974v1_genomic.fna.gz	2014-10-28	ftp://ftp.ncbi.nlm.nih.gov/genomes/all/GCF/000/769/745/GCF_000769745.1_ASM76974v1	fungi
Penicillium_rubens_Wisconsin_54-1255	1108849	GCF_000226395.1_PenChr_Nov2007_genomic.fna.gz	2008-11-04	ftp://ftp.ncbi.nlm.nih.gov/genomes/all/GCF/000/226/395/GCF_000226395.1_PenChr_Nov2007	fungi
Pestalotiopsis_fici_W106-1	393283	GCF_000516985.1_PFICI_genomic.fna.gz	2014-01-10	ftp://ftp.ncbi.nlm.nih.gov/genomes/all/GCF/000/516/985/GCF_000516985.1_PFICI	fungi
Phaeoacremonium_minimum_UCRPA7	223192	GCF_000392275.1_UCRPA7V03_genomic.fna.gz	2013-05-16	ftp://ftp.ncbi.nlm.nih.gov/genomes/all/GCF/000/392/275/GCF_000392275.1_UCRPA7V03	fungi
Phanerochaete_carnosa_HHB-10118-sp	231932	GCF_000300595.1_Phanerochaete_carnosa_HHB-10118-Sp_v1.0_genomic.fna.gz	2012-10-16	ftp://ftp.ncbi.nlm.nih.gov/genomes/all/GCF/000/300/595/GCF_000300595.1_Phanerochaete_carnosa_HHB-10118-Sp_v1.0	fungi
Phialemoniopsis_curvata	1093900	GCF_004353045.1_ASM435304v1_genomic.fna.gz	2019-03-15	ftp://ftp.ncbi.nlm.nih.gov/genomes/all/GCF/004/353/045/GCF_004353045.1_ASM435304v1	fungi
Phialocephala_scopiformis	149040	GCF_001500285.1_Phisc1_genomic.fna.gz	2016-01-07	ftp://ftp.ncbi.nlm.nih.gov/genomes/all/GCF/001/500/285/GCF_001500285.1_Phisc1	fungi
Phialophora_attae	1664694	GCF_001299255.1_ASM129925v1_genomic.fna.gz	2015-09-25	ftp://ftp.ncbi.nlm.nih.gov/genomes/all/GCF/001/299/255/GCF_001299255.1_ASM129925v1	fungi
Phycomyces_blakesleeanus_NRRL_1555(-)	4837	GCF_001638985.1_Phybl2_genomic.fna.gz	2016-05-06	ftp://ftp.ncbi.nlm.nih.gov/genomes/all/GCF/001/638/985/GCF_001638985.1_Phybl2	fungi
Pichia_kudriavzevii	4909	GCF_003054445.1_ASM305444v1_genomic.fna.gz	2018-04-17	ftp://ftp.ncbi.nlm.nih.gov/genomes/all/GCF/003/054/445/GCF_003054445.1_ASM305444v1	fungi
Pichia_membranifaciens_NRRL_Y-2026	4926	GCF_001661235.1_Picme2_genomic.fna.gz	2016-09-09	ftp://ftp.ncbi.nlm.nih.gov/genomes/all/GCF/001/661/235/GCF_001661235.1_Picme2	fungi
Pneumocystis_carinii_B80	4754	GCF_001477545.1_Pneu_cari_B80_V3_genomic.fna.gz	2015-12-22	ftp://ftp.ncbi.nlm.nih.gov/genomes/all/GCF/001/477/545/GCF_001477545.1_Pneu_cari_B80_V3	fungi
Pneumocystis_jirovecii_RU7	42068	GCF_001477535.1_Pneu_jiro_RU7_V2_genomic.fna.gz	2015-12-22	ftp://ftp.ncbi.nlm.nih.gov/genomes/all/GCF/001/477/535/GCF_001477535.1_Pneu_jiro_RU7_V2	fungi
Pneumocystis_murina_B123	263815	GCF_000349005.2_Pneumo_murina_B123_V4_genomic.fna.gz	2015-12-22	ftp://ftp.ncbi.nlm.nih.gov/genomes/all/GCF/000/349/005/GCF_000349005.2_Pneumo_murina_B123_V4	fungi
Pochonia_chlamydosporia_170	280754	GCF_001653235.2_ASM165323v2_genomic.fna.gz	2017-07-10	ftp://ftp.ncbi.nlm.nih.gov/genomes/all/GCF/001/653/235/GCF_001653235.2_ASM165323v2	fungi
Podospora_anserina_S_mat+	2587412	GCF_000226545.1_ASM22654v1_genomic.fna.gz	2008-05-14	ftp://ftp.ncbi.nlm.nih.gov/genomes/all/GCF/000/226/545/GCF_000226545.1_ASM22654v1	fungi
Postia_placenta_MAD-698-R-SB12	104341	GCF_002117355.1_PosplRSB12_1_genomic.fna.gz	2017-05-03	ftp://ftp.ncbi.nlm.nih.gov/genomes/all/GCF/002/117/355/GCF_002117355.1_PosplRSB12_1	fungi
Pseudocercospora_fijiensis_CIRAD86	1873960	GCF_000340215.1_Mycfi2_genomic.fna.gz	2013-02-26	ftp://ftp.ncbi.nlm.nih.gov/genomes/all/GCF/000/340/215/GCF_000340215.1_Mycfi2	fungi
Pseudogymnoascus_destructans	655981	GCF_001641265.1_ASM164126v1_genomic.fna.gz	2016-05-10	ftp://ftp.ncbi.nlm.nih.gov/genomes/all/GCF/001/641/265/GCF_001641265.1_ASM164126v1	fungi
Pseudogymnoascus_verrucosus	342668	GCF_001662655.1_ASM166265v1_genomic.fna.gz	2016-06-24	ftp://ftp.ncbi.nlm.nih.gov/genomes/all/GCF/001/662/655/GCF_001662655.1_ASM166265v1	fungi
Pseudomicrostroma_glucosiphilum	1684307	GCF_003144135.1_Rhodsp1_genomic.fna.gz	2018-05-21	ftp://ftp.ncbi.nlm.nih.gov/genomes/all/GCF/003/144/135/GCF_003144135.1_Rhodsp1	fungi
Pseudozyma_hubeiensis_SY62	327079	GCF_000403515.1_ASM40351v1_genomic.fna.gz	2013-05-16	ftp://ftp.ncbi.nlm.nih.gov/genomes/all/GCF/000/403/515/GCF_000403515.1_ASM40351v1	fungi
Puccinia_graminis_f._sp._tritici_CRL_75-36-700-3	5297	GCF_000149925.1_ASM14992v1_genomic.fna.gz	2008-08-26	ftp://ftp.ncbi.nlm.nih.gov/genomes/all/GCF/000/149/925/GCF_000149925.1_ASM14992v1	fungi
Punctularia_strigosozonata_HHB-11173_SS5	202698	GCF_000264995.1_Punctularia_strigosozonata_v1.0_genomic.fna.gz	2012-06-11	ftp://ftp.ncbi.nlm.nih.gov/genomes/all/GCF/000/264/995/GCF_000264995.1_Punctularia_strigosozonata_v1.0	fungi
Purpureocillium_lilacinum	33203	GCF_001653265.1_ASM165326v1_genomic.fna.gz	2016-05-27	ftp://ftp.ncbi.nlm.nih.gov/genomes/all/GCF/001/653/265/GCF_001653265.1_ASM165326v1	fungi
Pyrenophora_tritici-repentis_Pt-1C-BFP	45151	GCF_000149985.1_ASM14998v1_genomic.fna.gz	2007-04-11	ftp://ftp.ncbi.nlm.nih.gov/genomes/all/GCF/000/149/985/GCF_000149985.1_ASM14998v1	fungi
Pyricularia_grisea	148305	GCF_004355905.1_ASM435590v1_genomic.fna.gz	2019-03-19	ftp://ftp.ncbi.nlm.nih.gov/genomes/all/GCF/004/355/905/GCF_004355905.1_ASM435590v1	fungi
Pyricularia_oryzae_70-15	318829	GCF_000002495.2_MG8_genomic.fna.gz	2011-10-14	ftp://ftp.ncbi.nlm.nih.gov/genomes/all/GCF/000/002/495/GCF_000002495.2_MG8	fungi
Pyricularia_pennisetigena	1578925	GCF_004337985.1_ASM433798v1_genomic.fna.gz	2019-03-19	ftp://ftp.ncbi.nlm.nih.gov/genomes/all/GCF/004/337/985/GCF_004337985.1_ASM433798v1	fungi
Ramularia_collo-cygni	112498	GCF_900074925.1_version_1_genomic.fna.gz	2017-10-29	ftp://ftp.ncbi.nlm.nih.gov/genomes/all/GCF/900/074/925/GCF_900074925.1_version_1	fungi
Rasamsonia_emersonii_CBS_393.64	68825	GCF_000968595.1_ASM96859v1_genomic.fna.gz	2015-04-03	ftp://ftp.ncbi.nlm.nih.gov/genomes/all/GCF/000/968/595/GCF_000968595.1_ASM96859v1	fungi
Rhinocladiella_mackenziei_CBS_650.93	86056	GCF_000835555.1_Rhin_mack_CBS_650_93_V1_genomic.fna.gz	2015-02-23	ftp://ftp.ncbi.nlm.nih.gov/genomes/all/GCF/000/835/555/GCF_000835555.1_Rhin_mack_CBS_650_93_V1	fungi
Rhizophagus_irregularis_DAOM_181602=DAOM_197198	588596	GCF_000439145.1_ASM43914v3_genomic.fna.gz	2018-01-30	ftp://ftp.ncbi.nlm.nih.gov/genomes/all/GCF/000/439/145/GCF_000439145.1_ASM43914v3	fungi
Rhizopus_microsporus_ATCC_52813	58291	GCF_002708625.1_Rhimi1_1_genomic.fna.gz	2017-10-23	ftp://ftp.ncbi.nlm.nih.gov/genomes/all/GCF/002/708/625/GCF_002708625.1_Rhimi1_1	fungi
Rhodotorula_graminis_WP1	29898	GCF_001329695.1_Rhoba1_1_genomic.fna.gz	2015-10-19	ftp://ftp.ncbi.nlm.nih.gov/genomes/all/GCF/001/329/695/GCF_001329695.1_Rhoba1_1	fungi
Rhodotorula_toruloides_NP11	5286	GCF_000320785.1_RHOziaDV1.0_genomic.fna.gz	2013-04-01	ftp://ftp.ncbi.nlm.nih.gov/genomes/all/GCF/000/320/785/GCF_000320785.1_RHOziaDV1.0	fungi
Saccharomyces_cerevisiae_S288C	4932	GCF_000146045.2_R64_genomic.fna.gz	2014-12-17	ftp://ftp.ncbi.nlm.nih.gov/genomes/all/GCF/000/146/045/GCF_000146045.2_R64	fungi
Saccharomyces_eubayanus	1080349	GCF_001298625.1_SEUB3.0_genomic.fna.gz	2015-11-04	ftp://ftp.ncbi.nlm.nih.gov/genomes/all/GCF/001/298/625/GCF_001298625.1_SEUB3.0	fungi
Saitoella_complicata_NRRL_Y-17804	5606	GCF_001661265.1_Saico1_genomic.fna.gz	2016-09-09	ftp://ftp.ncbi.nlm.nih.gov/genomes/all/GCF/001/661/265/GCF_001661265.1_Saico1	fungi
Scedosporium_apiospermum	563466	GCF_000732125.1_ScApio1.0_genomic.fna.gz	2014-07-21	ftp://ftp.ncbi.nlm.nih.gov/genomes/all/GCF/000/732/125/GCF_000732125.1_ScApio1.0	fungi
Scheffersomyces_stipitis_CBS_6054	4924	GCF_000209165.1_ASM20916v1_genomic.fna.gz	2007-02-26	ftp://ftp.ncbi.nlm.nih.gov/genomes/all/GCF/000/209/165/GCF_000209165.1_ASM20916v1	fungi
Schizophyllum_commune_H4-8	5334	GCF_000143185.1_v1.0_genomic.fna.gz	2010-07-02	ftp://ftp.ncbi.nlm.nih.gov/genomes/all/GCF/000/143/185/GCF_000143185.1_v1.0	fungi
Schizosaccharomyces_cryophilus_OY26	866546	GCF_000004155.1_SCY4_genomic.fna.gz	2013-07-31	ftp://ftp.ncbi.nlm.nih.gov/genomes/all/GCF/000/004/155/GCF_000004155.1_SCY4	fungi
Schizosaccharomyces_japonicus_yFS275	4897	GCF_000149845.2_SJ5_genomic.fna.gz	2013-08-16	ftp://ftp.ncbi.nlm.nih.gov/genomes/all/GCF/000/149/845/GCF_000149845.2_SJ5	fungi
Schizosaccharomyces_octosporus_yFS286	4899	GCF_000150505.1_SO6_genomic.fna.gz	2013-07-30	ftp://ftp.ncbi.nlm.nih.gov/genomes/all/GCF/000/150/505/GCF_000150505.1_SO6	fungi
Schizosaccharomyces_pombe	4896	GCF_000002945.1_ASM294v2_genomic.fna.gz	2007-11-09	ftp://ftp.ncbi.nlm.nih.gov/genomes/all/GCF/000/002/945/GCF_000002945.1_ASM294v2	fungi
Sclerotinia_sclerotiorum_1980_UF-70	5180	GCF_000146945.2_ASM14694v2_genomic.fna.gz	2015-07-16	ftp://ftp.ncbi.nlm.nih.gov/genomes/all/GCF/000/146/945/GCF_000146945.2_ASM14694v2	fungi
Serpula_lacrymans_var._lacrymans_S7.9	85982	GCF_000218685.1_v1.0_genomic.fna.gz	2011-06-17	ftp://ftp.ncbi.nlm.nih.gov/genomes/all/GCF/000/218/685/GCF_000218685.1_v1.0	fungi
Sodiomyces_alkalinus_F11	1302862	GCF_003711515.1_Sodal1_genomic.fna.gz	2018-11-05	ftp://ftp.ncbi.nlm.nih.gov/genomes/all/GCF/003/711/515/GCF_003711515.1_Sodal1	fungi
Sordaria_macrospora_k-hell	5147	GCF_000182805.2_ASM18280v2_genomic.fna.gz	2012-03-13	ftp://ftp.ncbi.nlm.nih.gov/genomes/all/GCF/000/182/805/GCF_000182805.2_ASM18280v2	fungi
Sparassis_crispa	139825	GCF_003851025.1_SCP_1.1_genomic.fna.gz	2018-11-07	ftp://ftp.ncbi.nlm.nih.gov/genomes/all/GCF/003/851/025/GCF_003851025.1_SCP_1.1	fungi
Spathaspora_passalidarum_NRRL_Y-27907	340170	GCF_000223485.1_Spathaspora_passalidarum_v2.0_genomic.fna.gz	2011-08-25	ftp://ftp.ncbi.nlm.nih.gov/genomes/all/GCF/000/223/485/GCF_000223485.1_Spathaspora_passalidarum_v2.0	fungi
Sphaerulina_musiva_SO2202	85929	GCF_000320565.1_Septoria_musiva_SO2202_v1.0_genomic.fna.gz	2013-02-27	ftp://ftp.ncbi.nlm.nih.gov/genomes/all/GCF/000/320/565/GCF_000320565.1_Septoria_musiva_SO2202_v1.0	fungi
Spizellomyces_punctatus_DAOM_BR117	109760	GCF_000182565.1_S_punctatus_V1_genomic.fna.gz	2015-07-29	ftp://ftp.ncbi.nlm.nih.gov/genomes/all/GCF/000/182/565/GCF_000182565.1_S_punctatus_V1	fungi
Sporisorium_graminicola	280036	GCF_005498985.1_PGRAM_IIB_1.0_genomic.fna.gz	2019-06-06	ftp://ftp.ncbi.nlm.nih.gov/genomes/all/GCF/005/498/985/GCF_005498985.1_PGRAM_IIB_1.0	fungi
Sporothrix_schenckii_1099-18	29908	GCF_000961545.1_S_schenckii_v1_genomic.fna.gz	2015-03-24	ftp://ftp.ncbi.nlm.nih.gov/genomes/all/GCF/000/961/545/GCF_000961545.1_S_schenckii_v1	fungi
Stereum_hirsutum_FP-91666_SS1	40492	GCF_000264905.1_Stehi1_genomic.fna.gz	2012-06-04	ftp://ftp.ncbi.nlm.nih.gov/genomes/all/GCF/000/264/905/GCF_000264905.1_Stehi1	fungi
Sugiyamaella_lignohabitans	796027	GCF_001640025.1_ASM164002v2_genomic.fna.gz	2016-05-06	ftp://ftp.ncbi.nlm.nih.gov/genomes/all/GCF/001/640/025/GCF_001640025.1_ASM164002v2	fungi
Suhomyces_tanzawaensis_NRRL_Y-17324	46583	GCF_001661415.1_Canta1_genomic.fna.gz	2016-09-15	ftp://ftp.ncbi.nlm.nih.gov/genomes/all/GCF/001/661/415/GCF_001661415.1_Canta1	fungi
Synchytrium_microbalum	1806994	GCF_006535985.1_ASM653598v1_genomic.fna.gz	2019-07-01	ftp://ftp.ncbi.nlm.nih.gov/genomes/all/GCF/006/535/985/GCF_006535985.1_ASM653598v1	fungi
Talaromyces_atroroseus	1441469	GCF_001907595.1_ASM190759v1_genomic.fna.gz	2016-12-16	ftp://ftp.ncbi.nlm.nih.gov/genomes/all/GCF/001/907/595/GCF_001907595.1_ASM190759v1	fungi
Talaromyces_marneffei_ATCC_18224	37727	GCF_000001985.1_JCVI-PMFA1-2.0_genomic.fna.gz	2008-10-29	ftp://ftp.ncbi.nlm.nih.gov/genomes/all/GCF/000/001/985/GCF_000001985.1_JCVI-PMFA1-2.0	fungi
Talaromyces_stipitatus_ATCC_10500	28564	GCF_000003125.1_JCVI-TSTA1-3.0_genomic.fna.gz	2008-12-22	ftp://ftp.ncbi.nlm.nih.gov/genomes/all/GCF/000/003/125/GCF_000003125.1_JCVI-TSTA1-3.0	fungi
Tetrapisispora_blattae_CBS_6284	1071379	GCF_000315915.1_ASM31591v1_genomic.fna.gz	2012-05-11	ftp://ftp.ncbi.nlm.nih.gov/genomes/all/GCF/000/315/915/GCF_000315915.1_ASM31591v1	fungi
Tetrapisispora_phaffii_CBS_4417	113608	GCF_000236905.1_ASM23690v1_genomic.fna.gz	2011-11-17	ftp://ftp.ncbi.nlm.nih.gov/genomes/all/GCF/000/236/905/GCF_000236905.1_ASM23690v1	fungi
Thermothelomyces_thermophilus_ATCC_42464	78579	GCF_000226095.1_ASM22609v1_genomic.fna.gz	2011-09-16	ftp://ftp.ncbi.nlm.nih.gov/genomes/all/GCF/000/226/095/GCF_000226095.1_ASM22609v1	fungi
Thermothielavioides_terrestris_NRRL_8126	2587410	GCF_000226115.1_ASM22611v1_genomic.fna.gz	2011-09-16	ftp://ftp.ncbi.nlm.nih.gov/genomes/all/GCF/000/226/115/GCF_000226115.1_ASM22611v1	fungi
Tilletiaria_anomala_UBC_951	5281	GCF_000711695.1_Tilletiaria_anomala_UBC_951_v1.0_genomic.fna.gz	2014-05-23	ftp://ftp.ncbi.nlm.nih.gov/genomes/all/GCF/000/711/695/GCF_000711695.1_Tilletiaria_anomala_UBC_951_v1.0	fungi
Tilletiopsis_washingtonensis	58919	GCF_003144115.1_Tilwa1_genomic.fna.gz	2018-05-21	ftp://ftp.ncbi.nlm.nih.gov/genomes/all/GCF/003/144/115/GCF_003144115.1_Tilwa1	fungi
Torulaspora_delbrueckii	4950	GCF_000243375.1_ASM24337v1_genomic.fna.gz	2011-12-08	ftp://ftp.ncbi.nlm.nih.gov/genomes/all/GCF/000/243/375/GCF_000243375.1_ASM24337v1	fungi
Trametes_versicolor_FP-101664_SS1	5325	GCF_000271585.1_Trametes_versicolor_v1.0_genomic.fna.gz	2012-06-22	ftp://ftp.ncbi.nlm.nih.gov/genomes/all/GCF/000/271/585/GCF_000271585.1_Trametes_versicolor_v1.0	fungi
Tremella_mesenterica_DSM_1558	5217	GCF_000271645.1_Treme1_genomic.fna.gz	2012-06-22	ftp://ftp.ncbi.nlm.nih.gov/genomes/all/GCF/000/271/645/GCF_000271645.1_Treme1	fungi
Trichoderma_asperellum_CBS_433.97	101201	GCF_003025105.1_Trias_v._1.0_genomic.fna.gz	2018-03-30	ftp://ftp.ncbi.nlm.nih.gov/genomes/all/GCF/003/025/105/GCF_003025105.1_Trias_v._1.0	fungi
Trichoderma_atroviride_IMI_206040	63577	GCF_000171015.1_TRIAT_v2.0_genomic.fna.gz	2011-11-29	ftp://ftp.ncbi.nlm.nih.gov/genomes/all/GCF/000/171/015/GCF_000171015.1_TRIAT_v2.0	fungi
Trichoderma_citrinoviride	58853	GCF_003025115.1_Trici_v4.0_genomic.fna.gz	2018-03-30	ftp://ftp.ncbi.nlm.nih.gov/genomes/all/GCF/003/025/115/GCF_003025115.1_Trici_v4.0	fungi
Trichoderma_gamsii	398673	GCF_001481775.2_TGAM01v2_genomic.fna.gz	2018-02-02	ftp://ftp.ncbi.nlm.nih.gov/genomes/all/GCF/001/481/775/GCF_001481775.2_TGAM01v2	fungi
Trichoderma_harzianum_CBS_226.95	5544	GCF_003025095.1_Triha_v1.0_genomic.fna.gz	2018-03-30	ftp://ftp.ncbi.nlm.nih.gov/genomes/all/GCF/003/025/095/GCF_003025095.1_Triha_v1.0	fungi
Trichoderma_reesei_QM6a	51453	GCF_000167675.1_v2.0_genomic.fna.gz	2011-07-18	ftp://ftp.ncbi.nlm.nih.gov/genomes/all/GCF/000/167/675/GCF_000167675.1_v2.0	fungi
Trichoderma_virens_Gv29-8	29875	GCF_000170995.1_TRIVI_v2.0_genomic.fna.gz	2011-11-29	ftp://ftp.ncbi.nlm.nih.gov/genomes/all/GCF/000/170/995/GCF_000170995.1_TRIVI_v2.0	fungi
Trichophyton_benhamiae_CBS_112371	63400	GCF_000151125.1_ASM15112v2_genomic.fna.gz	2010-03-17	ftp://ftp.ncbi.nlm.nih.gov/genomes/all/GCF/000/151/125/GCF_000151125.1_ASM15112v2	fungi
Trichophyton_rubrum_CBS_118892	5551	GCF_000151425.1_ASM15142v1_genomic.fna.gz	2009-11-30	ftp://ftp.ncbi.nlm.nih.gov/genomes/all/GCF/000/151/425/GCF_000151425.1_ASM15142v1	fungi
Trichophyton_verrucosum_HKI_0517	63417	GCF_000151505.1_ASM15150v1_genomic.fna.gz	2010-03-17	ftp://ftp.ncbi.nlm.nih.gov/genomes/all/GCF/000/151/505/GCF_000151505.1_ASM15150v1	fungi
Trichosporon_asahii_var._asahii_CBS_2479	82508	GCF_000293215.1_Trichosporon_asahii_1_genomic.fna.gz	2013-01-23	ftp://ftp.ncbi.nlm.nih.gov/genomes/all/GCF/000/293/215/GCF_000293215.1_Trichosporon_asahii_1	fungi
Tuber_melanosporum_Mel28	39416	GCF_000151645.1_ASM15164v1_genomic.fna.gz	2010-05-03	ftp://ftp.ncbi.nlm.nih.gov/genomes/all/GCF/000/151/645/GCF_000151645.1_ASM15164v1	fungi
Uncinocarpus_reesii_1704	33188	GCF_000003515.1_ASM351v2_genomic.fna.gz	2009-05-21	ftp://ftp.ncbi.nlm.nih.gov/genomes/all/GCF/000/003/515/GCF_000003515.1_ASM351v2	fungi
Ustilago_maydis_521	5270	GCF_000328475.2_Umaydis521_2.0_genomic.fna.gz	2015-02-18	ftp://ftp.ncbi.nlm.nih.gov/genomes/all/GCF/000/328/475/GCF_000328475.2_Umaydis521_2.0	fungi
Vanderwaltozyma_polyspora_DSM_70294	36033	GCF_000150035.1_ASM15003v1_genomic.fna.gz	2007-08-17	ftp://ftp.ncbi.nlm.nih.gov/genomes/all/GCF/000/150/035/GCF_000150035.1_ASM15003v1	fungi
Vavraia_culicis_subsp._floridensis	103449	GCF_000192795.1_Vavr_culi_floridensis_V1_genomic.fna.gz	2011-03-22	ftp://ftp.ncbi.nlm.nih.gov/genomes/all/GCF/000/192/795/GCF_000192795.1_Vavr_culi_floridensis_V1	fungi
Verruconis_gallopava	253628	GCF_000836295.1_O_gall_CBS43764_genomic.fna.gz	2015-02-23	ftp://ftp.ncbi.nlm.nih.gov/genomes/all/GCF/000/836/295/GCF_000836295.1_O_gall_CBS43764	fungi
Verticillium_alfalfae_VaMs.102	1051613	GCF_000150825.1_ASM15082v1_genomic.fna.gz	2008-06-16	ftp://ftp.ncbi.nlm.nih.gov/genomes/all/GCF/000/150/825/GCF_000150825.1_ASM15082v1	fungi
Verticillium_dahliae_VdLs.17	27337	GCF_000150675.1_ASM15067v2_genomic.fna.gz	2011-09-15	ftp://ftp.ncbi.nlm.nih.gov/genomes/all/GCF/000/150/675/GCF_000150675.1_ASM15067v2	fungi
Verticillium_nonalfalfae	1051616	GCF_003724135.1_ASM372413v1_genomic.fna.gz	2018-11-13	ftp://ftp.ncbi.nlm.nih.gov/genomes/all/GCF/003/724/135/GCF_003724135.1_ASM372413v1	fungi
Vittaforma_corneae_ATCC_50505	42399	GCF_000231115.1_Vitt_corn_V1_genomic.fna.gz	2011-10-21	ftp://ftp.ncbi.nlm.nih.gov/genomes/all/GCF/000/231/115/GCF_000231115.1_Vitt_corn_V1	fungi
Wallemia_ichthyophaga_EXF-994	245174	GCF_000400465.1_Wallemia_ichthyophaga_version_1.0_genomic.fna.gz	2013-05-20	ftp://ftp.ncbi.nlm.nih.gov/genomes/all/GCF/000/400/465/GCF_000400465.1_Wallemia_ichthyophaga_version_1.0	fungi
Wallemia_mellicola_CBS_633.66	1708541	GCF_000263375.1_Wallemia_sebi_v1.0_genomic.fna.gz	2012-05-29	ftp://ftp.ncbi.nlm.nih.gov/genomes/all/GCF/000/263/375/GCF_000263375.1_Wallemia_sebi_v1.0	fungi
Wickerhamiella_sorbophila	45607	GCF_002251995.1_ASM225199v2_genomic.fna.gz	2017-08-15	ftp://ftp.ncbi.nlm.nih.gov/genomes/all/GCF/002/251/995/GCF_002251995.1_ASM225199v2	fungi
Wickerhamomyces_anomalus_NRRL_Y-366-8	4927	GCF_001661255.1_Wican1_genomic.fna.gz	2016-09-09	ftp://ftp.ncbi.nlm.nih.gov/genomes/all/GCF/001/661/255/GCF_001661255.1_Wican1	fungi
Wickerhamomyces_ciferrii	1041607	GCF_000313485.1_ASM31348v1_genomic.fna.gz	2012-09-21	ftp://ftp.ncbi.nlm.nih.gov/genomes/all/GCF/000/313/485/GCF_000313485.1_ASM31348v1	fungi
Xylona_heveae_TC161	1217826	GCF_001619985.1_Xylona_heveae_TC161_v1.0_genomic.fna.gz	2016-04-14	ftp://ftp.ncbi.nlm.nih.gov/genomes/all/GCF/001/619/985/GCF_001619985.1_Xylona_heveae_TC161_v1.0	fungi
Yamadazyma_tenuis_ATCC_10573	2315449	GCF_000223465.1_Candida_tenuis_v1.0_genomic.fna.gz	2011-08-25	ftp://ftp.ncbi.nlm.nih.gov/genomes/all/GCF/000/223/465/GCF_000223465.1_Candida_tenuis_v1.0	fungi
Yarrowia_lipolytica_CLIB122	4952	GCF_000002525.2_ASM252v1_genomic.fna.gz	2004-07-02	ftp://ftp.ncbi.nlm.nih.gov/genomes/all/GCF/000/002/525/GCF_000002525.2_ASM252v1	fungi
Zygosaccharomyces_rouxii	4956	GCF_000026365.1_ASM2636v1_genomic.fna.gz	2009-06-05	ftp://ftp.ncbi.nlm.nih.gov/genomes/all/GCF/000/026/365/GCF_000026365.1_ASM2636v1	fungi
Zymoseptoria_tritici_IPO323	1047171	GCF_000219625.1_MYCGR_v2.0_genomic.fna.gz	2011-07-06	ftp://ftp.ncbi.nlm.nih.gov/genomes/all/GCF/000/219/625/GCF_000219625.1_MYCGR_v2.0	fungi
[Candida]_auris	498019	GCF_002775015.1_Cand_auris_B11221_V1_genomic.fna.gz	2017-11-15	ftp://ftp.ncbi.nlm.nih.gov/genomes/all/GCF/002/775/015/GCF_002775015.1_Cand_auris_B11221_V1	fungi
[Candida]_duobushaemulonis	1231522	GCF_002926085.2_CanDuoHae_v1.0_genomic.fna.gz	2018-02-13	ftp://ftp.ncbi.nlm.nih.gov/genomes/all/GCF/002/926/085/GCF_002926085.2_CanDuoHae_v1.0	fungi
[Candida]_glabrata	5478	GCF_000002545.3_ASM254v2_genomic.fna.gz	2008-08-12	ftp://ftp.ncbi.nlm.nih.gov/genomes/all/GCF/000/002/545/GCF_000002545.3_ASM254v2	fungi
[Candida]_haemulonis	45357	GCF_002926055.2_CanHae_1.0_genomic.fna.gz	2018-02-13	ftp://ftp.ncbi.nlm.nih.gov/genomes/all/GCF/002/926/055/GCF_002926055.2_CanHae_1.0	fungi
[Candida]_pseudohaemulonis	418784	GCF_003013735.1_Cand_pseudohaemulonii_B12108_genomic.fna.gz	2018-03-22	ftp://ftp.ncbi.nlm.nih.gov/genomes/all/GCF/003/013/735/GCF_003013735.1_Cand_pseudohaemulonii_B12108	fungi
[Nectria]_haematococca_mpVI_77-13-4	140110	GCF_000151355.1_v2.0_genomic.fna.gz	2009-08-27	ftp://ftp.ncbi.nlm.nih.gov/genomes/all/GCF/000/151/355/GCF_000151355.1_v2.0	fungi
'Catharanthus_roseus'_aster_yellows_phytoplasma	1193712	GCF_004214875.1_ASM421487v1_genomic.fna.gz	2019-02-20	ftp://ftp.ncbi.nlm.nih.gov/genomes/all/GCF/004/214/875/GCF_004214875.1_ASM421487v1	bacteria
'Nostoc_azollae'_0708	1164	GCF_000196515.1_ASM19651v1_genomic.fna.gz	2010-06-14	ftp://ftp.ncbi.nlm.nih.gov/genomes/all/GCF/000/196/515/GCF_000196515.1_ASM19651v1	bacteria
Abiotrophia_defectiva_ATCC_49176	46125	GCF_000160075.2_ASM16007v2_genomic.fna.gz	2013-10-31	ftp://ftp.ncbi.nlm.nih.gov/genomes/all/GCF/000/160/075/GCF_000160075.2_ASM16007v2	bacteria
Absiella_dolichum_DSM_3991	31971	GCF_000154285.1_ASM15428v1_genomic.fna.gz	2007-09-12	ftp://ftp.ncbi.nlm.nih.gov/genomes/all/GCF/000/154/285/GCF_000154285.1_ASM15428v1	bacteria
Acaricomes_phytoseiuli_DSM_14247	291968	GCF_000376245.1_ASM37624v1_genomic.fna.gz	2013-04-20	ftp://ftp.ncbi.nlm.nih.gov/genomes/all/GCF/000/376/245/GCF_000376245.1_ASM37624v1	bacteria
Acaryochloris_marina_MBIC11017	155978	GCF_000018105.1_ASM1810v1_genomic.fna.gz	2007-10-16	ftp://ftp.ncbi.nlm.nih.gov/genomes/all/GCF/000/018/105/GCF_000018105.1_ASM1810v1	bacteria
Acetanaerobacterium_elongatum	258515	GCF_900103835.1_IMG-taxon_2667527408_annotated_assembly_genomic.fna.gz	2016-10-21	ftp://ftp.ncbi.nlm.nih.gov/genomes/all/GCF/900/103/835/GCF_900103835.1_IMG-taxon_2667527408_annotated_assembly	bacteria
Acetitomaculum_ruminis_DSM_5522	2382	GCF_900112085.1_IMG-taxon_2651870361_annotated_assembly_genomic.fna.gz	2016-11-02	ftp://ftp.ncbi.nlm.nih.gov/genomes/all/GCF/900/112/085/GCF_900112085.1_IMG-taxon_2651870361_annotated_assembly	bacteria
Acetivibrio_ethanolgignens	290052	GCF_001461035.1_ASM146103v1_genomic.fna.gz	2015-12-04	ftp://ftp.ncbi.nlm.nih.gov/genomes/all/GCF/001/461/035/GCF_001461035.1_ASM146103v1	bacteria
Acetoanaerobium_sticklandii	1511	GCF_000196455.1_ASM19645v1_genomic.fna.gz	2010-10-16	ftp://ftp.ncbi.nlm.nih.gov/genomes/all/GCF/000/196/455/GCF_000196455.1_ASM19645v1	bacteria
Acetobacter_aceti	435	GCF_002005445.1_ASM200544v1_genomic.fna.gz	2017-02-22	ftp://ftp.ncbi.nlm.nih.gov/genomes/all/GCF/002/005/445/GCF_002005445.1_ASM200544v1	bacteria
Acetobacter_ascendens	481146	GCF_001766255.1_ASM176625v1_genomic.fna.gz	2016-10-14	ftp://ftp.ncbi.nlm.nih.gov/genomes/all/GCF/001/766/255/GCF_001766255.1_ASM176625v1	bacteria
Acetobacter_ascendens	481146	GCF_002173775.1_ASM217377v1_genomic.fna.gz	2017-06-06	ftp://ftp.ncbi.nlm.nih.gov/genomes/all/GCF/002/173/775/GCF_002173775.1_ASM217377v1	bacteria
Acetobacter_ascendens	481146	GCF_001766235.1_ASM176623v1_genomic.fna.gz	2016-10-14	ftp://ftp.ncbi.nlm.nih.gov/genomes/all/GCF/001/766/235/GCF_001766235.1_ASM176623v1	bacteria
Acetobacter_cibinongensis_4H-1	146475	GCF_000963925.1_ASM96392v1_genomic.fna.gz	2015-03-21	ftp://ftp.ncbi.nlm.nih.gov/genomes/all/GCF/000/963/925/GCF_000963925.1_ASM96392v1	bacteria
Acetobacter_ghanensis	431306	GCF_001499675.1_Acetobacter_ghanensis_genomic.fna.gz	2016-01-03	ftp://ftp.ncbi.nlm.nih.gov/genomes/all/GCF/001/499/675/GCF_001499675.1_Acetobacter_ghanensis	bacteria
Acetobacter_indonesiensis_5H-1	104101	GCF_000963945.1_ASM96394v1_genomic.fna.gz	2015-03-21	ftp://ftp.ncbi.nlm.nih.gov/genomes/all/GCF/000/963/945/GCF_000963945.1_ASM96394v1	bacteria
Acetobacter_nitrogenifigens_DSM_23921_=_LMG_23498	285268	GCF_000429165.1_ASM42916v1_genomic.fna.gz	2013-07-15	ftp://ftp.ncbi.nlm.nih.gov/genomes/all/GCF/000/429/165/GCF_000429165.1_ASM42916v1	bacteria
Acetobacter_okinawensis_JCM_25146	1076594	GCF_000613865.1_ASM61386v1_genomic.fna.gz	2014-03-31	ftp://ftp.ncbi.nlm.nih.gov/genomes/all/GCF/000/613/865/GCF_000613865.1_ASM61386v1	bacteria
Acetobacter_orientalis	146474	GCF_003966365.1_Acetorien_assembly01_genomic.fna.gz	2018-02-18	ftp://ftp.ncbi.nlm.nih.gov/genomes/all/GCF/003/966/365/GCF_003966365.1_Acetorien_assembly01	bacteria
Acetobacter_orientalis_21F-2	146474	GCF_000963965.1_ASM96396v1_genomic.fna.gz	2015-03-21	ftp://ftp.ncbi.nlm.nih.gov/genomes/all/GCF/000/963/965/GCF_000963965.1_ASM96396v1	bacteria
Acetobacter_oryzifermentans	1633874	GCF_002220195.1_ASM222019v1_genomic.fna.gz	2017-07-17	ftp://ftp.ncbi.nlm.nih.gov/genomes/all/GCF/002/220/195/GCF_002220195.1_ASM222019v1	bacteria
Acetobacter_oryzifermentans	1633874	GCF_001628715.1_ASM162871v1_genomic.fna.gz	2016-04-22	ftp://ftp.ncbi.nlm.nih.gov/genomes/all/GCF/001/628/715/GCF_001628715.1_ASM162871v1	bacteria
Acetobacter_papayae_JCM_25143	1076592	GCF_000613285.1_ASM61328v1_genomic.fna.gz	2014-03-31	ftp://ftp.ncbi.nlm.nih.gov/genomes/all/GCF/000/613/285/GCF_000613285.1_ASM61328v1	bacteria
Acetobacter_pasteurianus	438	GCF_001183745.1_ASM118374v1_genomic.fna.gz	2015-07-21	ftp://ftp.ncbi.nlm.nih.gov/genomes/all/GCF/001/183/745/GCF_001183745.1_ASM118374v1	bacteria
Acetobacter_pasteurianus_386B	438	GCF_000723785.2_AP1_genomic.fna.gz	2013-08-01	ftp://ftp.ncbi.nlm.nih.gov/genomes/all/GCF/000/723/785/GCF_000723785.2_AP1	bacteria
Acetobacter_pasteurianus_IFO_3283-01	438	GCF_000010825.1_ASM1082v1_genomic.fna.gz	2009-08-26	ftp://ftp.ncbi.nlm.nih.gov/genomes/all/GCF/000/010/825/GCF_000010825.1_ASM1082v1	bacteria
Acetobacter_pasteurianus_IFO_3283-01-42C	438	GCF_000010945.1_ASM1094v1_genomic.fna.gz	2009-08-26	ftp://ftp.ncbi.nlm.nih.gov/genomes/all/GCF/000/010/945/GCF_000010945.1_ASM1094v1	bacteria
Acetobacter_pasteurianus_IFO_3283-03	438	GCF_000010845.1_ASM1084v1_genomic.fna.gz	2009-08-26	ftp://ftp.ncbi.nlm.nih.gov/genomes/all/GCF/000/010/845/GCF_000010845.1_ASM1084v1	bacteria
Acetobacter_pasteurianus_IFO_3283-07	438	GCF_000010865.1_ASM1086v1_genomic.fna.gz	2009-08-26	ftp://ftp.ncbi.nlm.nih.gov/genomes/all/GCF/000/010/865/GCF_000010865.1_ASM1086v1	bacteria
Acetobacter_pasteurianus_IFO_3283-12	438	GCF_000010965.1_ASM1096v1_genomic.fna.gz	2009-08-26	ftp://ftp.ncbi.nlm.nih.gov/genomes/all/GCF/000/010/965/GCF_000010965.1_ASM1096v1	bacteria
Acetobacter_pasteurianus_IFO_3283-22	438	GCF_000010885.1_ASM1088v1_genomic.fna.gz	2009-08-26	ftp://ftp.ncbi.nlm.nih.gov/genomes/all/GCF/000/010/885/GCF_000010885.1_ASM1088v1	bacteria
Acetobacter_pasteurianus_IFO_3283-26	438	GCF_000010905.1_ASM1090v1_genomic.fna.gz	2009-08-26	ftp://ftp.ncbi.nlm.nih.gov/genomes/all/GCF/000/010/905/GCF_000010905.1_ASM1090v1	bacteria
Acetobacter_pasteurianus_IFO_3283-32	438	GCF_000010925.1_ASM1092v1_genomic.fna.gz	2009-08-26	ftp://ftp.ncbi.nlm.nih.gov/genomes/all/GCF/000/010/925/GCF_000010925.1_ASM1092v1	bacteria
Acetobacter_pasteurianus_NBRC_101655	438	GCF_000241585.2_ASM24158v3_genomic.fna.gz	2016-02-03	ftp://ftp.ncbi.nlm.nih.gov/genomes/all/GCF/000/241/585/GCF_000241585.2_ASM24158v3	bacteria
Acetobacter_pasteurianus_subsp._pasteurianus	438	GCF_002173735.1_ASM217373v1_genomic.fna.gz	2017-06-06	ftp://ftp.ncbi.nlm.nih.gov/genomes/all/GCF/002/173/735/GCF_002173735.1_ASM217373v1	bacteria
Acetobacter_pasteurianus_subsp._pasteurianus	438	GCF_002202135.1_ASM220213v1_genomic.fna.gz	2017-06-20	ftp://ftp.ncbi.nlm.nih.gov/genomes/all/GCF/002/202/135/GCF_002202135.1_ASM220213v1	bacteria
Acetobacter_persici	1076596	GCF_002006565.1_ASM200656v1_genomic.fna.gz	2017-02-24	ftp://ftp.ncbi.nlm.nih.gov/genomes/all/GCF/002/006/565/GCF_002006565.1_ASM200656v1	bacteria
Acetobacter_pomorum	65959	GCF_003391275.1_ASM339127v1_genomic.fna.gz	2018-08-15	ftp://ftp.ncbi.nlm.nih.gov/genomes/all/GCF/003/391/275/GCF_003391275.1_ASM339127v1	bacteria
Acetobacter_pomorum	65959	GCF_002456135.1_ASM245613v1_genomic.fna.gz	2017-10-05	ftp://ftp.ncbi.nlm.nih.gov/genomes/all/GCF/002/456/135/GCF_002456135.1_ASM245613v1	bacteria
Acetobacter_senegalensis	446692	GCF_001499615.1_Acetobacter_senegalensis_108B_genomic.fna.gz	2016-01-03	ftp://ftp.ncbi.nlm.nih.gov/genomes/all/GCF/001/499/615/GCF_001499615.1_Acetobacter_senegalensis_108B	bacteria
Acetobacter_sp._B6	2500548	GCF_004014775.2_ASM401477v2_genomic.fna.gz	2019-08-21	ftp://ftp.ncbi.nlm.nih.gov/genomes/all/GCF/004/014/775/GCF_004014775.2_ASM401477v2	bacteria
Acetobacter_sp._JWB	2259883	GCF_003323795.1_ASM332379v1_genomic.fna.gz	2018-07-16	ftp://ftp.ncbi.nlm.nih.gov/genomes/all/GCF/003/323/795/GCF_003323795.1_ASM332379v1	bacteria
Acetobacter_sp._KACC_21233	2592655	GCF_008365315.1_ASM836531v1_genomic.fna.gz	2019-09-10	ftp://ftp.ncbi.nlm.nih.gov/genomes/all/GCF/008/365/315/GCF_008365315.1_ASM836531v1	bacteria
Acetobacter_tropicalis	104102	GCF_002549835.1_ASM254983v1_genomic.fna.gz	2017-10-13	ftp://ftp.ncbi.nlm.nih.gov/genomes/all/GCF/002/549/835/GCF_002549835.1_ASM254983v1	bacteria
Acetobacteraceae_bacterium	1909293	GCF_004843345.1_ASM484334v1_genomic.fna.gz	2019-04-24	ftp://ftp.ncbi.nlm.nih.gov/genomes/all/GCF/004/843/345/GCF_004843345.1_ASM484334v1	bacteria
Acetobacteraceae_bacterium	1909293	GCF_004843165.1_ASM484316v1_genomic.fna.gz	2019-04-24	ftp://ftp.ncbi.nlm.nih.gov/genomes/all/GCF/004/843/165/GCF_004843165.1_ASM484316v1	bacteria
Acetobacterium_bakii	52689	GCF_001263355.1_ASM126335v1_genomic.fna.gz	2015-08-07	ftp://ftp.ncbi.nlm.nih.gov/genomes/all/GCF/001/263/355/GCF_001263355.1_ASM126335v1	bacteria
Acetobacterium_dehalogenans_DSM_11527	82116	GCF_000472665.1_ASM47266v1_genomic.fna.gz	2013-09-30	ftp://ftp.ncbi.nlm.nih.gov/genomes/all/GCF/000/472/665/GCF_000472665.1_ASM47266v1	bacteria
Acetobacterium_wieringae	52694	GCF_001766835.1_ASM176683v1_genomic.fna.gz	2016-10-18	ftp://ftp.ncbi.nlm.nih.gov/genomes/all/GCF/001/766/835/GCF_001766835.1_ASM176683v1	bacteria
Acetobacterium_woodii_DSM_1030	33952	GCF_000247605.1_ASM24760v1_genomic.fna.gz	2012-02-14	ftp://ftp.ncbi.nlm.nih.gov/genomes/all/GCF/000/247/605/GCF_000247605.1_ASM24760v1	bacteria
Acetohalobium_arabaticum_DSM_5501	28187	GCF_000144695.1_ASM14469v1_genomic.fna.gz	2010-08-05	ftp://ftp.ncbi.nlm.nih.gov/genomes/all/GCF/000/144/695/GCF_000144695.1_ASM14469v1	bacteria
Acetomicrobium_hydrogeniformans_ATCC_BAA-1850	649746	GCF_000160455.2_ASM16045v2_genomic.fna.gz	2015-11-12	ftp://ftp.ncbi.nlm.nih.gov/genomes/all/GCF/000/160/455/GCF_000160455.2_ASM16045v2	bacteria
Acetomicrobium_mobile_DSM_13181	97477	GCF_000266925.1_ASM26692v1_genomic.fna.gz	2012-06-12	ftp://ftp.ncbi.nlm.nih.gov/genomes/all/GCF/000/266/925/GCF_000266925.1_ASM26692v1	bacteria
Acetonema_longum_DSM_6540	2374	GCF_000219125.1_ASM21912v1_genomic.fna.gz	2011-06-22	ftp://ftp.ncbi.nlm.nih.gov/genomes/all/GCF/000/219/125/GCF_000219125.1_ASM21912v1	bacteria
Acholeplasma_axanthum	29552	GCF_900660745.1_57728_G01-3_genomic.fna.gz	2019-01-29	ftp://ftp.ncbi.nlm.nih.gov/genomes/all/GCF/900/660/745/GCF_900660745.1_57728_G01-3	bacteria
Acholeplasma_axanthum_ATCC_25176	29552	GCF_000428705.1_ASM42870v1_genomic.fna.gz	2013-09-05	ftp://ftp.ncbi.nlm.nih.gov/genomes/all/GCF/000/428/705/GCF_000428705.1_ASM42870v1	bacteria
Acholeplasma_brassicae	61635	GCF_000967915.1_ASM96791v1_genomic.fna.gz	2013-10-11	ftp://ftp.ncbi.nlm.nih.gov/genomes/all/GCF/000/967/915/GCF_000967915.1_ASM96791v1	bacteria
Acholeplasma_equifetale_ATCC_29724	264634	GCF_000687735.1_ASM68773v1_genomic.fna.gz	2014-04-08	ftp://ftp.ncbi.nlm.nih.gov/genomes/all/GCF/000/687/735/GCF_000687735.1_ASM68773v1	bacteria
Acholeplasma_granularum_ATCC_19168	264635	GCF_000526235.1_ASM52623v1_genomic.fna.gz	2014-01-14	ftp://ftp.ncbi.nlm.nih.gov/genomes/all/GCF/000/526/235/GCF_000526235.1_ASM52623v1	bacteria
Acholeplasma_hippikon	264636	GCF_900660755.1_57792_F01-3_genomic.fna.gz	2019-01-29	ftp://ftp.ncbi.nlm.nih.gov/genomes/all/GCF/900/660/755/GCF_900660755.1_57792_F01-3	bacteria
Acholeplasma_hippikon_ATCC_29725	264636	GCF_000702765.1_ASM70276v1_genomic.fna.gz	2014-06-11	ftp://ftp.ncbi.nlm.nih.gov/genomes/all/GCF/000/702/765/GCF_000702765.1_ASM70276v1	bacteria
Acholeplasma_laidlawii	2148	GCF_900476025.1_50465_E02_genomic.fna.gz	2018-06-17	ftp://ftp.ncbi.nlm.nih.gov/genomes/all/GCF/900/476/025/GCF_900476025.1_50465_E02	bacteria
Acholeplasma_laidlawii_PG-8A	2148	GCF_000018785.1_ASM1878v1_genomic.fna.gz	2007-12-07	ftp://ftp.ncbi.nlm.nih.gov/genomes/all/GCF/000/018/785/GCF_000018785.1_ASM1878v1	bacteria
Acholeplasma_modicum_ATCC_29102	2150	GCF_000687835.1_ASM68783v1_genomic.fna.gz	2014-04-08	ftp://ftp.ncbi.nlm.nih.gov/genomes/all/GCF/000/687/835/GCF_000687835.1_ASM68783v1	bacteria
Acholeplasma_multilocale_ATCC_49900	264638	GCF_000483165.1_ASM48316v1_genomic.fna.gz	2013-10-25	ftp://ftp.ncbi.nlm.nih.gov/genomes/all/GCF/000/483/165/GCF_000483165.1_ASM48316v1	bacteria
Acholeplasma_oculi	35623	GCF_000953195.1_Acholeplasma_oculi_strain_19L_genomic.fna.gz	2014-06-02	ftp://ftp.ncbi.nlm.nih.gov/genomes/all/GCF/000/953/195/GCF_000953195.1_Acholeplasma_oculi_strain_19L	bacteria
Acholeplasma_palmae_J233	38986	GCF_000968055.1_ASM96805v1_genomic.fna.gz	2013-10-11	ftp://ftp.ncbi.nlm.nih.gov/genomes/all/GCF/000/968/055/GCF_000968055.1_ASM96805v1	bacteria
Achromobacter_denitrificans	32002	GCF_002205315.1_ASM220531v1_genomic.fna.gz	2017-06-22	ftp://ftp.ncbi.nlm.nih.gov/genomes/all/GCF/002/205/315/GCF_002205315.1_ASM220531v1	bacteria
Achromobacter_denitrificans	32002	GCF_001514355.1_ASM151435v1_genomic.fna.gz	2016-01-14	ftp://ftp.ncbi.nlm.nih.gov/genomes/all/GCF/001/514/355/GCF_001514355.1_ASM151435v1	bacteria
Achromobacter_denitrificans	32002	GCF_003812265.1_ASM381226v1_genomic.fna.gz	2018-11-21	ftp://ftp.ncbi.nlm.nih.gov/genomes/all/GCF/003/812/265/GCF_003812265.1_ASM381226v1	bacteria
Achromobacter_insolitus	217204	GCF_000783435.2_ASM78343v2_genomic.fna.gz	2018-02-21	ftp://ftp.ncbi.nlm.nih.gov/genomes/all/GCF/000/783/435/GCF_000783435.2_ASM78343v2	bacteria
Achromobacter_insolitus	217204	GCF_001971645.1_ASM197164v1_genomic.fna.gz	2017-01-26	ftp://ftp.ncbi.nlm.nih.gov/genomes/all/GCF/001/971/645/GCF_001971645.1_ASM197164v1	bacteria
Achromobacter_insolitus	217204	GCF_008245125.1_ASM824512v1_genomic.fna.gz	2019-09-03	ftp://ftp.ncbi.nlm.nih.gov/genomes/all/GCF/008/245/125/GCF_008245125.1_ASM824512v1	bacteria
Achromobacter_insolitus	217204	GCF_900637265.1_50432_C01_genomic.fna.gz	2018-12-20	ftp://ftp.ncbi.nlm.nih.gov/genomes/all/GCF/900/637/265/GCF_900637265.1_50432_C01	bacteria
Achromobacter_sp._AONIH1	1758194	GCF_002902905.1_ASM290290v1_genomic.fna.gz	2018-01-29	ftp://ftp.ncbi.nlm.nih.gov/genomes/all/GCF/002/902/905/GCF_002902905.1_ASM290290v1	bacteria
Achromobacter_sp._B7	2282475	GCF_003600685.1_ASM360068v1_genomic.fna.gz	2018-09-27	ftp://ftp.ncbi.nlm.nih.gov/genomes/all/GCF/003/600/685/GCF_003600685.1_ASM360068v1	bacteria
Achromobacter_spanius	217203	GCF_003994415.1_ASM399441v1_genomic.fna.gz	2019-01-05	ftp://ftp.ncbi.nlm.nih.gov/genomes/all/GCF/003/994/415/GCF_003994415.1_ASM399441v1	bacteria
Achromobacter_spanius	217203	GCF_002812705.1_ASM281270v1_genomic.fna.gz	2017-12-06	ftp://ftp.ncbi.nlm.nih.gov/genomes/all/GCF/002/812/705/GCF_002812705.1_ASM281270v1	bacteria
Achromobacter_spanius	217203	GCF_002966795.1_ASM296679v1_genomic.fna.gz	2018-03-02	ftp://ftp.ncbi.nlm.nih.gov/genomes/all/GCF/002/966/795/GCF_002966795.1_ASM296679v1	bacteria
Achromobacter_spanius	217203	GCF_900636675.1_43781_F01_genomic.fna.gz	2018-12-20	ftp://ftp.ncbi.nlm.nih.gov/genomes/all/GCF/900/636/675/GCF_900636675.1_43781_F01	bacteria
Achromobacter_xylosoxidans	85698	GCF_001558755.2_ASM155875v2_genomic.fna.gz	2018-02-05	ftp://ftp.ncbi.nlm.nih.gov/genomes/all/GCF/001/558/755/GCF_001558755.2_ASM155875v2	bacteria
Achromobacter_xylosoxidans	85698	GCF_001558915.1_ASM155891v2_genomic.fna.gz	2018-02-12	ftp://ftp.ncbi.nlm.nih.gov/genomes/all/GCF/001/558/915/GCF_001558915.1_ASM155891v2	bacteria
Achromobacter_xylosoxidans	85698	GCF_900009115.1_BN2877_genomic.fna.gz	2019-11-14	ftp://ftp.ncbi.nlm.nih.gov/genomes/all/GCF/900/009/115/GCF_900009115.1_BN2877	bacteria
Achromobacter_xylosoxidans	85698	GCF_009363015.1_ASM936301v1_genomic.fna.gz	2019-10-27	ftp://ftp.ncbi.nlm.nih.gov/genomes/all/GCF/009/363/015/GCF_009363015.1_ASM936301v1	bacteria
Achromobacter_xylosoxidans	85698	GCF_900009125.1_BN2905_genomic.fna.gz	2019-11-14	ftp://ftp.ncbi.nlm.nih.gov/genomes/all/GCF/900/009/125/GCF_900009125.1_BN2905	bacteria
Achromobacter_xylosoxidans	85698	GCF_001457475.1_NCTC10807_genomic.fna.gz	2015-03-22	ftp://ftp.ncbi.nlm.nih.gov/genomes/all/GCF/001/457/475/GCF_001457475.1_NCTC10807	bacteria
Achromobacter_xylosoxidans	85698	GCF_900010105.1_R8_genomic.fna.gz	2019-11-14	ftp://ftp.ncbi.nlm.nih.gov/genomes/all/GCF/900/010/105/GCF_900010105.1_R8	bacteria
Achromobacter_xylosoxidans	85698	GCF_900475575.1_44257_A01_genomic.fna.gz	2018-06-17	ftp://ftp.ncbi.nlm.nih.gov/genomes/all/GCF/900/475/575/GCF_900475575.1_44257_A01	bacteria
Achromobacter_xylosoxidans	85698	GCF_001051055.1_ASM105105v1_genomic.fna.gz	2015-07-09	ftp://ftp.ncbi.nlm.nih.gov/genomes/all/GCF/001/051/055/GCF_001051055.1_ASM105105v1	bacteria
Achromobacter_xylosoxidans	85698	GCF_008432465.1_ASM843246v1_genomic.fna.gz	2019-09-17	ftp://ftp.ncbi.nlm.nih.gov/genomes/all/GCF/008/432/465/GCF_008432465.1_ASM843246v1	bacteria
Achromobacter_xylosoxidans	85698	GCF_001559195.1_ASM155919v2_genomic.fna.gz	2018-02-05	ftp://ftp.ncbi.nlm.nih.gov/genomes/all/GCF/001/559/195/GCF_001559195.1_ASM155919v2	bacteria
Achromobacter_xylosoxidans_A8	85698	GCF_000165835.1_ASM16583v1_genomic.fna.gz	2010-10-29	ftp://ftp.ncbi.nlm.nih.gov/genomes/all/GCF/000/165/835/GCF_000165835.1_ASM16583v1	bacteria
Acidaminobacter_hydrogenoformans_DSM_2784	65403	GCF_900103005.1_IMG-taxon_2599185234_annotated_assembly_genomic.fna.gz	2016-10-17	ftp://ftp.ncbi.nlm.nih.gov/genomes/all/GCF/900/103/005/GCF_900103005.1_IMG-taxon_2599185234_annotated_assembly	bacteria
Acidaminococcus_fermentans_DSM_20731	905	GCF_000025305.1_ASM2530v1_genomic.fna.gz	2010-01-15	ftp://ftp.ncbi.nlm.nih.gov/genomes/all/GCF/000/025/305/GCF_000025305.1_ASM2530v1	bacteria
Acidaminococcus_intestini_RyC-MR95	187327	GCF_000230275.1_ASM23027v1_genomic.fna.gz	2011-10-07	ftp://ftp.ncbi.nlm.nih.gov/genomes/all/GCF/000/230/275/GCF_000230275.1_ASM23027v1	bacteria
Acidaminococcus_timonensis	1871002	GCF_900106585.1_PRJEB16534_genomic.fna.gz	2016-10-27	ftp://ftp.ncbi.nlm.nih.gov/genomes/all/GCF/900/106/585/GCF_900106585.1_PRJEB16534	bacteria
Acidibacillus_ferrooxidans	1765683	GCF_001642725.1_ASM164272v1_genomic.fna.gz	2016-05-12	ftp://ftp.ncbi.nlm.nih.gov/genomes/all/GCF/001/642/725/GCF_001642725.1_ASM164272v1	bacteria
Acidibrevibacterium_fodinaquatile	1969806	GCF_003352165.1_ASM335216v1_genomic.fna.gz	2018-08-01	ftp://ftp.ncbi.nlm.nih.gov/genomes/all/GCF/003/352/165/GCF_003352165.1_ASM335216v1	bacteria
Acidiferrobacter_sp._SPIII_3	1281578	GCF_003184265.1_ASM318426v1_genomic.fna.gz	2018-06-04	ftp://ftp.ncbi.nlm.nih.gov/genomes/all/GCF/003/184/265/GCF_003184265.1_ASM318426v1	bacteria
Acidiferrobacter_thiooxydans	163359	GCF_001705075.1_ASM170507v1_genomic.fna.gz	2016-08-15	ftp://ftp.ncbi.nlm.nih.gov/genomes/all/GCF/001/705/075/GCF_001705075.1_ASM170507v1	bacteria
Acidihalobacter_ferrooxidans	1765967	GCF_001975725.1_ASM197572v1_genomic.fna.gz	2017-01-30	ftp://ftp.ncbi.nlm.nih.gov/genomes/all/GCF/001/975/725/GCF_001975725.1_ASM197572v1	bacteria
Acidihalobacter_prosperus	160660	GCF_001753245.1_ASM175324v1_genomic.fna.gz	2016-10-06	ftp://ftp.ncbi.nlm.nih.gov/genomes/all/GCF/001/753/245/GCF_001753245.1_ASM175324v1	bacteria
Acidihalobacter_prosperus	160660	GCF_001753165.1_ASM175316v1_genomic.fna.gz	2016-10-06	ftp://ftp.ncbi.nlm.nih.gov/genomes/all/GCF/001/753/165/GCF_001753165.1_ASM175316v1	bacteria
Acidihalobacter_prosperus	160660	GCF_000754095.2_ASM75409v2_genomic.fna.gz	2016-06-22	ftp://ftp.ncbi.nlm.nih.gov/genomes/all/GCF/000/754/095/GCF_000754095.2_ASM75409v2	bacteria
Acidimangrovimonas_indica	765699	GCF_900106675.1_IMG-taxon_2693429897_annotated_assembly_genomic.fna.gz	2016-10-25	ftp://ftp.ncbi.nlm.nih.gov/genomes/all/GCF/900/106/675/GCF_900106675.1_IMG-taxon_2693429897_annotated_assembly	bacteria
Acidimicrobium_ferrooxidans_DSM_10331	53635	GCF_000023265.1_ASM2326v1_genomic.fna.gz	2009-08-18	ftp://ftp.ncbi.nlm.nih.gov/genomes/all/GCF/000/023/265/GCF_000023265.1_ASM2326v1	bacteria
Acidiphilium_angustum_ATCC_35903	523	GCF_000701585.1_ASM70158v1_genomic.fna.gz	2014-06-11	ftp://ftp.ncbi.nlm.nih.gov/genomes/all/GCF/000/701/585/GCF_000701585.1_ASM70158v1	bacteria
Acidiphilium_cryptum_JF-5	524	GCF_000016725.1_ASM1672v1_genomic.fna.gz	2007-05-11	ftp://ftp.ncbi.nlm.nih.gov/genomes/all/GCF/000/016/725/GCF_000016725.1_ASM1672v1	bacteria
Acidiphilium_multivorum_AIU301	62140	GCF_000202835.1_ASM20283v1_genomic.fna.gz	2011-03-01	ftp://ftp.ncbi.nlm.nih.gov/genomes/all/GCF/000/202/835/GCF_000202835.1_ASM20283v1	bacteria
Acidipropionibacterium_acidipropionici	1748	GCF_001441165.1_ASM144116v1_genomic.fna.gz	2015-11-09	ftp://ftp.ncbi.nlm.nih.gov/genomes/all/GCF/001/441/165/GCF_001441165.1_ASM144116v1	bacteria
Acidipropionibacterium_acidipropionici	1748	GCF_005890155.1_ASM589015v1_genomic.fna.gz	2019-05-30	ftp://ftp.ncbi.nlm.nih.gov/genomes/all/GCF/005/890/155/GCF_005890155.1_ASM589015v1	bacteria
Acidipropionibacterium_acidipropionici	1748	GCF_001602115.1_ASM160211v1_genomic.fna.gz	2016-03-30	ftp://ftp.ncbi.nlm.nih.gov/genomes/all/GCF/001/602/115/GCF_001602115.1_ASM160211v1	bacteria
Acidipropionibacterium_acidipropionici	1748	GCF_001855335.1_ASM185533v1_genomic.fna.gz	2016-10-27	ftp://ftp.ncbi.nlm.nih.gov/genomes/all/GCF/001/855/335/GCF_001855335.1_ASM185533v1	bacteria
Acidipropionibacterium_acidipropionici	1748	GCF_001975205.1_ASM197520v1_genomic.fna.gz	2017-01-30	ftp://ftp.ncbi.nlm.nih.gov/genomes/all/GCF/001/975/205/GCF_001975205.1_ASM197520v1	bacteria
Acidipropionibacterium_acidipropionici	1748	GCF_003956085.1_ASM395608v1_genomic.fna.gz	2018-12-19	ftp://ftp.ncbi.nlm.nih.gov/genomes/all/GCF/003/956/085/GCF_003956085.1_ASM395608v1	bacteria
Acidipropionibacterium_acidipropionici_ATCC_4875	1748	GCF_000310065.1_ASM31006v1_genomic.fna.gz	2012-11-06	ftp://ftp.ncbi.nlm.nih.gov/genomes/all/GCF/000/310/065/GCF_000310065.1_ASM31006v1	bacteria
Acidipropionibacterium_jensenii	1749	GCF_004011055.1_ASM401105v1_genomic.fna.gz	2019-01-10	ftp://ftp.ncbi.nlm.nih.gov/genomes/all/GCF/004/011/055/GCF_004011055.1_ASM401105v1	bacteria
Acidipropionibacterium_jensenii	1749	GCF_004011075.1_ASM401107v1_genomic.fna.gz	2019-01-10	ftp://ftp.ncbi.nlm.nih.gov/genomes/all/GCF/004/011/075/GCF_004011075.1_ASM401107v1	bacteria
Acidipropionibacterium_jensenii	1749	GCF_900637925.1_52941_C01_genomic.fna.gz	2018-12-20	ftp://ftp.ncbi.nlm.nih.gov/genomes/all/GCF/900/637/925/GCF_900637925.1_52941_C01	bacteria
Acidipropionibacterium_jensenii	1749	GCF_005890135.1_ASM589013v1_genomic.fna.gz	2019-05-30	ftp://ftp.ncbi.nlm.nih.gov/genomes/all/GCF/005/890/135/GCF_005890135.1_ASM589013v1	bacteria
Acidipropionibacterium_jensenii_DSM_20535	1749	GCF_000425285.1_ASM42528v1_genomic.fna.gz	2013-07-11	ftp://ftp.ncbi.nlm.nih.gov/genomes/all/GCF/000/425/285/GCF_000425285.1_ASM42528v1	bacteria
Acidipropionibacterium_thoenii_DSM_20276	1751	GCF_000423445.1_ASM42344v1_genomic.fna.gz	2013-07-11	ftp://ftp.ncbi.nlm.nih.gov/genomes/all/GCF/000/423/445/GCF_000423445.1_ASM42344v1	bacteria
Acidipropionibacterium_virtanenii	2057246	GCF_003325455.1_ASM332545v1_genomic.fna.gz	2018-07-17	ftp://ftp.ncbi.nlm.nih.gov/genomes/all/GCF/003/325/455/GCF_003325455.1_ASM332545v1	bacteria
Acidisarcina_polymorpha	2211140	GCF_003330725.1_ASM333072v1_genomic.fna.gz	2018-07-20	ftp://ftp.ncbi.nlm.nih.gov/genomes/all/GCF/003/330/725/GCF_003330725.1_ASM333072v1	bacteria
Acidisphaera_rubrifaciens_HS-AP3	50715	GCF_000964365.1_ASM96436v1_genomic.fna.gz	2015-03-21	ftp://ftp.ncbi.nlm.nih.gov/genomes/all/GCF/000/964/365/GCF_000964365.1_ASM96436v1	bacteria
Acidithiobacillus_caldus	33059	GCF_001650235.3_ASM165023v3_genomic.fna.gz	2019-09-06	ftp://ftp.ncbi.nlm.nih.gov/genomes/all/GCF/001/650/235/GCF_001650235.3_ASM165023v3	bacteria
Acidithiobacillus_caldus_ATCC_51756	33059	GCF_000175575.2_ASM17557v2_genomic.fna.gz	2014-05-27	ftp://ftp.ncbi.nlm.nih.gov/genomes/all/GCF/000/175/575/GCF_000175575.2_ASM17557v2	bacteria
Acidithiobacillus_caldus_SM-1	33059	GCF_000221025.1_ASM22102v1_genomic.fna.gz	2011-07-20	ftp://ftp.ncbi.nlm.nih.gov/genomes/all/GCF/000/221/025/GCF_000221025.1_ASM22102v1	bacteria
Acidithiobacillus_ferridurans	1232575	GCF_003966655.1_ASM396665v1_genomic.fna.gz	2018-07-20	ftp://ftp.ncbi.nlm.nih.gov/genomes/all/GCF/003/966/655/GCF_003966655.1_ASM396665v1	bacteria
Acidithiobacillus_ferrivorans_SS3	160808	GCF_000214095.2_ASM21409v3_genomic.fna.gz	2011-08-17	ftp://ftp.ncbi.nlm.nih.gov/genomes/all/GCF/000/214/095/GCF_000214095.2_ASM21409v3	bacteria
Acidithiobacillus_ferrooxidans_ATCC_23270	920	GCF_000021485.1_ASM2148v1_genomic.fna.gz	2008-12-19	ftp://ftp.ncbi.nlm.nih.gov/genomes/all/GCF/000/021/485/GCF_000021485.1_ASM2148v1	bacteria
Acidithiobacillus_ferrooxidans_ATCC_53993	920	GCF_000020825.1_ASM2082v1_genomic.fna.gz	2008-09-05	ftp://ftp.ncbi.nlm.nih.gov/genomes/all/GCF/000/020/825/GCF_000020825.1_ASM2082v1	bacteria
Acidithiobacillus_sp._'AMD_consortium'	2614801	GCF_008926505.1_ASM892650v1_genomic.fna.gz	2019-10-09	ftp://ftp.ncbi.nlm.nih.gov/genomes/all/GCF/008/926/505/GCF_008926505.1_ASM892650v1	bacteria
Acidithiobacillus_thiooxidans_ATCC_19377	930	GCF_009662475.1_ASM966247v1_genomic.fna.gz	2019-11-14	ftp://ftp.ncbi.nlm.nih.gov/genomes/all/GCF/009/662/475/GCF_009662475.1_ASM966247v1	bacteria
Acidithiobacillus_thiooxidans_ATCC_19377	930	GCF_000227215.1_ASM22721v2_genomic.fna.gz	2011-10-03	ftp://ftp.ncbi.nlm.nih.gov/genomes/all/GCF/000/227/215/GCF_000227215.1_ASM22721v2	bacteria
Acidithrix_ferrooxidans	1280514	GCF_000949295.1_ASM94929v1_genomic.fna.gz	2015-03-06	ftp://ftp.ncbi.nlm.nih.gov/genomes/all/GCF/000/949/295/GCF_000949295.1_ASM94929v1	bacteria
Acidobacterium_ailaaui	1382359	GCF_000688455.1_ASM68845v1_genomic.fna.gz	2014-04-08	ftp://ftp.ncbi.nlm.nih.gov/genomes/all/GCF/000/688/455/GCF_000688455.1_ASM68845v1	bacteria
Acidobacterium_capsulatum_ATCC_51196	33075	GCF_000022565.1_ASM2256v1_genomic.fna.gz	2009-03-30	ftp://ftp.ncbi.nlm.nih.gov/genomes/all/GCF/000/022/565/GCF_000022565.1_ASM2256v1	bacteria
Acidocella_aminolytica_101_=_DSM_11237	33998	GCF_900129125.1_IMG-taxon_2582581264_annotated_assembly_genomic.fna.gz	2016-12-03	ftp://ftp.ncbi.nlm.nih.gov/genomes/all/GCF/900/129/125/GCF_900129125.1_IMG-taxon_2582581264_annotated_assembly	bacteria
Acidocella_facilis_ATCC_35904	525	GCF_000687875.1_ASM68787v1_genomic.fna.gz	2014-04-08	ftp://ftp.ncbi.nlm.nih.gov/genomes/all/GCF/000/687/875/GCF_000687875.1_ASM68787v1	bacteria
Acidomonas_methanolica_NBRC_104435	437	GCF_000617865.1_ASM61786v1_genomic.fna.gz	2014-03-31	ftp://ftp.ncbi.nlm.nih.gov/genomes/all/GCF/000/617/865/GCF_000617865.1_ASM61786v1	bacteria
Acidothermus_cellulolyticus_11B	28049	GCF_000015025.1_ASM1502v1_genomic.fna.gz	2006-11-09	ftp://ftp.ncbi.nlm.nih.gov/genomes/all/GCF/000/015/025/GCF_000015025.1_ASM1502v1	bacteria
Acidovorax_avenae_subsp._avenae_ATCC_19860	80867	GCF_000176855.2_ASM17685v2_genomic.fna.gz	2011-02-14	ftp://ftp.ncbi.nlm.nih.gov/genomes/all/GCF/000/176/855/GCF_000176855.2_ASM17685v2	bacteria
Acidovorax_caeni	343013	GCF_001298675.1_Draft_Genome_genomic.fna.gz	2015-09-14	ftp://ftp.ncbi.nlm.nih.gov/genomes/all/GCF/001/298/675/GCF_001298675.1_Draft_Genome	bacteria
Acidovorax_carolinensis	553814	GCF_002157145.1_ASM215714v1_genomic.fna.gz	2017-05-24	ftp://ftp.ncbi.nlm.nih.gov/genomes/all/GCF/002/157/145/GCF_002157145.1_ASM215714v1	bacteria
Acidovorax_carolinensis	553814	GCF_002157165.1_ASM215716v1_genomic.fna.gz	2017-05-24	ftp://ftp.ncbi.nlm.nih.gov/genomes/all/GCF/002/157/165/GCF_002157165.1_ASM215716v1	bacteria
Acidovorax_carolinensis	553814	GCF_002157185.1_ASM215718v1_genomic.fna.gz	2017-05-24	ftp://ftp.ncbi.nlm.nih.gov/genomes/all/GCF/002/157/185/GCF_002157185.1_ASM215718v1	bacteria
Acidovorax_carolinensis	553814	GCF_002157125.1_ASM215712v1_genomic.fna.gz	2017-05-24	ftp://ftp.ncbi.nlm.nih.gov/genomes/all/GCF/002/157/125/GCF_002157125.1_ASM215712v1	bacteria
Acidovorax_citrulli	80869	GCF_002441975.1_ASM244197v1_genomic.fna.gz	2017-10-04	ftp://ftp.ncbi.nlm.nih.gov/genomes/all/GCF/002/441/975/GCF_002441975.1_ASM244197v1	bacteria
Acidovorax_citrulli	80869	GCF_001593665.2_ASM159366v2_genomic.fna.gz	2019-06-05	ftp://ftp.ncbi.nlm.nih.gov/genomes/all/GCF/001/593/665/GCF_001593665.2_ASM159366v2	bacteria
Acidovorax_citrulli_AAC00-1	80869	GCF_000015325.1_ASM1532v1_genomic.fna.gz	2007-01-04	ftp://ftp.ncbi.nlm.nih.gov/genomes/all/GCF/000/015/325/GCF_000015325.1_ASM1532v1	bacteria
Acidovorax_delafieldii	47920	GCF_001555775.1_ASM155577v1_genomic.fna.gz	2016-02-10	ftp://ftp.ncbi.nlm.nih.gov/genomes/all/GCF/001/555/775/GCF_001555775.1_ASM155577v1	bacteria
Acidovorax_ebreus_TPSY	721785	GCF_000022305.1_ASM2230v1_genomic.fna.gz	2009-01-27	ftp://ftp.ncbi.nlm.nih.gov/genomes/all/GCF/000/022/305/GCF_000022305.1_ASM2230v1	bacteria
Acidovorax_konjaci	32040	GCF_900112675.1_IMG-taxon_2634166315_annotated_assembly_genomic.fna.gz	2016-11-02	ftp://ftp.ncbi.nlm.nih.gov/genomes/all/GCF/900/112/675/GCF_900112675.1_IMG-taxon_2634166315_annotated_assembly	bacteria
Acidovorax_radicis_N35	758826	GCF_000204195.1_ASM20419v1_genomic.fna.gz	2011-04-13	ftp://ftp.ncbi.nlm.nih.gov/genomes/all/GCF/000/204/195/GCF_000204195.1_ASM20419v1	bacteria
Acidovorax_soli	592050	GCF_900107605.1_IMG-taxon_2675903230_annotated_assembly_genomic.fna.gz	2016-10-22	ftp://ftp.ncbi.nlm.nih.gov/genomes/all/GCF/900/107/605/GCF_900107605.1_IMG-taxon_2675903230_annotated_assembly	bacteria
Acidovorax_sp._1608163	2478662	GCF_003669015.1_ASM366901v1_genomic.fna.gz	2018-10-22	ftp://ftp.ncbi.nlm.nih.gov/genomes/all/GCF/003/669/015/GCF_003669015.1_ASM366901v1	bacteria
Acidovorax_sp._JS42	232721	GCF_000015545.1_ASM1554v1_genomic.fna.gz	2007-01-04	ftp://ftp.ncbi.nlm.nih.gov/genomes/all/GCF/000/015/545/GCF_000015545.1_ASM1554v1	bacteria
Acidovorax_sp._KKS102	358220	GCF_000302535.1_ASM30253v1_genomic.fna.gz	2012-10-03	ftp://ftp.ncbi.nlm.nih.gov/genomes/all/GCF/000/302/535/GCF_000302535.1_ASM30253v1	bacteria
Acidovorax_sp._RAC01	1842533	GCF_001714725.1_ASM171472v1_genomic.fna.gz	2016-08-26	ftp://ftp.ncbi.nlm.nih.gov/genomes/all/GCF/001/714/725/GCF_001714725.1_ASM171472v1	bacteria
Acidovorax_sp._T1	1858609	GCF_002176815.1_ASM217681v1_genomic.fna.gz	2017-06-08	ftp://ftp.ncbi.nlm.nih.gov/genomes/all/GCF/002/176/815/GCF_002176815.1_ASM217681v1	bacteria
Acidovorax_temperans	80878	GCF_000935585.1_ASM93558v1_genomic.fna.gz	2015-03-02	ftp://ftp.ncbi.nlm.nih.gov/genomes/all/GCF/000/935/585/GCF_000935585.1_ASM93558v1	bacteria
Acidovorax_valerianellae	187868	GCF_900102625.1_IMG-taxon_2615840716_annotated_assembly_genomic.fna.gz	2016-10-21	ftp://ftp.ncbi.nlm.nih.gov/genomes/all/GCF/900/102/625/GCF_900102625.1_IMG-taxon_2615840716_annotated_assembly	bacteria
Acidovorax_wautersii	1177982	GCF_900113035.1_IMG-taxon_2634166330_annotated_assembly_genomic.fna.gz	2016-11-02	ftp://ftp.ncbi.nlm.nih.gov/genomes/all/GCF/900/113/035/GCF_900113035.1_IMG-taxon_2634166330_annotated_assembly	bacteria
Acinetobacter_apis	1229165	GCF_900197575.1_IMG-taxon_2690315601_annotated_assembly_genomic.fna.gz	2017-06-29	ftp://ftp.ncbi.nlm.nih.gov/genomes/all/GCF/900/197/575/GCF_900197575.1_IMG-taxon_2690315601_annotated_assembly	bacteria
Acinetobacter_baumannii	470	GCF_002947845.1_ASM294784v1_genomic.fna.gz	2018-02-18	ftp://ftp.ncbi.nlm.nih.gov/genomes/all/GCF/002/947/845/GCF_002947845.1_ASM294784v1	bacteria
Acinetobacter_baumannii	470	GCF_002950495.2_ASM295049v2_genomic.fna.gz	2019-08-16	ftp://ftp.ncbi.nlm.nih.gov/genomes/all/GCF/002/950/495/GCF_002950495.2_ASM295049v2	bacteria
Acinetobacter_baumannii	470	GCF_002947415.1_ASM294741v1_genomic.fna.gz	2018-02-18	ftp://ftp.ncbi.nlm.nih.gov/genomes/all/GCF/002/947/415/GCF_002947415.1_ASM294741v1	bacteria
Acinetobacter_baumannii	470	GCF_003522705.1_ASM352270v1_genomic.fna.gz	2018-09-10	ftp://ftp.ncbi.nlm.nih.gov/genomes/all/GCF/003/522/705/GCF_003522705.1_ASM352270v1	bacteria
Acinetobacter_baumannii	470	GCF_004136355.1_ASM413635v1_genomic.fna.gz	2019-02-04	ftp://ftp.ncbi.nlm.nih.gov/genomes/all/GCF/004/136/355/GCF_004136355.1_ASM413635v1	bacteria
Acinetobacter_baumannii	470	GCF_004101745.1_ASM410174v1_genomic.fna.gz	2019-01-22	ftp://ftp.ncbi.nlm.nih.gov/genomes/all/GCF/004/101/745/GCF_004101745.1_ASM410174v1	bacteria
Acinetobacter_baumannii	470	GCF_004101725.1_ASM410172v1_genomic.fna.gz	2019-01-22	ftp://ftp.ncbi.nlm.nih.gov/genomes/all/GCF/004/101/725/GCF_004101725.1_ASM410172v1	bacteria
Acinetobacter_baumannii	470	GCF_004101705.1_ASM410170v1_genomic.fna.gz	2019-01-22	ftp://ftp.ncbi.nlm.nih.gov/genomes/all/GCF/004/101/705/GCF_004101705.1_ASM410170v1	bacteria
Acinetobacter_baumannii	470	GCF_004194555.1_ASM419455v1_genomic.fna.gz	2019-02-14	ftp://ftp.ncbi.nlm.nih.gov/genomes/all/GCF/004/194/555/GCF_004194555.1_ASM419455v1	bacteria
Acinetobacter_baumannii	470	GCF_004564095.1_ASM456409v1_genomic.fna.gz	2019-04-02	ftp://ftp.ncbi.nlm.nih.gov/genomes/all/GCF/004/564/095/GCF_004564095.1_ASM456409v1	bacteria
Acinetobacter_baumannii	470	GCF_003288775.1_ASM328877v1_genomic.fna.gz	2018-07-05	ftp://ftp.ncbi.nlm.nih.gov/genomes/all/GCF/003/288/775/GCF_003288775.1_ASM328877v1	bacteria
Acinetobacter_baumannii	470	GCF_003264295.1_ASM326429v1_genomic.fna.gz	2018-06-25	ftp://ftp.ncbi.nlm.nih.gov/genomes/all/GCF/003/264/295/GCF_003264295.1_ASM326429v1	bacteria
Acinetobacter_baumannii	470	GCF_004758865.1_ASM475886v1_genomic.fna.gz	2019-04-09	ftp://ftp.ncbi.nlm.nih.gov/genomes/all/GCF/004/758/865/GCF_004758865.1_ASM475886v1	bacteria
Acinetobacter_baumannii	470	GCF_004101685.1_ASM410168v1_genomic.fna.gz	2019-01-22	ftp://ftp.ncbi.nlm.nih.gov/genomes/all/GCF/004/101/685/GCF_004101685.1_ASM410168v1	bacteria
Acinetobacter_baumannii	470	GCF_003296225.1_ASM329622v1_genomic.fna.gz	2018-07-09	ftp://ftp.ncbi.nlm.nih.gov/genomes/all/GCF/003/296/225/GCF_003296225.1_ASM329622v1	bacteria
Acinetobacter_baumannii	470	GCF_003345235.1_ASM334523v1_genomic.fna.gz	2018-07-30	ftp://ftp.ncbi.nlm.nih.gov/genomes/all/GCF/003/345/235/GCF_003345235.1_ASM334523v1	bacteria
Acinetobacter_baumannii	470	GCF_003431385.1_ASM343138v1_genomic.fna.gz	2017-07-28	ftp://ftp.ncbi.nlm.nih.gov/genomes/all/GCF/003/431/385/GCF_003431385.1_ASM343138v1	bacteria
Acinetobacter_baumannii	470	GCF_004768705.1_ASM476870v1_genomic.fna.gz	2019-04-10	ftp://ftp.ncbi.nlm.nih.gov/genomes/all/GCF/004/768/705/GCF_004768705.1_ASM476870v1	bacteria
Acinetobacter_baumannii	470	GCF_005280355.1_ASM528035v1_genomic.fna.gz	2019-05-11	ftp://ftp.ncbi.nlm.nih.gov/genomes/all/GCF/005/280/355/GCF_005280355.1_ASM528035v1	bacteria
Acinetobacter_baumannii	470	GCF_005280375.1_ASM528037v1_genomic.fna.gz	2019-05-11	ftp://ftp.ncbi.nlm.nih.gov/genomes/all/GCF/005/280/375/GCF_005280375.1_ASM528037v1	bacteria
Acinetobacter_baumannii	470	GCF_005280415.1_ASM528041v1_genomic.fna.gz	2019-05-11	ftp://ftp.ncbi.nlm.nih.gov/genomes/all/GCF/005/280/415/GCF_005280415.1_ASM528041v1	bacteria
Acinetobacter_baumannii	470	GCF_005280435.1_ASM528043v1_genomic.fna.gz	2019-05-11	ftp://ftp.ncbi.nlm.nih.gov/genomes/all/GCF/005/280/435/GCF_005280435.1_ASM528043v1	bacteria
Acinetobacter_baumannii	470	GCF_005280675.1_ASM528067v1_genomic.fna.gz	2019-05-12	ftp://ftp.ncbi.nlm.nih.gov/genomes/all/GCF/005/280/675/GCF_005280675.1_ASM528067v1	bacteria
Acinetobacter_baumannii	470	GCF_004564115.1_ASM456411v1_genomic.fna.gz	2019-04-02	ftp://ftp.ncbi.nlm.nih.gov/genomes/all/GCF/004/564/115/GCF_004564115.1_ASM456411v1	bacteria
Acinetobacter_baumannii	470	GCF_002902885.1_ASM290288v1_genomic.fna.gz	2018-01-29	ftp://ftp.ncbi.nlm.nih.gov/genomes/all/GCF/002/902/885/GCF_002902885.1_ASM290288v1	bacteria
Acinetobacter_baumannii	470	GCF_003949115.2_ASM394911v2_genomic.fna.gz	2019-04-22	ftp://ftp.ncbi.nlm.nih.gov/genomes/all/GCF/003/949/115/GCF_003949115.2_ASM394911v2	bacteria
Acinetobacter_baumannii	470	GCF_004028375.1_ASM402837v1_genomic.fna.gz	2019-01-17	ftp://ftp.ncbi.nlm.nih.gov/genomes/all/GCF/004/028/375/GCF_004028375.1_ASM402837v1	bacteria
Acinetobacter_baumannii	470	GCF_003522785.1_ASM352278v1_genomic.fna.gz	2018-09-10	ftp://ftp.ncbi.nlm.nih.gov/genomes/all/GCF/003/522/785/GCF_003522785.1_ASM352278v1	bacteria
Acinetobacter_baumannii	470	GCF_003516005.1_ASM351600v1_genomic.fna.gz	2018-09-10	ftp://ftp.ncbi.nlm.nih.gov/genomes/all/GCF/003/516/005/GCF_003516005.1_ASM351600v1	bacteria
Acinetobacter_baumannii	470	GCF_003431865.1_ASM343186v1_genomic.fna.gz	2018-02-28	ftp://ftp.ncbi.nlm.nih.gov/genomes/all/GCF/003/431/865/GCF_003431865.1_ASM343186v1	bacteria
Acinetobacter_baumannii	470	GCF_003522845.1_ASM352284v1_genomic.fna.gz	2018-09-10	ftp://ftp.ncbi.nlm.nih.gov/genomes/all/GCF/003/522/845/GCF_003522845.1_ASM352284v1	bacteria
Acinetobacter_baumannii	470	GCF_003522885.1_ASM352288v1_genomic.fna.gz	2018-09-10	ftp://ftp.ncbi.nlm.nih.gov/genomes/all/GCF/003/522/885/GCF_003522885.1_ASM352288v1	bacteria
Acinetobacter_baumannii	470	GCF_002996805.1_ASM299680v1_genomic.fna.gz	2018-03-14	ftp://ftp.ncbi.nlm.nih.gov/genomes/all/GCF/002/996/805/GCF_002996805.1_ASM299680v1	bacteria
Acinetobacter_baumannii	470	GCF_002999195.2_ASM299919v2_genomic.fna.gz	2019-08-16	ftp://ftp.ncbi.nlm.nih.gov/genomes/all/GCF/002/999/195/GCF_002999195.2_ASM299919v2	bacteria
Acinetobacter_baumannii	470	GCF_003006035.1_ASM300603v1_genomic.fna.gz	2018-03-16	ftp://ftp.ncbi.nlm.nih.gov/genomes/all/GCF/003/006/035/GCF_003006035.1_ASM300603v1	bacteria
Acinetobacter_baumannii	470	GCF_003010655.1_ASM301065v1_genomic.fna.gz	2018-03-19	ftp://ftp.ncbi.nlm.nih.gov/genomes/all/GCF/003/010/655/GCF_003010655.1_ASM301065v1	bacteria
Acinetobacter_baumannii	470	GCF_003591615.1_ASM359161v1_genomic.fna.gz	2018-09-24	ftp://ftp.ncbi.nlm.nih.gov/genomes/all/GCF/003/591/615/GCF_003591615.1_ASM359161v1	bacteria
Acinetobacter_baumannii	470	GCF_003010675.1_ASM301067v1_genomic.fna.gz	2018-03-19	ftp://ftp.ncbi.nlm.nih.gov/genomes/all/GCF/003/010/675/GCF_003010675.1_ASM301067v1	bacteria
Acinetobacter_baumannii	470	GCF_003812065.1_ASM381206v1_genomic.fna.gz	2018-11-21	ftp://ftp.ncbi.nlm.nih.gov/genomes/all/GCF/003/812/065/GCF_003812065.1_ASM381206v1	bacteria
Acinetobacter_baumannii	470	GCF_002843665.1_ASM284366v1_genomic.fna.gz	2017-12-17	ftp://ftp.ncbi.nlm.nih.gov/genomes/all/GCF/002/843/665/GCF_002843665.1_ASM284366v1	bacteria
Acinetobacter_baumannii	470	GCF_003812385.1_ASM381238v1_genomic.fna.gz	2018-11-21	ftp://ftp.ncbi.nlm.nih.gov/genomes/all/GCF/003/812/385/GCF_003812385.1_ASM381238v1	bacteria
Acinetobacter_baumannii	470	GCF_003931755.1_ASM393175v1_genomic.fna.gz	2018-12-09	ftp://ftp.ncbi.nlm.nih.gov/genomes/all/GCF/003/931/755/GCF_003931755.1_ASM393175v1	bacteria
Acinetobacter_baumannii	470	GCF_003931775.1_ASM393177v1_genomic.fna.gz	2018-12-09	ftp://ftp.ncbi.nlm.nih.gov/genomes/all/GCF/003/931/775/GCF_003931775.1_ASM393177v1	bacteria
Acinetobacter_baumannii	470	GCF_003029495.1_ASM302949v1_genomic.fna.gz	2018-04-02	ftp://ftp.ncbi.nlm.nih.gov/genomes/all/GCF/003/029/495/GCF_003029495.1_ASM302949v1	bacteria
Acinetobacter_baumannii	470	GCF_003181015.1_ASM318101v1_genomic.fna.gz	2018-05-31	ftp://ftp.ncbi.nlm.nih.gov/genomes/all/GCF/003/181/015/GCF_003181015.1_ASM318101v1	bacteria
Acinetobacter_baumannii	470	GCF_003948085.2_ASM394808v2_genomic.fna.gz	2019-04-22	ftp://ftp.ncbi.nlm.nih.gov/genomes/all/GCF/003/948/085/GCF_003948085.2_ASM394808v2	bacteria
Acinetobacter_baumannii	470	GCF_003948455.2_ASM394845v2_genomic.fna.gz	2019-04-30	ftp://ftp.ncbi.nlm.nih.gov/genomes/all/GCF/003/948/455/GCF_003948455.2_ASM394845v2	bacteria
Acinetobacter_baumannii	470	GCF_003264255.1_ASM326425v1_genomic.fna.gz	2018-06-25	ftp://ftp.ncbi.nlm.nih.gov/genomes/all/GCF/003/264/255/GCF_003264255.1_ASM326425v1	bacteria
Acinetobacter_baumannii	470	GCF_003948535.2_ASM394853v2_genomic.fna.gz	2019-04-30	ftp://ftp.ncbi.nlm.nih.gov/genomes/all/GCF/003/948/535/GCF_003948535.2_ASM394853v2	bacteria
Acinetobacter_baumannii	470	GCF_003264275.1_ASM326427v1_genomic.fna.gz	2018-06-25	ftp://ftp.ncbi.nlm.nih.gov/genomes/all/GCF/003/264/275/GCF_003264275.1_ASM326427v1	bacteria
Acinetobacter_baumannii	470	GCF_003522665.1_ASM352266v1_genomic.fna.gz	2018-09-10	ftp://ftp.ncbi.nlm.nih.gov/genomes/all/GCF/003/522/665/GCF_003522665.1_ASM352266v1	bacteria
Acinetobacter_baumannii	470	GCF_003949595.2_ASM394959v2_genomic.fna.gz	2019-05-09	ftp://ftp.ncbi.nlm.nih.gov/genomes/all/GCF/003/949/595/GCF_003949595.2_ASM394959v2	bacteria
Acinetobacter_baumannii	470	GCF_003949725.2_ASM394972v2_genomic.fna.gz	2019-05-09	ftp://ftp.ncbi.nlm.nih.gov/genomes/all/GCF/003/949/725/GCF_003949725.2_ASM394972v2	bacteria
Acinetobacter_baumannii	470	GCF_003812485.1_ASM381248v1_genomic.fna.gz	2018-11-21	ftp://ftp.ncbi.nlm.nih.gov/genomes/all/GCF/003/812/485/GCF_003812485.1_ASM381248v1	bacteria
Acinetobacter_baumannii	470	GCF_003547115.1_ASM354711v1_genomic.fna.gz	2018-02-28	ftp://ftp.ncbi.nlm.nih.gov/genomes/all/GCF/003/547/115/GCF_003547115.1_ASM354711v1	bacteria
Acinetobacter_baumannii	470	GCF_002082685.1_ASM208268v1_genomic.fna.gz	2017-04-10	ftp://ftp.ncbi.nlm.nih.gov/genomes/all/GCF/002/082/685/GCF_002082685.1_ASM208268v1	bacteria
Acinetobacter_baumannii	470	GCF_002762545.2_ASM276254v2_genomic.fna.gz	2019-02-12	ftp://ftp.ncbi.nlm.nih.gov/genomes/all/GCF/002/762/545/GCF_002762545.2_ASM276254v2	bacteria
Acinetobacter_baumannii	470	GCF_001578145.1_ASM157814v1_genomic.fna.gz	2016-03-01	ftp://ftp.ncbi.nlm.nih.gov/genomes/all/GCF/001/578/145/GCF_001578145.1_ASM157814v1	bacteria
Acinetobacter_baumannii	470	GCF_001593425.2_ASM159342v2_genomic.fna.gz	2016-12-19	ftp://ftp.ncbi.nlm.nih.gov/genomes/all/GCF/001/593/425/GCF_001593425.2_ASM159342v2	bacteria
Acinetobacter_baumannii	470	GCF_001636235.1_ASM163623v1_genomic.fna.gz	2016-05-03	ftp://ftp.ncbi.nlm.nih.gov/genomes/all/GCF/001/636/235/GCF_001636235.1_ASM163623v1	bacteria
Acinetobacter_baumannii	470	GCF_001721705.1_ASM172170v1_genomic.fna.gz	2016-09-08	ftp://ftp.ncbi.nlm.nih.gov/genomes/all/GCF/001/721/705/GCF_001721705.1_ASM172170v1	bacteria
Acinetobacter_baumannii	470	GCF_001806345.1_ASM180634v1_genomic.fna.gz	2016-10-21	ftp://ftp.ncbi.nlm.nih.gov/genomes/all/GCF/001/806/345/GCF_001806345.1_ASM180634v1	bacteria
Acinetobacter_baumannii	470	GCF_001806365.1_ASM180636v1_genomic.fna.gz	2016-10-21	ftp://ftp.ncbi.nlm.nih.gov/genomes/all/GCF/001/806/365/GCF_001806365.1_ASM180636v1	bacteria
Acinetobacter_baumannii	470	GCF_001806385.1_ASM180638v1_genomic.fna.gz	2016-10-21	ftp://ftp.ncbi.nlm.nih.gov/genomes/all/GCF/001/806/385/GCF_001806385.1_ASM180638v1	bacteria
Acinetobacter_baumannii	470	GCF_001806405.1_ASM180640v1_genomic.fna.gz	2016-10-21	ftp://ftp.ncbi.nlm.nih.gov/genomes/all/GCF/001/806/405/GCF_001806405.1_ASM180640v1	bacteria
Acinetobacter_baumannii	470	GCF_001806425.1_ASM180642v1_genomic.fna.gz	2016-10-21	ftp://ftp.ncbi.nlm.nih.gov/genomes/all/GCF/001/806/425/GCF_001806425.1_ASM180642v1	bacteria
Acinetobacter_baumannii	470	GCF_001573125.1_ASM157312v1_genomic.fna.gz	2016-02-25	ftp://ftp.ncbi.nlm.nih.gov/genomes/all/GCF/001/573/125/GCF_001573125.1_ASM157312v1	bacteria
Acinetobacter_baumannii	470	GCF_001806445.1_ASM180644v1_genomic.fna.gz	2016-10-21	ftp://ftp.ncbi.nlm.nih.gov/genomes/all/GCF/001/806/445/GCF_001806445.1_ASM180644v1	bacteria
Acinetobacter_baumannii	470	GCF_001806485.1_ASM180648v1_genomic.fna.gz	2016-10-21	ftp://ftp.ncbi.nlm.nih.gov/genomes/all/GCF/001/806/485/GCF_001806485.1_ASM180648v1	bacteria
Acinetobacter_baumannii	470	GCF_001887305.1_ASM188730v1_genomic.fna.gz	2016-11-29	ftp://ftp.ncbi.nlm.nih.gov/genomes/all/GCF/001/887/305/GCF_001887305.1_ASM188730v1	bacteria
Acinetobacter_baumannii	470	GCF_001895985.1_ASM189598v1_genomic.fna.gz	2016-12-09	ftp://ftp.ncbi.nlm.nih.gov/genomes/all/GCF/001/895/985/GCF_001895985.1_ASM189598v1	bacteria
Acinetobacter_baumannii	470	GCF_001896005.1_ASM189600v1_genomic.fna.gz	2016-12-09	ftp://ftp.ncbi.nlm.nih.gov/genomes/all/GCF/001/896/005/GCF_001896005.1_ASM189600v1	bacteria
Acinetobacter_baumannii	470	GCF_001902375.1_ASM190237v1_genomic.fna.gz	2016-12-13	ftp://ftp.ncbi.nlm.nih.gov/genomes/all/GCF/001/902/375/GCF_001902375.1_ASM190237v1	bacteria
Acinetobacter_baumannii	470	GCF_001908295.1_ASM190829v1_genomic.fna.gz	2016-12-19	ftp://ftp.ncbi.nlm.nih.gov/genomes/all/GCF/001/908/295/GCF_001908295.1_ASM190829v1	bacteria
Acinetobacter_baumannii	470	GCF_001922205.1_ASM192220v1_genomic.fna.gz	2016-12-27	ftp://ftp.ncbi.nlm.nih.gov/genomes/all/GCF/001/922/205/GCF_001922205.1_ASM192220v1	bacteria
Acinetobacter_baumannii	470	GCF_001922225.1_ASM192222v1_genomic.fna.gz	2016-12-27	ftp://ftp.ncbi.nlm.nih.gov/genomes/all/GCF/001/922/225/GCF_001922225.1_ASM192222v1	bacteria
Acinetobacter_baumannii	470	GCF_001922245.1_ASM192224v1_genomic.fna.gz	2016-12-27	ftp://ftp.ncbi.nlm.nih.gov/genomes/all/GCF/001/922/245/GCF_001922245.1_ASM192224v1	bacteria
Acinetobacter_baumannii	470	GCF_001806465.1_ASM180646v1_genomic.fna.gz	2016-10-21	ftp://ftp.ncbi.nlm.nih.gov/genomes/all/GCF/001/806/465/GCF_001806465.1_ASM180646v1	bacteria
Acinetobacter_baumannii	470	GCF_001941765.1_ASM194176v1_genomic.fna.gz	2017-01-10	ftp://ftp.ncbi.nlm.nih.gov/genomes/all/GCF/001/941/765/GCF_001941765.1_ASM194176v1	bacteria
Acinetobacter_baumannii	470	GCF_001573105.1_ASM157310v1_genomic.fna.gz	2016-02-25	ftp://ftp.ncbi.nlm.nih.gov/genomes/all/GCF/001/573/105/GCF_001573105.1_ASM157310v1	bacteria
Acinetobacter_baumannii	470	GCF_001573065.1_ASM157306v1_genomic.fna.gz	2016-02-25	ftp://ftp.ncbi.nlm.nih.gov/genomes/all/GCF/001/573/065/GCF_001573065.1_ASM157306v1	bacteria
Acinetobacter_baumannii	470	GCF_000695855.3_ASM69585v3_genomic.fna.gz	2015-04-06	ftp://ftp.ncbi.nlm.nih.gov/genomes/all/GCF/000/695/855/GCF_000695855.3_ASM69585v3	bacteria
Acinetobacter_baumannii	470	GCF_000746605.1_ASM74660v1_genomic.fna.gz	2014-08-29	ftp://ftp.ncbi.nlm.nih.gov/genomes/all/GCF/000/746/605/GCF_000746605.1_ASM74660v1	bacteria
Acinetobacter_baumannii	470	GCF_000746645.1_ASM74664v1_genomic.fna.gz	2014-08-29	ftp://ftp.ncbi.nlm.nih.gov/genomes/all/GCF/000/746/645/GCF_000746645.1_ASM74664v1	bacteria
Acinetobacter_baumannii	470	GCF_000761175.1_ASM76117v1_genomic.fna.gz	2014-10-01	ftp://ftp.ncbi.nlm.nih.gov/genomes/all/GCF/000/761/175/GCF_000761175.1_ASM76117v1	bacteria
Acinetobacter_baumannii	470	GCF_000814345.1_ASM81434v1_genomic.fna.gz	2015-01-05	ftp://ftp.ncbi.nlm.nih.gov/genomes/all/GCF/000/814/345/GCF_000814345.1_ASM81434v1	bacteria
Acinetobacter_baumannii	470	GCF_000828935.1_ASM82893v1_genomic.fna.gz	2014-10-02	ftp://ftp.ncbi.nlm.nih.gov/genomes/all/GCF/000/828/935/GCF_000828935.1_ASM82893v1	bacteria
Acinetobacter_baumannii	470	GCF_000830055.1_ASM83005v1_genomic.fna.gz	2015-01-29	ftp://ftp.ncbi.nlm.nih.gov/genomes/all/GCF/000/830/055/GCF_000830055.1_ASM83005v1	bacteria
Acinetobacter_baumannii	470	GCF_000939415.2_HGAP_assembly_of_Acinetobacter_baumannii_ORAB01_genomic.fna.gz	2016-05-02	ftp://ftp.ncbi.nlm.nih.gov/genomes/all/GCF/000/939/415/GCF_000939415.2_HGAP_assembly_of_Acinetobacter_baumannii_ORAB01	bacteria
Acinetobacter_baumannii	470	GCF_000963815.1_ASM96381v1_genomic.fna.gz	2015-03-27	ftp://ftp.ncbi.nlm.nih.gov/genomes/all/GCF/000/963/815/GCF_000963815.1_ASM96381v1	bacteria
Acinetobacter_baumannii	470	GCF_001573085.1_ASM157308v1_genomic.fna.gz	2016-02-25	ftp://ftp.ncbi.nlm.nih.gov/genomes/all/GCF/001/573/085/GCF_001573085.1_ASM157308v1	bacteria
Acinetobacter_baumannii	470	GCF_001026965.1_ASM102696v1_genomic.fna.gz	2015-06-03	ftp://ftp.ncbi.nlm.nih.gov/genomes/all/GCF/001/026/965/GCF_001026965.1_ASM102696v1	bacteria
Acinetobacter_baumannii	470	GCF_001077655.1_ASM107765v1_genomic.fna.gz	2015-07-14	ftp://ftp.ncbi.nlm.nih.gov/genomes/all/GCF/001/077/655/GCF_001077655.1_ASM107765v1	bacteria
Acinetobacter_baumannii	470	GCF_001077675.1_ASM107767v1_genomic.fna.gz	2015-07-14	ftp://ftp.ncbi.nlm.nih.gov/genomes/all/GCF/001/077/675/GCF_001077675.1_ASM107767v1	bacteria
Acinetobacter_baumannii	470	GCF_001077965.2_ASM107796v2_genomic.fna.gz	2017-05-31	ftp://ftp.ncbi.nlm.nih.gov/genomes/all/GCF/001/077/965/GCF_001077965.2_ASM107796v2	bacteria
Acinetobacter_baumannii	470	GCF_001261895.2_R2090_genomic.fna.gz	2015-07-23	ftp://ftp.ncbi.nlm.nih.gov/genomes/all/GCF/001/261/895/GCF_001261895.2_R2090	bacteria
Acinetobacter_baumannii	470	GCF_001399655.1_ASM139965v1_genomic.fna.gz	2015-10-19	ftp://ftp.ncbi.nlm.nih.gov/genomes/all/GCF/001/399/655/GCF_001399655.1_ASM139965v1	bacteria
Acinetobacter_baumannii	470	GCF_001457535.1_CIP70.10_genomic.fna.gz	2015-06-23	ftp://ftp.ncbi.nlm.nih.gov/genomes/all/GCF/001/457/535/GCF_001457535.1_CIP70.10	bacteria
Acinetobacter_baumannii	470	GCF_001514375.1_ASM151437v1_genomic.fna.gz	2016-01-14	ftp://ftp.ncbi.nlm.nih.gov/genomes/all/GCF/001/514/375/GCF_001514375.1_ASM151437v1	bacteria
Acinetobacter_baumannii	470	GCF_001517645.1_R2091_genomic.fna.gz	2016-01-15	ftp://ftp.ncbi.nlm.nih.gov/genomes/all/GCF/001/517/645/GCF_001517645.1_R2091	bacteria
Acinetobacter_baumannii	470	GCF_001543995.1_ASM154399v1_genomic.fna.gz	2016-02-02	ftp://ftp.ncbi.nlm.nih.gov/genomes/all/GCF/001/543/995/GCF_001543995.1_ASM154399v1	bacteria
Acinetobacter_baumannii	470	GCF_001077555.2_ASM107755v2_genomic.fna.gz	2017-05-23	ftp://ftp.ncbi.nlm.nih.gov/genomes/all/GCF/001/077/555/GCF_001077555.2_ASM107755v2	bacteria
Acinetobacter_baumannii	470	GCF_005280695.1_ASM528069v1_genomic.fna.gz	2019-05-12	ftp://ftp.ncbi.nlm.nih.gov/genomes/all/GCF/005/280/695/GCF_005280695.1_ASM528069v1	bacteria
Acinetobacter_baumannii	470	GCF_002009115.1_ASM200911v1_genomic.fna.gz	2017-03-02	ftp://ftp.ncbi.nlm.nih.gov/genomes/all/GCF/002/009/115/GCF_002009115.1_ASM200911v1	bacteria
Acinetobacter_baumannii	470	GCF_002082645.1_ASM208264v1_genomic.fna.gz	2017-04-10	ftp://ftp.ncbi.nlm.nih.gov/genomes/all/GCF/002/082/645/GCF_002082645.1_ASM208264v1	bacteria
Acinetobacter_baumannii	470	GCF_008244885.1_ASM824488v1_genomic.fna.gz	2019-09-03	ftp://ftp.ncbi.nlm.nih.gov/genomes/all/GCF/008/244/885/GCF_008244885.1_ASM824488v1	bacteria
Acinetobacter_baumannii	470	GCF_008244865.1_ASM824486v1_genomic.fna.gz	2019-09-03	ftp://ftp.ncbi.nlm.nih.gov/genomes/all/GCF/008/244/865/GCF_008244865.1_ASM824486v1	bacteria
Acinetobacter_baumannii	470	GCF_008124045.1_ASM812404v1_genomic.fna.gz	2019-08-29	ftp://ftp.ncbi.nlm.nih.gov/genomes/all/GCF/008/124/045/GCF_008124045.1_ASM812404v1	bacteria
Acinetobacter_baumannii	470	GCF_008033255.1_ASM803325v1_genomic.fna.gz	2019-08-20	ftp://ftp.ncbi.nlm.nih.gov/genomes/all/GCF/008/033/255/GCF_008033255.1_ASM803325v1	bacteria
Acinetobacter_baumannii	470	GCF_002116925.1_ASM211692v1_genomic.fna.gz	2017-05-02	ftp://ftp.ncbi.nlm.nih.gov/genomes/all/GCF/002/116/925/GCF_002116925.1_ASM211692v1	bacteria
Acinetobacter_baumannii	470	GCF_007647215.1_ASM764721v1_genomic.fna.gz	2019-07-30	ftp://ftp.ncbi.nlm.nih.gov/genomes/all/GCF/007/647/215/GCF_007647215.1_ASM764721v1	bacteria
Acinetobacter_baumannii	470	GCF_007221455.1_ASM722145v1_genomic.fna.gz	2019-06-20	ftp://ftp.ncbi.nlm.nih.gov/genomes/all/GCF/007/221/455/GCF_007221455.1_ASM722145v1	bacteria
Acinetobacter_baumannii	470	GCF_007107525.1_ASM710752v1_genomic.fna.gz	2019-07-18	ftp://ftp.ncbi.nlm.nih.gov/genomes/all/GCF/007/107/525/GCF_007107525.1_ASM710752v1	bacteria
Acinetobacter_baumannii	470	GCF_006385075.1_ASM638507v1_genomic.fna.gz	2019-06-22	ftp://ftp.ncbi.nlm.nih.gov/genomes/all/GCF/006/385/075/GCF_006385075.1_ASM638507v1	bacteria
Acinetobacter_baumannii	470	GCF_008244905.1_ASM824490v1_genomic.fna.gz	2019-09-03	ftp://ftp.ncbi.nlm.nih.gov/genomes/all/GCF/008/244/905/GCF_008244905.1_ASM824490v1	bacteria
Acinetobacter_baumannii	470	GCF_005671375.1_ASM567137v1_genomic.fna.gz	2019-05-23	ftp://ftp.ncbi.nlm.nih.gov/genomes/all/GCF/005/671/375/GCF_005671375.1_ASM567137v1	bacteria
Acinetobacter_baumannii	470	GCF_005280715.1_ASM528071v1_genomic.fna.gz	2019-05-12	ftp://ftp.ncbi.nlm.nih.gov/genomes/all/GCF/005/280/715/GCF_005280715.1_ASM528071v1	bacteria
Acinetobacter_baumannii	470	GCF_002210065.1_ASM221006v1_genomic.fna.gz	2017-06-28	ftp://ftp.ncbi.nlm.nih.gov/genomes/all/GCF/002/210/065/GCF_002210065.1_ASM221006v1	bacteria
Acinetobacter_baumannii	470	GCF_002504145.1_ASM250414v1_genomic.fna.gz	2017-10-10	ftp://ftp.ncbi.nlm.nih.gov/genomes/all/GCF/002/504/145/GCF_002504145.1_ASM250414v1	bacteria
Acinetobacter_baumannii	470	GCF_002741415.1_ASM274141v1_genomic.fna.gz	2017-11-02	ftp://ftp.ncbi.nlm.nih.gov/genomes/all/GCF/002/741/415/GCF_002741415.1_ASM274141v1	bacteria
Acinetobacter_baumannii	470	GCF_002753915.1_ASM275391v1_genomic.fna.gz	2017-11-06	ftp://ftp.ncbi.nlm.nih.gov/genomes/all/GCF/002/753/915/GCF_002753915.1_ASM275391v1	bacteria
Acinetobacter_baumannii	470	GCF_002761575.1_ASM276157v1_genomic.fna.gz	2017-11-07	ftp://ftp.ncbi.nlm.nih.gov/genomes/all/GCF/002/761/575/GCF_002761575.1_ASM276157v1	bacteria
Acinetobacter_baumannii	470	GCF_002762095.1_ASM276209v1_genomic.fna.gz	2017-11-08	ftp://ftp.ncbi.nlm.nih.gov/genomes/all/GCF/002/762/095/GCF_002762095.1_ASM276209v1	bacteria
Acinetobacter_baumannii	470	GCF_002762115.1_ASM276211v1_genomic.fna.gz	2017-11-08	ftp://ftp.ncbi.nlm.nih.gov/genomes/all/GCF/002/762/115/GCF_002762115.1_ASM276211v1	bacteria
Acinetobacter_baumannii	470	GCF_002762155.1_ASM276215v1_genomic.fna.gz	2017-11-08	ftp://ftp.ncbi.nlm.nih.gov/genomes/all/GCF/002/762/155/GCF_002762155.1_ASM276215v1	bacteria
Acinetobacter_baumannii	470	GCF_005518095.1_ASM551809v1_genomic.fna.gz	2019-05-20	ftp://ftp.ncbi.nlm.nih.gov/genomes/all/GCF/005/518/095/GCF_005518095.1_ASM551809v1	bacteria
Acinetobacter_baumannii	470	GCF_002082625.2_ASM208262v2_genomic.fna.gz	2017-04-10	ftp://ftp.ncbi.nlm.nih.gov/genomes/all/GCF/002/082/625/GCF_002082625.2_ASM208262v2	bacteria
Acinetobacter_baumannii	470	GCF_008630895.1_ASM863089v1_genomic.fna.gz	2019-09-21	ftp://ftp.ncbi.nlm.nih.gov/genomes/all/GCF/008/630/895/GCF_008630895.1_ASM863089v1	bacteria
Acinetobacter_baumannii	470	GCF_008802935.1_ASM880293v1_genomic.fna.gz	2019-10-02	ftp://ftp.ncbi.nlm.nih.gov/genomes/all/GCF/008/802/935/GCF_008802935.1_ASM880293v1	bacteria
Acinetobacter_baumannii	470	GCF_002082705.1_ASM208270v1_genomic.fna.gz	2017-04-10	ftp://ftp.ncbi.nlm.nih.gov/genomes/all/GCF/002/082/705/GCF_002082705.1_ASM208270v1	bacteria
Acinetobacter_baumannii	470	GCF_002082725.1_ASM208272v1_genomic.fna.gz	2017-04-10	ftp://ftp.ncbi.nlm.nih.gov/genomes/all/GCF/002/082/725/GCF_002082725.1_ASM208272v1	bacteria
Acinetobacter_baumannii	470	GCF_002082745.1_ASM208274v1_genomic.fna.gz	2017-04-10	ftp://ftp.ncbi.nlm.nih.gov/genomes/all/GCF/002/082/745/GCF_002082745.1_ASM208274v1	bacteria
Acinetobacter_baumannii	470	GCF_002082785.1_ASM208278v1_genomic.fna.gz	2017-04-10	ftp://ftp.ncbi.nlm.nih.gov/genomes/all/GCF/002/082/785/GCF_002082785.1_ASM208278v1	bacteria
Acinetobacter_baumannii	470	GCF_002082805.1_ASM208280v1_genomic.fna.gz	2017-04-10	ftp://ftp.ncbi.nlm.nih.gov/genomes/all/GCF/002/082/805/GCF_002082805.1_ASM208280v1	bacteria
Acinetobacter_baumannii	470	GCF_002082825.1_ASM208282v1_genomic.fna.gz	2017-04-10	ftp://ftp.ncbi.nlm.nih.gov/genomes/all/GCF/002/082/825/GCF_002082825.1_ASM208282v1	bacteria
Acinetobacter_baumannii	470	GCF_002082845.1_ASM208284v1_genomic.fna.gz	2017-04-10	ftp://ftp.ncbi.nlm.nih.gov/genomes/all/GCF/002/082/845/GCF_002082845.1_ASM208284v1	bacteria
Acinetobacter_baumannii	470	GCF_002082865.1_ASM208286v1_genomic.fna.gz	2017-04-10	ftp://ftp.ncbi.nlm.nih.gov/genomes/all/GCF/002/082/865/GCF_002082865.1_ASM208286v1	bacteria
Acinetobacter_baumannii	470	GCF_002082885.1_ASM208288v1_genomic.fna.gz	2017-04-10	ftp://ftp.ncbi.nlm.nih.gov/genomes/all/GCF/002/082/885/GCF_002082885.1_ASM208288v1	bacteria
Acinetobacter_baumannii	470	GCF_008632635.1_ASM863263v1_genomic.fna.gz	2019-09-23	ftp://ftp.ncbi.nlm.nih.gov/genomes/all/GCF/008/632/635/GCF_008632635.1_ASM863263v1	bacteria
Acinetobacter_baumannii	470	GCF_002948925.1_ASM294892v1_genomic.fna.gz	2018-02-19	ftp://ftp.ncbi.nlm.nih.gov/genomes/all/GCF/002/948/925/GCF_002948925.1_ASM294892v1	bacteria
Acinetobacter_baumannii	470	GCF_900478145.1_34555_D01_genomic.fna.gz	2018-06-18	ftp://ftp.ncbi.nlm.nih.gov/genomes/all/GCF/900/478/145/GCF_900478145.1_34555_D01	bacteria
Acinetobacter_baumannii	470	GCF_900088705.1_26872B01_genomic.fna.gz	2016-06-13	ftp://ftp.ncbi.nlm.nih.gov/genomes/all/GCF/900/088/705/GCF_900088705.1_26872B01	bacteria
Acinetobacter_baumannii	470	GCF_009740145.1_ASM974014v1_genomic.fna.gz	2019-12-11	ftp://ftp.ncbi.nlm.nih.gov/genomes/all/GCF/009/740/145/GCF_009740145.1_ASM974014v1	bacteria
Acinetobacter_baumannii	470	GCF_009498335.1_ASM949833v1_genomic.fna.gz	2019-11-04	ftp://ftp.ncbi.nlm.nih.gov/genomes/all/GCF/009/498/335/GCF_009498335.1_ASM949833v1	bacteria
Acinetobacter_baumannii	470	GCF_009497995.1_ASM949799v1_genomic.fna.gz	2019-11-04	ftp://ftp.ncbi.nlm.nih.gov/genomes/all/GCF/009/497/995/GCF_009497995.1_ASM949799v1	bacteria
Acinetobacter_baumannii	470	GCF_009455505.1_ASM945550v1_genomic.fna.gz	2019-11-01	ftp://ftp.ncbi.nlm.nih.gov/genomes/all/GCF/009/455/505/GCF_009455505.1_ASM945550v1	bacteria
Acinetobacter_baumannii	470	GCF_008931365.1_ASM893136v1_genomic.fna.gz	2019-10-09	ftp://ftp.ncbi.nlm.nih.gov/genomes/all/GCF/008/931/365/GCF_008931365.1_ASM893136v1	bacteria
Acinetobacter_baumannii	470	GCF_008807055.1_ASM880705v1_genomic.fna.gz	2019-10-03	ftp://ftp.ncbi.nlm.nih.gov/genomes/all/GCF/008/807/055/GCF_008807055.1_ASM880705v1	bacteria
Acinetobacter_baumannii_1656-2	470	GCF_000188215.1_ASM18821v1_genomic.fna.gz	2011-02-08	ftp://ftp.ncbi.nlm.nih.gov/genomes/all/GCF/000/188/215/GCF_000188215.1_ASM18821v1	bacteria
Acinetobacter_baumannii_AB0057	470	GCF_000021245.2_ASM2124v2_genomic.fna.gz	2017-06-27	ftp://ftp.ncbi.nlm.nih.gov/genomes/all/GCF/000/021/245/GCF_000021245.2_ASM2124v2	bacteria
Acinetobacter_baumannii_AB307-0294	470	GCF_002803025.2_ASM280302v2_genomic.fna.gz	2019-01-14	ftp://ftp.ncbi.nlm.nih.gov/genomes/all/GCF/002/803/025/GCF_002803025.2_ASM280302v2	bacteria
Acinetobacter_baumannii_ACICU	470	GCF_000018445.1_ASM1844v1_genomic.fna.gz	2008-04-15	ftp://ftp.ncbi.nlm.nih.gov/genomes/all/GCF/000/018/445/GCF_000018445.1_ASM1844v1	bacteria
Acinetobacter_baumannii_ACICU	470	GCF_005519135.1_ASM551913v1_genomic.fna.gz	2019-05-20	ftp://ftp.ncbi.nlm.nih.gov/genomes/all/GCF/005/519/135/GCF_005519135.1_ASM551913v1	bacteria
Acinetobacter_baumannii_ATCC_17978	470	GCF_004797155.2_ASM479715v2_genomic.fna.gz	2019-07-26	ftp://ftp.ncbi.nlm.nih.gov/genomes/all/GCF/004/797/155/GCF_004797155.2_ASM479715v2	bacteria
Acinetobacter_baumannii_AYE	470	GCF_000069245.1_ASM6924v1_genomic.fna.gz	2008-02-29	ftp://ftp.ncbi.nlm.nih.gov/genomes/all/GCF/000/069/245/GCF_000069245.1_ASM6924v1	bacteria
Acinetobacter_baumannii_BJAB07104	470	GCF_000419385.1_ASM41938v1_genomic.fna.gz	2013-07-09	ftp://ftp.ncbi.nlm.nih.gov/genomes/all/GCF/000/419/385/GCF_000419385.1_ASM41938v1	bacteria
Acinetobacter_baumannii_BJAB0715	470	GCF_000419405.1_ASM41940v1_genomic.fna.gz	2013-07-09	ftp://ftp.ncbi.nlm.nih.gov/genomes/all/GCF/000/419/405/GCF_000419405.1_ASM41940v1	bacteria
Acinetobacter_baumannii_BJAB0868	470	GCF_000419425.1_ASM41942v1_genomic.fna.gz	2013-07-09	ftp://ftp.ncbi.nlm.nih.gov/genomes/all/GCF/000/419/425/GCF_000419425.1_ASM41942v1	bacteria
Acinetobacter_baumannii_D1279779	470	GCF_000186665.3_ASM18666v4_genomic.fna.gz	2014-09-30	ftp://ftp.ncbi.nlm.nih.gov/genomes/all/GCF/000/186/665/GCF_000186665.3_ASM18666v4	bacteria
Acinetobacter_baumannii_DU202	470	GCF_000498375.2_ASM49837v2_genomic.fna.gz	2016-09-16	ftp://ftp.ncbi.nlm.nih.gov/genomes/all/GCF/000/498/375/GCF_000498375.2_ASM49837v2	bacteria
Acinetobacter_baumannii_LAC-4	470	GCF_000786735.1_ASM78673v1_genomic.fna.gz	2014-11-25	ftp://ftp.ncbi.nlm.nih.gov/genomes/all/GCF/000/786/735/GCF_000786735.1_ASM78673v1	bacteria
Acinetobacter_baumannii_MDR-TJ	470	GCF_000187205.2_ASM18720v4_genomic.fna.gz	2013-03-11	ftp://ftp.ncbi.nlm.nih.gov/genomes/all/GCF/000/187/205/GCF_000187205.2_ASM18720v4	bacteria
Acinetobacter_baumannii_MDR-ZJ06	470	GCF_000226275.2_ASM22627v2_genomic.fna.gz	2018-10-16	ftp://ftp.ncbi.nlm.nih.gov/genomes/all/GCF/000/226/275/GCF_000226275.2_ASM22627v2	bacteria
Acinetobacter_baumannii_NCGM_237	470	GCF_000828795.1_ASM82879v1_genomic.fna.gz	2013-09-26	ftp://ftp.ncbi.nlm.nih.gov/genomes/all/GCF/000/828/795/GCF_000828795.1_ASM82879v1	bacteria
Acinetobacter_baumannii_TYTH-1	470	GCF_000302575.1_ASM30257v1_genomic.fna.gz	2012-10-03	ftp://ftp.ncbi.nlm.nih.gov/genomes/all/GCF/000/302/575/GCF_000302575.1_ASM30257v1	bacteria
Acinetobacter_baumannii_ZW85-1	470	GCF_000505685.1_ASM50568v2_genomic.fna.gz	2013-12-11	ftp://ftp.ncbi.nlm.nih.gov/genomes/all/GCF/000/505/685/GCF_000505685.1_ASM50568v2	bacteria
Acinetobacter_baylyi_ADP1	202950	GCF_000046845.1_ASM4684v1_genomic.fna.gz	2004-06-30	ftp://ftp.ncbi.nlm.nih.gov/genomes/all/GCF/000/046/845/GCF_000046845.1_ASM4684v1	bacteria
Acinetobacter_beijerinckii_CIP_110307	262668	GCF_000369005.1_Acin_beij_CIP_110307_V1_genomic.fna.gz	2013-04-19	ftp://ftp.ncbi.nlm.nih.gov/genomes/all/GCF/000/369/005/GCF_000369005.1_Acin_beij_CIP_110307_V1	bacteria
Acinetobacter_bereziniae	106648	GCF_002813045.1_ASM281304v1_genomic.fna.gz	2017-12-06	ftp://ftp.ncbi.nlm.nih.gov/genomes/all/GCF/002/813/045/GCF_002813045.1_ASM281304v1	bacteria
Acinetobacter_bohemicus_ANC_3994	1435036	GCF_000367925.1_Acin_sp_ANC_3994_V1_genomic.fna.gz	2013-04-19	ftp://ftp.ncbi.nlm.nih.gov/genomes/all/GCF/000/367/925/GCF_000367925.1_Acin_sp_ANC_3994_V1	bacteria
Acinetobacter_boissieri	1219383	GCF_900096955.1_IMG-taxon_2671180229_annotated_assembly_genomic.fna.gz	2016-10-21	ftp://ftp.ncbi.nlm.nih.gov/genomes/all/GCF/900/096/955/GCF_900096955.1_IMG-taxon_2671180229_annotated_assembly	bacteria
Acinetobacter_bouvetii_DSM_14964_=_CIP_107468	202951	GCF_000368865.1_Acin_bouv_CIP_107468_V1_genomic.fna.gz	2013-04-19	ftp://ftp.ncbi.nlm.nih.gov/genomes/all/GCF/000/368/865/GCF_000368865.1_Acin_bouv_CIP_107468_V1	bacteria
Acinetobacter_brisouii_CIP_110357	396323	GCF_000488275.1_Acin_bris_CIP110357_V2_genomic.fna.gz	2013-10-29	ftp://ftp.ncbi.nlm.nih.gov/genomes/all/GCF/000/488/275/GCF_000488275.1_Acin_bris_CIP110357_V2	bacteria
Acinetobacter_calcoaceticus	471	GCF_002055515.1_ASM205551v1_genomic.fna.gz	2017-03-21	ftp://ftp.ncbi.nlm.nih.gov/genomes/all/GCF/002/055/515/GCF_002055515.1_ASM205551v1	bacteria
Acinetobacter_calcoaceticus	471	GCF_900520355.1_ASM90052035v1_genomic.fna.gz	2019-01-29	ftp://ftp.ncbi.nlm.nih.gov/genomes/all/GCF/900/520/355/GCF_900520355.1_ASM90052035v1	bacteria
Acinetobacter_celticus	1891224	GCF_001707755.1_ASM170775v1_genomic.fna.gz	2016-08-18	ftp://ftp.ncbi.nlm.nih.gov/genomes/all/GCF/001/707/755/GCF_001707755.1_ASM170775v1	bacteria
Acinetobacter_chinensis	2004650	GCF_002165375.2_ASM216537v2_genomic.fna.gz	2018-09-12	ftp://ftp.ncbi.nlm.nih.gov/genomes/all/GCF/002/165/375/GCF_002165375.2_ASM216537v2	bacteria
Acinetobacter_cumulans	2136182	GCF_003024525.3_ASM302452v3_genomic.fna.gz	2019-10-29	ftp://ftp.ncbi.nlm.nih.gov/genomes/all/GCF/003/024/525/GCF_003024525.3_ASM302452v3	bacteria
Acinetobacter_defluvii	1871111	GCF_001704615.3_ASM170461v3_genomic.fna.gz	2019-08-16	ftp://ftp.ncbi.nlm.nih.gov/genomes/all/GCF/001/704/615/GCF_001704615.3_ASM170461v3	bacteria
Acinetobacter_equi	1324350	GCF_001307195.1_ASM130719v1_genomic.fna.gz	2015-10-06	ftp://ftp.ncbi.nlm.nih.gov/genomes/all/GCF/001/307/195/GCF_001307195.1_ASM130719v1	bacteria
Acinetobacter_gerneri_DSM_14967_=_CIP_107464	202952	GCF_000368565.1_Acin_gern_CIP_107464_V1_genomic.fna.gz	2013-04-19	ftp://ftp.ncbi.nlm.nih.gov/genomes/all/GCF/000/368/565/GCF_000368565.1_Acin_gern_CIP_107464_V1	bacteria
Acinetobacter_guillouiae	106649	GCF_002370525.2_ASM237052v2_genomic.fna.gz	2014-08-26	ftp://ftp.ncbi.nlm.nih.gov/genomes/all/GCF/002/370/525/GCF_002370525.2_ASM237052v2	bacteria
Acinetobacter_guillouiae_NIPH_991	106649	GCF_000368485.1_Acin_guil_NIPH_991_V1_genomic.fna.gz	2013-04-19	ftp://ftp.ncbi.nlm.nih.gov/genomes/all/GCF/000/368/485/GCF_000368485.1_Acin_guil_NIPH_991_V1	bacteria
Acinetobacter_gyllenbergii_NIPH_230	134534	GCF_000488195.1_Acin_gyll_NIPH_230_V1_genomic.fna.gz	2013-10-29	ftp://ftp.ncbi.nlm.nih.gov/genomes/all/GCF/000/488/195/GCF_000488195.1_Acin_gyll_NIPH_230_V1	bacteria
Acinetobacter_haemolyticus	29430	GCF_004379355.1_ASM437935v1_genomic.fna.gz	2019-03-26	ftp://ftp.ncbi.nlm.nih.gov/genomes/all/GCF/004/379/355/GCF_004379355.1_ASM437935v1	bacteria
Acinetobacter_haemolyticus	29430	GCF_003952705.1_ASM395270v1_genomic.fna.gz	2018-12-18	ftp://ftp.ncbi.nlm.nih.gov/genomes/all/GCF/003/952/705/GCF_003952705.1_ASM395270v1	bacteria
Acinetobacter_haemolyticus	29430	GCF_003430865.2_ASM343086v2_genomic.fna.gz	2019-07-09	ftp://ftp.ncbi.nlm.nih.gov/genomes/all/GCF/003/430/865/GCF_003430865.2_ASM343086v2	bacteria
Acinetobacter_haemolyticus	29430	GCF_003323815.1_ASM332381v1_genomic.fna.gz	2018-07-16	ftp://ftp.ncbi.nlm.nih.gov/genomes/all/GCF/003/323/815/GCF_003323815.1_ASM332381v1	bacteria
Acinetobacter_haemolyticus	29430	GCF_002813065.1_ASM281306v1_genomic.fna.gz	2017-12-06	ftp://ftp.ncbi.nlm.nih.gov/genomes/all/GCF/002/813/065/GCF_002813065.1_ASM281306v1	bacteria
Acinetobacter_haemolyticus	29430	GCF_001932555.1_ASM193255v1_genomic.fna.gz	2016-12-30	ftp://ftp.ncbi.nlm.nih.gov/genomes/all/GCF/001/932/555/GCF_001932555.1_ASM193255v1	bacteria
Acinetobacter_harbinensis	1353941	GCF_000816495.1_ASM81649v1_genomic.fna.gz	2015-01-08	ftp://ftp.ncbi.nlm.nih.gov/genomes/all/GCF/000/816/495/GCF_000816495.1_ASM81649v1	bacteria
Acinetobacter_indicus	756892	GCF_009296145.1_ASM929614v1_genomic.fna.gz	2019-10-24	ftp://ftp.ncbi.nlm.nih.gov/genomes/all/GCF/009/296/145/GCF_009296145.1_ASM929614v1	bacteria
Acinetobacter_indicus	756892	GCF_002953575.2_ASM295357v2_genomic.fna.gz	2018-12-11	ftp://ftp.ncbi.nlm.nih.gov/genomes/all/GCF/002/953/575/GCF_002953575.2_ASM295357v2	bacteria
Acinetobacter_indicus	756892	GCF_009734145.1_ASM973414v1_genomic.fna.gz	2019-12-11	ftp://ftp.ncbi.nlm.nih.gov/genomes/all/GCF/009/734/145/GCF_009734145.1_ASM973414v1	bacteria
Acinetobacter_indicus_CIP_110367	756892	GCF_000488255.1_Acin_indi_CIP110367_V2_genomic.fna.gz	2013-10-29	ftp://ftp.ncbi.nlm.nih.gov/genomes/all/GCF/000/488/255/GCF_000488255.1_Acin_indi_CIP110367_V2	bacteria
Acinetobacter_johnsonii	40214	GCF_008180305.1_ASM818030v1_genomic.fna.gz	2019-09-01	ftp://ftp.ncbi.nlm.nih.gov/genomes/all/GCF/008/180/305/GCF_008180305.1_ASM818030v1	bacteria
Acinetobacter_johnsonii	40214	GCF_003335165.1_ASM333516v1_genomic.fna.gz	2018-07-22	ftp://ftp.ncbi.nlm.nih.gov/genomes/all/GCF/003/335/165/GCF_003335165.1_ASM333516v1	bacteria
Acinetobacter_johnsonii	40214	GCF_003952785.1_ASM395278v1_genomic.fna.gz	2018-12-18	ftp://ftp.ncbi.nlm.nih.gov/genomes/all/GCF/003/952/785/GCF_003952785.1_ASM395278v1	bacteria
Acinetobacter_johnsonii_XBB1	40214	GCF_001484935.1_ASM148493v1_genomic.fna.gz	2016-01-05	ftp://ftp.ncbi.nlm.nih.gov/genomes/all/GCF/001/484/935/GCF_001484935.1_ASM148493v1	bacteria
Acinetobacter_junii	40215	GCF_002761875.1_ASM276187v1_genomic.fna.gz	2017-11-08	ftp://ftp.ncbi.nlm.nih.gov/genomes/all/GCF/002/761/875/GCF_002761875.1_ASM276187v1	bacteria
Acinetobacter_junii	40215	GCF_002165245.3_ASM216524v3_genomic.fna.gz	2019-08-16	ftp://ftp.ncbi.nlm.nih.gov/genomes/all/GCF/002/165/245/GCF_002165245.3_ASM216524v3	bacteria
Acinetobacter_junii	40215	GCF_001941805.1_ASM194180v1_genomic.fna.gz	2017-01-10	ftp://ftp.ncbi.nlm.nih.gov/genomes/all/GCF/001/941/805/GCF_001941805.1_ASM194180v1	bacteria
Acinetobacter_kookii	1226327	GCF_900096895.1_IMG-taxon_2671180219_annotated_assembly_genomic.fna.gz	2016-10-21	ftp://ftp.ncbi.nlm.nih.gov/genomes/all/GCF/900/096/895/GCF_900096895.1_IMG-taxon_2671180219_annotated_assembly	bacteria
Acinetobacter_lactucae	1785128	GCF_002076935.1_ASM207693v1_genomic.fna.gz	2017-04-03	ftp://ftp.ncbi.nlm.nih.gov/genomes/all/GCF/002/076/935/GCF_002076935.1_ASM207693v1	bacteria
Acinetobacter_larvae	1789224	GCF_001704115.1_ASM170411v1_genomic.fna.gz	2016-08-12	ftp://ftp.ncbi.nlm.nih.gov/genomes/all/GCF/001/704/115/GCF_001704115.1_ASM170411v1	bacteria
Acinetobacter_lwoffii	28090	GCF_009730095.1_ASM973009v1_genomic.fna.gz	2019-12-05	ftp://ftp.ncbi.nlm.nih.gov/genomes/all/GCF/009/730/095/GCF_009730095.1_ASM973009v1	bacteria
Acinetobacter_marinus	281375	GCF_900096915.1_IMG-taxon_2671180220_annotated_assembly_genomic.fna.gz	2016-10-21	ftp://ftp.ncbi.nlm.nih.gov/genomes/all/GCF/900/096/915/GCF_900096915.1_IMG-taxon_2671180220_annotated_assembly	bacteria
Acinetobacter_nectaris_CIP_110549	1219382	GCF_000488215.1_Acin_nect_CIP110549_V2_genomic.fna.gz	2013-10-29	ftp://ftp.ncbi.nlm.nih.gov/genomes/all/GCF/000/488/215/GCF_000488215.1_Acin_nect_CIP110549_V2	bacteria
Acinetobacter_nosocomialis	106654	GCF_003143895.1_ASM314389v1_genomic.fna.gz	2018-05-20	ftp://ftp.ncbi.nlm.nih.gov/genomes/all/GCF/003/143/895/GCF_003143895.1_ASM314389v1	bacteria
Acinetobacter_nosocomialis	106654	GCF_003359505.1_ASM335950v2_genomic.fna.gz	2018-12-04	ftp://ftp.ncbi.nlm.nih.gov/genomes/all/GCF/003/359/505/GCF_003359505.1_ASM335950v2	bacteria
Acinetobacter_nosocomialis	106654	GCF_002951295.1_ASM295129v1_genomic.fna.gz	2018-02-20	ftp://ftp.ncbi.nlm.nih.gov/genomes/all/GCF/002/951/295/GCF_002951295.1_ASM295129v1	bacteria
Acinetobacter_nosocomialis	106654	GCF_002082665.1_ASM208266v1_genomic.fna.gz	2017-04-10	ftp://ftp.ncbi.nlm.nih.gov/genomes/all/GCF/002/082/665/GCF_002082665.1_ASM208266v1	bacteria
Acinetobacter_nosocomialis	106654	GCF_004295305.1_ASM429530v1_genomic.fna.gz	2019-02-25	ftp://ftp.ncbi.nlm.nih.gov/genomes/all/GCF/004/295/305/GCF_004295305.1_ASM429530v1	bacteria
Acinetobacter_nosocomialis	106654	GCF_003359355.1_ASM335935v2_genomic.fna.gz	2018-12-04	ftp://ftp.ncbi.nlm.nih.gov/genomes/all/GCF/003/359/355/GCF_003359355.1_ASM335935v2	bacteria
Acinetobacter_nosocomialis	106654	GCF_003359375.1_ASM335937v2_genomic.fna.gz	2018-12-04	ftp://ftp.ncbi.nlm.nih.gov/genomes/all/GCF/003/359/375/GCF_003359375.1_ASM335937v2	bacteria
Acinetobacter_nosocomialis	106654	GCF_003359395.1_ASM335939v2_genomic.fna.gz	2018-12-04	ftp://ftp.ncbi.nlm.nih.gov/genomes/all/GCF/003/359/395/GCF_003359395.1_ASM335939v2	bacteria
Acinetobacter_nosocomialis	106654	GCF_009588945.1_ASM958894v1_genomic.fna.gz	2019-11-05	ftp://ftp.ncbi.nlm.nih.gov/genomes/all/GCF/009/588/945/GCF_009588945.1_ASM958894v1	bacteria
Acinetobacter_nosocomialis	106654	GCF_008086325.1_ASM808632v1_genomic.fna.gz	2019-08-26	ftp://ftp.ncbi.nlm.nih.gov/genomes/all/GCF/008/086/325/GCF_008086325.1_ASM808632v1	bacteria
Acinetobacter_nosocomialis	106654	GCF_000814165.3_ASM81416v3_genomic.fna.gz	2015-03-24	ftp://ftp.ncbi.nlm.nih.gov/genomes/all/GCF/000/814/165/GCF_000814165.3_ASM81416v3	bacteria
Acinetobacter_nosocomialis	106654	GCF_003359435.1_ASM335943v2_genomic.fna.gz	2018-12-04	ftp://ftp.ncbi.nlm.nih.gov/genomes/all/GCF/003/359/435/GCF_003359435.1_ASM335943v2	bacteria
Acinetobacter_nosocomialis	106654	GCF_004792395.1_ASM479239v1_genomic.fna.gz	2019-04-14	ftp://ftp.ncbi.nlm.nih.gov/genomes/all/GCF/004/792/395/GCF_004792395.1_ASM479239v1	bacteria
Acinetobacter_nosocomialis_M2	106654	GCF_005281455.1_ASM528145v1_genomic.fna.gz	2019-05-13	ftp://ftp.ncbi.nlm.nih.gov/genomes/all/GCF/005/281/455/GCF_005281455.1_ASM528145v1	bacteria
Acinetobacter_oleivorans_DR1	1148157	GCF_000196795.1_ASM19679v1_genomic.fna.gz	2010-06-21	ftp://ftp.ncbi.nlm.nih.gov/genomes/all/GCF/000/196/795/GCF_000196795.1_ASM19679v1	bacteria
Acinetobacter_parvus_DSM_16617_=_CIP_108168	134533	GCF_000368025.1_Acin_parv_CIP108168_V1_genomic.fna.gz	2013-04-19	ftp://ftp.ncbi.nlm.nih.gov/genomes/all/GCF/000/368/025/GCF_000368025.1_Acin_parv_CIP108168_V1	bacteria
Acinetobacter_pittii	48296	GCF_002902805.2_ASM290280v2_genomic.fna.gz	2019-08-19	ftp://ftp.ncbi.nlm.nih.gov/genomes/all/GCF/002/902/805/GCF_002902805.2_ASM290280v2	bacteria
Acinetobacter_pittii	48296	GCF_003956065.1_ASM395606v1_genomic.fna.gz	2018-12-19	ftp://ftp.ncbi.nlm.nih.gov/genomes/all/GCF/003/956/065/GCF_003956065.1_ASM395606v1	bacteria
Acinetobacter_pittii	48296	GCF_003359315.1_ASM335931v2_genomic.fna.gz	2018-12-04	ftp://ftp.ncbi.nlm.nih.gov/genomes/all/GCF/003/359/315/GCF_003359315.1_ASM335931v2	bacteria
Acinetobacter_pittii	48296	GCF_003359295.1_ASM335929v2_genomic.fna.gz	2018-12-12	ftp://ftp.ncbi.nlm.nih.gov/genomes/all/GCF/003/359/295/GCF_003359295.1_ASM335929v2	bacteria
Acinetobacter_pittii	48296	GCF_003359275.1_ASM335927v2_genomic.fna.gz	2018-12-04	ftp://ftp.ncbi.nlm.nih.gov/genomes/all/GCF/003/359/275/GCF_003359275.1_ASM335927v2	bacteria
Acinetobacter_pittii	48296	GCF_003359225.1_ASM335922v2_genomic.fna.gz	2018-12-04	ftp://ftp.ncbi.nlm.nih.gov/genomes/all/GCF/003/359/225/GCF_003359225.1_ASM335922v2	bacteria
Acinetobacter_pittii	48296	GCF_003359215.1_ASM335921v2_genomic.fna.gz	2018-12-04	ftp://ftp.ncbi.nlm.nih.gov/genomes/all/GCF/003/359/215/GCF_003359215.1_ASM335921v2	bacteria
Acinetobacter_pittii	48296	GCF_003354845.1_ASM335484v1_genomic.fna.gz	2018-08-03	ftp://ftp.ncbi.nlm.nih.gov/genomes/all/GCF/003/354/845/GCF_003354845.1_ASM335484v1	bacteria
Acinetobacter_pittii	48296	GCF_003051965.2_ASM305196v2_genomic.fna.gz	2019-08-19	ftp://ftp.ncbi.nlm.nih.gov/genomes/all/GCF/003/051/965/GCF_003051965.2_ASM305196v2	bacteria
Acinetobacter_pittii	48296	GCF_002999215.3_ASM299921v3_genomic.fna.gz	2019-08-16	ftp://ftp.ncbi.nlm.nih.gov/genomes/all/GCF/002/999/215/GCF_002999215.3_ASM299921v3	bacteria
Acinetobacter_pittii	48296	GCF_002999115.2_ASM299911v2_genomic.fna.gz	2019-08-19	ftp://ftp.ncbi.nlm.nih.gov/genomes/all/GCF/002/999/115/GCF_002999115.2_ASM299911v2	bacteria
Acinetobacter_pittii	48296	GCF_008694085.1_ASM869408v1_genomic.fna.gz	2019-09-25	ftp://ftp.ncbi.nlm.nih.gov/genomes/all/GCF/008/694/085/GCF_008694085.1_ASM869408v1	bacteria
Acinetobacter_pittii	48296	GCF_007954485.1_ASM795448v1_genomic.fna.gz	2019-08-11	ftp://ftp.ncbi.nlm.nih.gov/genomes/all/GCF/007/954/485/GCF_007954485.1_ASM795448v1	bacteria
Acinetobacter_pittii	48296	GCF_008121475.1_ASM812147v1_genomic.fna.gz	2019-08-28	ftp://ftp.ncbi.nlm.nih.gov/genomes/all/GCF/008/121/475/GCF_008121475.1_ASM812147v1	bacteria
Acinetobacter_pittii	48296	GCF_002158945.1_ASM215894v1_genomic.fna.gz	2017-05-30	ftp://ftp.ncbi.nlm.nih.gov/genomes/all/GCF/002/158/945/GCF_002158945.1_ASM215894v1	bacteria
Acinetobacter_pittii	48296	GCF_002012285.1_ASM201228v1_genomic.fna.gz	2017-03-03	ftp://ftp.ncbi.nlm.nih.gov/genomes/all/GCF/002/012/285/GCF_002012285.1_ASM201228v1	bacteria
Acinetobacter_pittii	48296	GCF_002863745.1_ASM286374v1_genomic.fna.gz	2018-01-05	ftp://ftp.ncbi.nlm.nih.gov/genomes/all/GCF/002/863/745/GCF_002863745.1_ASM286374v1	bacteria
Acinetobacter_pittii	48296	GCF_001617545.1_ASM161754v1_genomic.fna.gz	2016-04-08	ftp://ftp.ncbi.nlm.nih.gov/genomes/all/GCF/001/617/545/GCF_001617545.1_ASM161754v1	bacteria
Acinetobacter_pittii	48296	GCF_001577285.1_ASM157728v1_genomic.fna.gz	2016-02-29	ftp://ftp.ncbi.nlm.nih.gov/genomes/all/GCF/001/577/285/GCF_001577285.1_ASM157728v1	bacteria
Acinetobacter_pittii_PHEA-2	48296	GCF_000191145.1_ASM19114v1_genomic.fna.gz	2011-03-03	ftp://ftp.ncbi.nlm.nih.gov/genomes/all/GCF/000/191/145/GCF_000191145.1_ASM19114v1	bacteria
Acinetobacter_populi	1582270	GCF_002174125.1_ASM217412v1_genomic.fna.gz	2017-06-06	ftp://ftp.ncbi.nlm.nih.gov/genomes/all/GCF/002/174/125/GCF_002174125.1_ASM217412v1	bacteria
Acinetobacter_qingfengensis	1262585	GCF_001753595.1_ASM175359v1_genomic.fna.gz	2016-10-06	ftp://ftp.ncbi.nlm.nih.gov/genomes/all/GCF/001/753/595/GCF_001753595.1_ASM175359v1	bacteria
Acinetobacter_radioresistens	40216	GCF_005519305.1_ASM551930v1_genomic.fna.gz	2019-05-20	ftp://ftp.ncbi.nlm.nih.gov/genomes/all/GCF/005/519/305/GCF_005519305.1_ASM551930v1	bacteria
Acinetobacter_radioresistens	40216	GCF_003258335.1_ASM325833v1_genomic.fna.gz	2018-06-20	ftp://ftp.ncbi.nlm.nih.gov/genomes/all/GCF/003/258/335/GCF_003258335.1_ASM325833v1	bacteria
Acinetobacter_radioresistens	40216	GCF_002993105.1_ASM299310v1_genomic.fna.gz	2018-03-10	ftp://ftp.ncbi.nlm.nih.gov/genomes/all/GCF/002/993/105/GCF_002993105.1_ASM299310v1	bacteria
Acinetobacter_radioresistens_DSM_6976_=_NBRC_102413_=_CIP_103788	40216	GCF_006757745.1_ASM675774v1_genomic.fna.gz	2019-06-14	ftp://ftp.ncbi.nlm.nih.gov/genomes/all/GCF/006/757/745/GCF_006757745.1_ASM675774v1	bacteria
Acinetobacter_radioresistens_DSM_6976_=_NBRC_102413_=_CIP_103788	40216	GCF_000368905.1_Acin_radi_CIP_103788_V1_genomic.fna.gz	2013-04-19	ftp://ftp.ncbi.nlm.nih.gov/genomes/all/GCF/000/368/905/GCF_000368905.1_Acin_radi_CIP_103788_V1	bacteria
Acinetobacter_rudis	632955	GCF_000829675.1_ASM82967v1_genomic.fna.gz	2015-01-20	ftp://ftp.ncbi.nlm.nih.gov/genomes/all/GCF/000/829/675/GCF_000829675.1_ASM82967v1	bacteria
Acinetobacter_schindleri	108981	GCF_003072585.2_ASM307258v2_genomic.fna.gz	2018-12-06	ftp://ftp.ncbi.nlm.nih.gov/genomes/all/GCF/003/072/585/GCF_003072585.2_ASM307258v2	bacteria
Acinetobacter_schindleri	108981	GCF_007833615.1_ASM783361v1_genomic.fna.gz	2019-08-05	ftp://ftp.ncbi.nlm.nih.gov/genomes/all/GCF/007/833/615/GCF_007833615.1_ASM783361v1	bacteria
Acinetobacter_schindleri	108981	GCF_001971565.1_ASM197156v1_genomic.fna.gz	2017-01-26	ftp://ftp.ncbi.nlm.nih.gov/genomes/all/GCF/001/971/565/GCF_001971565.1_ASM197156v1	bacteria
Acinetobacter_soli	487316	GCF_001953195.1_ASM195319v1_genomic.fna.gz	2017-01-17	ftp://ftp.ncbi.nlm.nih.gov/genomes/all/GCF/001/953/195/GCF_001953195.1_ASM195319v1	bacteria
Acinetobacter_sp._ACNIH1	1636603	GCF_002934695.1_ASM293469v1_genomic.fna.gz	2018-02-04	ftp://ftp.ncbi.nlm.nih.gov/genomes/all/GCF/002/934/695/GCF_002934695.1_ASM293469v1	bacteria
Acinetobacter_sp._ACNIH2	1758189	GCF_002934965.1_ASM293496v1_genomic.fna.gz	2018-02-04	ftp://ftp.ncbi.nlm.nih.gov/genomes/all/GCF/002/934/965/GCF_002934965.1_ASM293496v1	bacteria
Acinetobacter_sp._C16S1	2609668	GCF_008630915.1_ASM863091v1_genomic.fna.gz	2019-09-21	ftp://ftp.ncbi.nlm.nih.gov/genomes/all/GCF/008/630/915/GCF_008630915.1_ASM863091v1	bacteria
Acinetobacter_sp._DUT-2	1809055	GCF_001581975.1_ASM158197v1_genomic.fna.gz	2016-03-08	ftp://ftp.ncbi.nlm.nih.gov/genomes/all/GCF/001/581/975/GCF_001581975.1_ASM158197v1	bacteria
Acinetobacter_sp._FDAARGOS_493	2420300	GCF_003812245.1_ASM381224v1_genomic.fna.gz	2018-11-21	ftp://ftp.ncbi.nlm.nih.gov/genomes/all/GCF/003/812/245/GCF_003812245.1_ASM381224v1	bacteria
Acinetobacter_sp._FDAARGOS_494	2420301	GCF_003812225.1_ASM381222v1_genomic.fna.gz	2018-11-21	ftp://ftp.ncbi.nlm.nih.gov/genomes/all/GCF/003/812/225/GCF_003812225.1_ASM381222v1	bacteria
Acinetobacter_sp._FDAARGOS_560	2420305	GCF_003812205.1_ASM381220v1_genomic.fna.gz	2018-11-21	ftp://ftp.ncbi.nlm.nih.gov/genomes/all/GCF/003/812/205/GCF_003812205.1_ASM381220v1	bacteria
Acinetobacter_sp._LoGeW2-3	1808001	GCF_002688565.1_ASM268856v1_genomic.fna.gz	2017-10-24	ftp://ftp.ncbi.nlm.nih.gov/genomes/all/GCF/002/688/565/GCF_002688565.1_ASM268856v1	bacteria
Acinetobacter_sp._NCu2D-2	1608473	GCF_001647675.1_ASM164767v1_genomic.fna.gz	2016-05-19	ftp://ftp.ncbi.nlm.nih.gov/genomes/all/GCF/001/647/675/GCF_001647675.1_ASM164767v1	bacteria
Acinetobacter_sp._SWBY1	2079596	GCF_002946595.1_ASM294659v1_genomic.fna.gz	2018-02-26	ftp://ftp.ncbi.nlm.nih.gov/genomes/all/GCF/002/946/595/GCF_002946595.1_ASM294659v1	bacteria
Acinetobacter_sp._TGL-Y2	1407071	GCF_001612555.1_ASM161255v1_genomic.fna.gz	2016-04-07	ftp://ftp.ncbi.nlm.nih.gov/genomes/all/GCF/001/612/555/GCF_001612555.1_ASM161255v1	bacteria
Acinetobacter_sp._TTH0-4	1646498	GCF_001278715.1_ASM127871v1_genomic.fna.gz	2015-09-04	ftp://ftp.ncbi.nlm.nih.gov/genomes/all/GCF/001/278/715/GCF_001278715.1_ASM127871v1	bacteria
Acinetobacter_sp._WCHA45	2004644	GCF_002165255.2_ASM216525v2_genomic.fna.gz	2018-04-18	ftp://ftp.ncbi.nlm.nih.gov/genomes/all/GCF/002/165/255/GCF_002165255.2_ASM216525v2	bacteria
Acinetobacter_sp._WCHA55	2004646	GCF_002165305.2_ASM216530v2_genomic.fna.gz	2018-09-20	ftp://ftp.ncbi.nlm.nih.gov/genomes/all/GCF/002/165/305/GCF_002165305.2_ASM216530v2	bacteria
Acinetobacter_sp._WCHAc010034	1879049	GCF_001696615.3_ASM169661v3_genomic.fna.gz	2018-09-18	ftp://ftp.ncbi.nlm.nih.gov/genomes/all/GCF/001/696/615/GCF_001696615.3_ASM169661v3	bacteria
Acinetobacter_sp._WCHAc010052	2004647	GCF_002165295.2_ASM216529v2_genomic.fna.gz	2018-09-12	ftp://ftp.ncbi.nlm.nih.gov/genomes/all/GCF/002/165/295/GCF_002165295.2_ASM216529v2	bacteria
Acinetobacter_sp._dk386	2662362	GCF_009557235.1_ASM955723v1_genomic.fna.gz	2019-11-05	ftp://ftp.ncbi.nlm.nih.gov/genomes/all/GCF/009/557/235/GCF_009557235.1_ASM955723v1	bacteria
Acinetobacter_tandoii	202954	GCF_006965565.1_ASM696556v1_genomic.fna.gz	2019-07-14	ftp://ftp.ncbi.nlm.nih.gov/genomes/all/GCF/006/965/565/GCF_006965565.1_ASM696556v1	bacteria
Acinetobacter_tandoii_DSM_14970_=_CIP_107469	202954	GCF_000400735.1_Acin_tand_CIP_107469_V1_genomic.fna.gz	2013-05-30	ftp://ftp.ncbi.nlm.nih.gov/genomes/all/GCF/000/400/735/GCF_000400735.1_Acin_tand_CIP_107469_V1	bacteria
Acinetobacter_towneri	202956	GCF_009676805.1_ASM967680v1_genomic.fna.gz	2019-11-20	ftp://ftp.ncbi.nlm.nih.gov/genomes/all/GCF/009/676/805/GCF_009676805.1_ASM967680v1	bacteria
Acinetobacter_towneri_DSM_14962_=_CIP_107472	202956	GCF_000368785.1_Acin_town_CIP_107472_V1_genomic.fna.gz	2013-04-19	ftp://ftp.ncbi.nlm.nih.gov/genomes/all/GCF/000/368/785/GCF_000368785.1_Acin_town_CIP_107472_V1	bacteria
Acinetobacter_ursingii	108980	GCF_003966675.1_ASM396667v1_genomic.fna.gz	2018-07-27	ftp://ftp.ncbi.nlm.nih.gov/genomes/all/GCF/003/966/675/GCF_003966675.1_ASM396667v1	bacteria
Acinetobacter_ursingii_DSM_16037_=_CIP_107286	108980	GCF_000368825.1_Acin_ursi_CIP_107286_V1_genomic.fna.gz	2013-04-19	ftp://ftp.ncbi.nlm.nih.gov/genomes/all/GCF/000/368/825/GCF_000368825.1_Acin_ursi_CIP_107286_V1	bacteria
Acinetobacter_wuhouensis	1879050	GCF_001696605.3_ASM169660v3_genomic.fna.gz	2018-08-26	ftp://ftp.ncbi.nlm.nih.gov/genomes/all/GCF/001/696/605/GCF_001696605.3_ASM169660v3	bacteria
Acinetobacter_wuhouensis	1879050	GCF_002165345.2_ASM216534v2_genomic.fna.gz	2018-10-29	ftp://ftp.ncbi.nlm.nih.gov/genomes/all/GCF/002/165/345/GCF_002165345.2_ASM216534v2	bacteria
Actibacterium_atlanticum	1461693	GCF_000671395.1_SOAPdenovo_v1.05_genomic.fna.gz	2014-05-02	ftp://ftp.ncbi.nlm.nih.gov/genomes/all/GCF/000/671/395/GCF_000671395.1_SOAPdenovo_v1.05	bacteria
Actibacterium_mucosum_KCTC_23349	1087332	GCF_000647975.1_SOAPdenovo_v1.05_genomic.fna.gz	2014-04-24	ftp://ftp.ncbi.nlm.nih.gov/genomes/all/GCF/000/647/975/GCF_000647975.1_SOAPdenovo_v1.05	bacteria
Actinoalloteichus_cyanogriseus	65497	GCF_000718005.1_ASM71800v1_genomic.fna.gz	2014-07-02	ftp://ftp.ncbi.nlm.nih.gov/genomes/all/GCF/000/718/005/GCF_000718005.1_ASM71800v1	bacteria
Actinoalloteichus_fjordicus	1612552	GCF_001941625.1_ASM194162v1_genomic.fna.gz	2017-01-10	ftp://ftp.ncbi.nlm.nih.gov/genomes/all/GCF/001/941/625/GCF_001941625.1_ASM194162v1	bacteria
Actinoalloteichus_hoggarensis	1470176	GCF_002234535.1_ASM223453v1_genomic.fna.gz	2017-07-27	ftp://ftp.ncbi.nlm.nih.gov/genomes/all/GCF/002/234/535/GCF_002234535.1_ASM223453v1	bacteria
Actinoalloteichus_hymeniacidonis	340345	GCF_001747425.1_ASM174742v1_genomic.fna.gz	2016-09-28	ftp://ftp.ncbi.nlm.nih.gov/genomes/all/GCF/001/747/425/GCF_001747425.1_ASM174742v1	bacteria
Actinoalloteichus_sp._GBA129-24	1612551	GCF_001941645.1_ASM194164v1_genomic.fna.gz	2017-01-10	ftp://ftp.ncbi.nlm.nih.gov/genomes/all/GCF/001/941/645/GCF_001941645.1_ASM194164v1	bacteria
Actinobacillus_delphinicola	51161	GCF_900638385.1_57566_E02_genomic.fna.gz	2018-12-20	ftp://ftp.ncbi.nlm.nih.gov/genomes/all/GCF/900/638/385/GCF_900638385.1_57566_E02	bacteria
Actinobacillus_equuli	718	GCF_900636745.1_44087_C02_genomic.fna.gz	2018-12-20	ftp://ftp.ncbi.nlm.nih.gov/genomes/all/GCF/900/636/745/GCF_900636745.1_44087_C02	bacteria
Actinobacillus_equuli_subsp._equuli	718	GCF_000801145.1_ASM80114v1_genomic.fna.gz	2014-12-15	ftp://ftp.ncbi.nlm.nih.gov/genomes/all/GCF/000/801/145/GCF_000801145.1_ASM80114v1	bacteria
Actinobacillus_lignieresii	720	GCF_900635785.1_33922_B01_genomic.fna.gz	2018-12-20	ftp://ftp.ncbi.nlm.nih.gov/genomes/all/GCF/900/635/785/GCF_900635785.1_33922_B01	bacteria
Actinobacillus_pleuropneumoniae	715	GCF_900638445.1_57675_E01_genomic.fna.gz	2018-12-20	ftp://ftp.ncbi.nlm.nih.gov/genomes/all/GCF/900/638/445/GCF_900638445.1_57675_E01	bacteria
Actinobacillus_pleuropneumoniae	715	GCF_900475195.1_42650_C01_genomic.fna.gz	2018-06-17	ftp://ftp.ncbi.nlm.nih.gov/genomes/all/GCF/900/475/195/GCF_900475195.1_42650_C01	bacteria
Actinobacillus_pleuropneumoniae	715	GCF_003431405.1_ASM343140v1_genomic.fna.gz	2017-08-16	ftp://ftp.ncbi.nlm.nih.gov/genomes/all/GCF/003/431/405/GCF_003431405.1_ASM343140v1	bacteria
Actinobacillus_pleuropneumoniae	715	GCF_003290385.1_ASM329038v1_genomic.fna.gz	2018-07-08	ftp://ftp.ncbi.nlm.nih.gov/genomes/all/GCF/003/290/385/GCF_003290385.1_ASM329038v1	bacteria
Actinobacillus_pleuropneumoniae_serovar_1_str._4074	715	GCF_000178495.2_ASM17849v2_genomic.fna.gz	2018-05-02	ftp://ftp.ncbi.nlm.nih.gov/genomes/all/GCF/000/178/495/GCF_000178495.2_ASM17849v2	bacteria
Actinobacillus_pleuropneumoniae_serovar_3_str._JL03	715	GCF_000016685.1_ASM1668v1_genomic.fna.gz	2008-01-16	ftp://ftp.ncbi.nlm.nih.gov/genomes/all/GCF/000/016/685/GCF_000016685.1_ASM1668v1	bacteria
Actinobacillus_pleuropneumoniae_serovar_5b_str._L20	715	GCF_000015885.1_ASM1588v1_genomic.fna.gz	2007-02-23	ftp://ftp.ncbi.nlm.nih.gov/genomes/all/GCF/000/015/885/GCF_000015885.1_ASM1588v1	bacteria
Actinobacillus_pleuropneumoniae_serovar_7_str._AP76	715	GCF_000020405.1_ASM2040v1_genomic.fna.gz	2008-06-10	ftp://ftp.ncbi.nlm.nih.gov/genomes/all/GCF/000/020/405/GCF_000020405.1_ASM2040v1	bacteria
Actinobacillus_pleuropneumoniae_serovar_8	715	GCF_001460855.1_MIDG2331_genomic.fna.gz	2015-11-20	ftp://ftp.ncbi.nlm.nih.gov/genomes/all/GCF/001/460/855/GCF_001460855.1_MIDG2331	bacteria
Actinobacillus_porcitonsillarum	189834	GCF_003101015.1_ASM310101v1_genomic.fna.gz	2018-05-09	ftp://ftp.ncbi.nlm.nih.gov/genomes/all/GCF/003/101/015/GCF_003101015.1_ASM310101v1	bacteria
Actinobacillus_succinogenes_130Z	67854	GCF_000017245.1_ASM1724v1_genomic.fna.gz	2007-07-05	ftp://ftp.ncbi.nlm.nih.gov/genomes/all/GCF/000/017/245/GCF_000017245.1_ASM1724v1	bacteria
Actinobacillus_suis	716	GCF_900187155.1_51726_C01_genomic.fna.gz	2017-08-15	ftp://ftp.ncbi.nlm.nih.gov/genomes/all/GCF/900/187/155/GCF_900187155.1_51726_C01	bacteria
Actinobacillus_suis_ATCC_33415	716	GCF_000739435.1_ASM73943v1_genomic.fna.gz	2014-08-14	ftp://ftp.ncbi.nlm.nih.gov/genomes/all/GCF/000/739/435/GCF_000739435.1_ASM73943v1	bacteria
Actinobacteria_bacterium_IMCC19121	1848754	GCF_002284895.1_ASM228489v1_genomic.fna.gz	2017-02-16	ftp://ftp.ncbi.nlm.nih.gov/genomes/all/GCF/002/284/895/GCF_002284895.1_ASM228489v1	bacteria
Actinobacteria_bacterium_IMCC25003	1848255	GCF_002284855.1_ASM228485v1_genomic.fna.gz	2017-02-16	ftp://ftp.ncbi.nlm.nih.gov/genomes/all/GCF/002/284/855/GCF_002284855.1_ASM228485v1	bacteria
Actinobacteria_bacterium_IMCC26077	1848755	GCF_002284915.1_ASM228491v1_genomic.fna.gz	2017-02-16	ftp://ftp.ncbi.nlm.nih.gov/genomes/all/GCF/002/284/915/GCF_002284915.1_ASM228491v1	bacteria
Actinobacteria_bacterium_IMCC26103	1848756	GCF_002284875.1_ASM228487v1_genomic.fna.gz	2017-02-16	ftp://ftp.ncbi.nlm.nih.gov/genomes/all/GCF/002/284/875/GCF_002284875.1_ASM228487v1	bacteria
Actinobacteria_bacterium_IMCC26256	1650658	GCF_001023575.1_ASM102357v1_genomic.fna.gz	2015-06-10	ftp://ftp.ncbi.nlm.nih.gov/genomes/all/GCF/001/023/575/GCF_001023575.1_ASM102357v1	bacteria
Actinobaculum_massiliense	202789	GCF_001457435.1_Actinobaculum_massiliense_genomic.fna.gz	2015-11-04	ftp://ftp.ncbi.nlm.nih.gov/genomes/all/GCF/001/457/435/GCF_001457435.1_Actinobaculum_massiliense	bacteria
Actinobaculum_sp._313	2495645	GCF_003073475.1_ASM307347v1_genomic.fna.gz	2018-04-30	ftp://ftp.ncbi.nlm.nih.gov/genomes/all/GCF/003/073/475/GCF_003073475.1_ASM307347v1	bacteria
Actinobaculum_suis	1657	GCF_900102025.1_IMG-taxon_2675903157_annotated_assembly_genomic.fna.gz	2016-10-21	ftp://ftp.ncbi.nlm.nih.gov/genomes/all/GCF/900/102/025/GCF_900102025.1_IMG-taxon_2675903157_annotated_assembly	bacteria
Actinocatenispora_sera	390989	GCF_000720965.1_ASM72096v1_genomic.fna.gz	2014-07-02	ftp://ftp.ncbi.nlm.nih.gov/genomes/all/GCF/000/720/965/GCF_000720965.1_ASM72096v1	bacteria
Actinokineospora_bangkokensis	1193682	GCF_001940455.1_ASM194045v1_genomic.fna.gz	2017-01-09	ftp://ftp.ncbi.nlm.nih.gov/genomes/all/GCF/001/940/455/GCF_001940455.1_ASM194045v1	bacteria
Actinokineospora_enzanensis_DSM_44649	155975	GCF_000374445.1_ASM37444v1_genomic.fna.gz	2013-04-23	ftp://ftp.ncbi.nlm.nih.gov/genomes/all/GCF/000/374/445/GCF_000374445.1_ASM37444v1	bacteria
Actinokineospora_inagensis_DSM_44258	103730	GCF_000482865.1_ASM48286v1_genomic.fna.gz	2013-10-25	ftp://ftp.ncbi.nlm.nih.gov/genomes/all/GCF/000/482/865/GCF_000482865.1_ASM48286v1	bacteria
Actinokineospora_spheciospongiae	909613	GCF_000564855.1_ActEG49_genomic.fna.gz	2014-02-06	ftp://ftp.ncbi.nlm.nih.gov/genomes/all/GCF/000/564/855/GCF_000564855.1_ActEG49	bacteria
Actinokineospora_terrae	155974	GCF_900111175.1_IMG-taxon_2616644847_annotated_assembly_genomic.fna.gz	2016-10-31	ftp://ftp.ncbi.nlm.nih.gov/genomes/all/GCF/900/111/175/GCF_900111175.1_IMG-taxon_2616644847_annotated_assembly	bacteria
Actinomadura_amylolytica	1411117	GCF_003589885.1_ASM358988v1_genomic.fna.gz	2018-09-24	ftp://ftp.ncbi.nlm.nih.gov/genomes/all/GCF/003/589/885/GCF_003589885.1_ASM358988v1	bacteria
Actinomadura_atramentaria_DSM_43919	1990	GCF_000381885.1_ASM38188v1_genomic.fna.gz	2013-04-24	ftp://ftp.ncbi.nlm.nih.gov/genomes/all/GCF/000/381/885/GCF_000381885.1_ASM38188v1	bacteria
Actinomadura_chibensis_NBRC_106107	392828	GCF_001552135.1_ASM155213v1_genomic.fna.gz	2016-02-03	ftp://ftp.ncbi.nlm.nih.gov/genomes/all/GCF/001/552/135/GCF_001552135.1_ASM155213v1	bacteria
Actinomadura_flavalba_DSM_45200	1120938	GCF_000374305.1_ASM37430v1_genomic.fna.gz	2013-04-23	ftp://ftp.ncbi.nlm.nih.gov/genomes/all/GCF/000/374/305/GCF_000374305.1_ASM37430v1	bacteria
Actinomadura_formosensis_NBRC_14204	60706	GCF_001552155.1_ASM155215v1_genomic.fna.gz	2016-02-03	ftp://ftp.ncbi.nlm.nih.gov/genomes/all/GCF/001/552/155/GCF_001552155.1_ASM155215v1	bacteria
Actinomadura_hibisca_NBRC_15177	68565	GCF_001552635.1_ASM155263v1_genomic.fna.gz	2016-02-06	ftp://ftp.ncbi.nlm.nih.gov/genomes/all/GCF/001/552/635/GCF_001552635.1_ASM155263v1	bacteria
Actinomadura_kijaniata_NBRC_14229	46161	GCF_001552175.1_ASM155217v1_genomic.fna.gz	2016-02-03	ftp://ftp.ncbi.nlm.nih.gov/genomes/all/GCF/001/552/175/GCF_001552175.1_ASM155217v1	bacteria
Actinomadura_latina_NBRC_106108	163603	GCF_001552195.1_ASM155219v1_genomic.fna.gz	2016-02-03	ftp://ftp.ncbi.nlm.nih.gov/genomes/all/GCF/001/552/195/GCF_001552195.1_ASM155219v1	bacteria
Actinomadura_macra_NBRC_14102	46164	GCF_001552215.1_ASM155221v1_genomic.fna.gz	2016-02-03	ftp://ftp.ncbi.nlm.nih.gov/genomes/all/GCF/001/552/215/GCF_001552215.1_ASM155221v1	bacteria
Actinomadura_madurae	1993	GCF_900115095.1_IMG-taxon_2634166331_annotated_assembly_genomic.fna.gz	2016-11-05	ftp://ftp.ncbi.nlm.nih.gov/genomes/all/GCF/900/115/095/GCF_900115095.1_IMG-taxon_2634166331_annotated_assembly	bacteria
Actinomadura_mexicana	134959	GCF_900188105.1_IMG-taxon_2724679706_annotated_assembly_genomic.fna.gz	2017-07-16	ftp://ftp.ncbi.nlm.nih.gov/genomes/all/GCF/900/188/105/GCF_900188105.1_IMG-taxon_2724679706_annotated_assembly	bacteria
Actinomadura_meyerae	240840	GCF_900188445.1_IMG-taxon_2700988714_annotated_assembly_genomic.fna.gz	2017-07-16	ftp://ftp.ncbi.nlm.nih.gov/genomes/all/GCF/900/188/445/GCF_900188445.1_IMG-taxon_2700988714_annotated_assembly	bacteria
Actinomadura_oligospora_ATCC_43269	111804	GCF_000518265.1_ASM51826v1_genomic.fna.gz	2014-01-13	ftp://ftp.ncbi.nlm.nih.gov/genomes/all/GCF/000/518/265/GCF_000518265.1_ASM51826v1	bacteria
Actinomadura_rifamycini_DSM_43936	31962	GCF_000425065.1_ASM42506v1_genomic.fna.gz	2013-07-11	ftp://ftp.ncbi.nlm.nih.gov/genomes/all/GCF/000/425/065/GCF_000425065.1_ASM42506v1	bacteria
Actinomadura_rubrobrunea_NBRC_15275	115335	GCF_001552235.1_ASM155223v1_genomic.fna.gz	2016-02-03	ftp://ftp.ncbi.nlm.nih.gov/genomes/all/GCF/001/552/235/GCF_001552235.1_ASM155223v1	bacteria
Actinomadura_sp._WMMB499	2650775	GCF_008824145.1_ASM882414v1_genomic.fna.gz	2019-10-05	ftp://ftp.ncbi.nlm.nih.gov/genomes/all/GCF/008/824/145/GCF_008824145.1_ASM882414v1	bacteria
Actinomyces_dentalis_DSM_19115	272548	GCF_000429225.1_ASM42922v1_genomic.fna.gz	2013-07-15	ftp://ftp.ncbi.nlm.nih.gov/genomes/all/GCF/000/429/225/GCF_000429225.1_ASM42922v1	bacteria
Actinomyces_gaoshouyii	1960083	GCF_002076915.1_ASM207691v1_genomic.fna.gz	2017-04-03	ftp://ftp.ncbi.nlm.nih.gov/genomes/all/GCF/002/076/915/GCF_002076915.1_ASM207691v1	bacteria
Actinomyces_gerencseriae_DSM_6844	52769	GCF_000429265.1_ASM42926v1_genomic.fna.gz	2013-09-05	ftp://ftp.ncbi.nlm.nih.gov/genomes/all/GCF/000/429/265/GCF_000429265.1_ASM42926v1	bacteria
Actinomyces_glycerinitolerans	1892869	GCF_900098745.1_Acetnomyces_glycerinotoleransG10_genomic.fna.gz	2016-12-03	ftp://ftp.ncbi.nlm.nih.gov/genomes/all/GCF/900/098/745/GCF_900098745.1_Acetnomyces_glycerinotoleransG10	bacteria
Actinomyces_graevenitzii_C83	55565	GCF_000239695.1_Acti_grae_C83_V1_genomic.fna.gz	2011-12-22	ftp://ftp.ncbi.nlm.nih.gov/genomes/all/GCF/000/239/695/GCF_000239695.1_Acti_grae_C83_V1	bacteria
Actinomyces_hongkongensis	178339	GCF_001746855.1_ASM174685v1_genomic.fna.gz	2016-09-26	ftp://ftp.ncbi.nlm.nih.gov/genomes/all/GCF/001/746/855/GCF_001746855.1_ASM174685v1	bacteria
Actinomyces_hordeovulneris	52770	GCF_001907235.1_ASM190723v1_genomic.fna.gz	2016-12-16	ftp://ftp.ncbi.nlm.nih.gov/genomes/all/GCF/001/907/235/GCF_001907235.1_ASM190723v1	bacteria
Actinomyces_howellii	52771	GCF_900637165.1_49699_G02_genomic.fna.gz	2018-12-20	ftp://ftp.ncbi.nlm.nih.gov/genomes/all/GCF/900/637/165/GCF_900637165.1_49699_G02	bacteria
Actinomyces_israelii	1659	GCF_900637225.1_50279_H01_genomic.fna.gz	2018-12-20	ftp://ftp.ncbi.nlm.nih.gov/genomes/all/GCF/900/637/225/GCF_900637225.1_50279_H01	bacteria
Actinomyces_israelii_DSM_43320	1659	GCF_000711965.1_ASM71196v1_genomic.fna.gz	2014-06-25	ftp://ftp.ncbi.nlm.nih.gov/genomes/all/GCF/000/711/965/GCF_000711965.1_ASM71196v1	bacteria
Actinomyces_johnsonii_F0542	544581	GCF_000466245.1_ASM46624v1_genomic.fna.gz	2013-09-12	ftp://ftp.ncbi.nlm.nih.gov/genomes/all/GCF/000/466/245/GCF_000466245.1_ASM46624v1	bacteria
Actinomyces_liubingyangii	1921764	GCF_001907245.1_ASM190724v1_genomic.fna.gz	2016-12-16	ftp://ftp.ncbi.nlm.nih.gov/genomes/all/GCF/001/907/245/GCF_001907245.1_ASM190724v1	bacteria
Actinomyces_marimammalium	156892	GCF_001936115.1_ASM193611v1_genomic.fna.gz	2016-12-16	ftp://ftp.ncbi.nlm.nih.gov/genomes/all/GCF/001/936/115/GCF_001936115.1_ASM193611v1	bacteria
Actinomyces_massiliensis_4401292	461393	GCF_000269805.1_ASM26980v1_genomic.fna.gz	2012-06-18	ftp://ftp.ncbi.nlm.nih.gov/genomes/all/GCF/000/269/805/GCF_000269805.1_ASM26980v1	bacteria
Actinomyces_naeslundii	1655	GCF_002355915.1_ASM235591v1_genomic.fna.gz	2016-10-26	ftp://ftp.ncbi.nlm.nih.gov/genomes/all/GCF/002/355/915/GCF_002355915.1_ASM235591v1	bacteria
Actinomyces_nasicola	208480	GCF_900107735.1_IMG-taxon_2593339153_annotated_assembly_genomic.fna.gz	2016-10-22	ftp://ftp.ncbi.nlm.nih.gov/genomes/all/GCF/900/107/735/GCF_900107735.1_IMG-taxon_2593339153_annotated_assembly	bacteria
Actinomyces_nasicola	208480	GCF_001907295.1_ASM190729v1_genomic.fna.gz	2016-12-16	ftp://ftp.ncbi.nlm.nih.gov/genomes/all/GCF/001/907/295/GCF_001907295.1_ASM190729v1	bacteria
Actinomyces_oris	544580	GCF_001553935.1_ASM155393v1_genomic.fna.gz	2016-02-09	ftp://ftp.ncbi.nlm.nih.gov/genomes/all/GCF/001/553/935/GCF_001553935.1_ASM155393v1	bacteria
Actinomyces_pacaensis	1852377	GCF_900120245.1_PRJEB17949_genomic.fna.gz	2016-11-22	ftp://ftp.ncbi.nlm.nih.gov/genomes/all/GCF/900/120/245/GCF_900120245.1_PRJEB17949	bacteria
Actinomyces_polynesiensis	1325934	GCF_000820725.1_Actinomyces_polynesiensis_genomic.fna.gz	2014-09-18	ftp://ftp.ncbi.nlm.nih.gov/genomes/all/GCF/000/820/725/GCF_000820725.1_Actinomyces_polynesiensis	bacteria
Actinomyces_provencensis	1720198	GCF_900155435.1_PRJEB18758_genomic.fna.gz	2017-01-06	ftp://ftp.ncbi.nlm.nih.gov/genomes/all/GCF/900/155/435/GCF_900155435.1_PRJEB18758	bacteria
Actinomyces_qiguomingii	2057800	GCF_004102025.1_ASM410202v1_genomic.fna.gz	2019-01-22	ftp://ftp.ncbi.nlm.nih.gov/genomes/all/GCF/004/102/025/GCF_004102025.1_ASM410202v1	bacteria
Actinomyces_radicidentis	111015	GCF_001553565.1_ASM155356v1_genomic.fna.gz	2016-02-09	ftp://ftp.ncbi.nlm.nih.gov/genomes/all/GCF/001/553/565/GCF_001553565.1_ASM155356v1	bacteria
Actinomyces_ruminicola	332524	GCF_900103565.1_IMG-taxon_2608642100_annotated_assembly_genomic.fna.gz	2016-10-21	ftp://ftp.ncbi.nlm.nih.gov/genomes/all/GCF/900/103/565/GCF_900103565.1_IMG-taxon_2608642100_annotated_assembly	bacteria
Actinomyces_slackii	52774	GCF_900637295.1_50477_G01_genomic.fna.gz	2018-12-20	ftp://ftp.ncbi.nlm.nih.gov/genomes/all/GCF/900/637/295/GCF_900637295.1_50477_G01	bacteria
Actinomyces_slackii_ATCC_49928	52774	GCF_000428685.1_ASM42868v1_genomic.fna.gz	2013-09-05	ftp://ftp.ncbi.nlm.nih.gov/genomes/all/GCF/000/428/685/GCF_000428685.1_ASM42868v1	bacteria
Actinomyces_sp._299	2057743	GCF_004010955.1_ASM401095v1_genomic.fna.gz	2019-01-10	ftp://ftp.ncbi.nlm.nih.gov/genomes/all/GCF/004/010/955/GCF_004010955.1_ASM401095v1	bacteria
Actinomyces_sp._Chiba101	1851395	GCF_002356195.1_ASM235619v1_genomic.fna.gz	2017-02-01	ftp://ftp.ncbi.nlm.nih.gov/genomes/all/GCF/002/356/195/GCF_002356195.1_ASM235619v1	bacteria
Actinomyces_sp._Z16	2079536	GCF_003111765.1_ASM311176v1_genomic.fna.gz	2018-05-10	ftp://ftp.ncbi.nlm.nih.gov/genomes/all/GCF/003/111/765/GCF_003111765.1_ASM311176v1	bacteria
Actinomyces_sp._dk561	2560010	GCF_004798665.1_ASM479866v1_genomic.fna.gz	2019-04-17	ftp://ftp.ncbi.nlm.nih.gov/genomes/all/GCF/004/798/665/GCF_004798665.1_ASM479866v1	bacteria
Actinomyces_sp._oral_taxon_171_str._F0337	706438	GCF_005696555.1_ASM569655v1_genomic.fna.gz	2019-05-23	ftp://ftp.ncbi.nlm.nih.gov/genomes/all/GCF/005/696/555/GCF_005696555.1_ASM569655v1	bacteria
Actinomyces_sp._oral_taxon_414	712122	GCF_001278845.1_ASM127884v1_genomic.fna.gz	2015-09-04	ftp://ftp.ncbi.nlm.nih.gov/genomes/all/GCF/001/278/845/GCF_001278845.1_ASM127884v1	bacteria
Actinomyces_sp._oral_taxon_848_str._F0332	649739	GCF_005886335.1_ASM588633v1_genomic.fna.gz	2019-05-29	ftp://ftp.ncbi.nlm.nih.gov/genomes/all/GCF/005/886/335/GCF_005886335.1_ASM588633v1	bacteria
Actinomyces_sp._oral_taxon_897	2081702	GCF_002999235.1_ASM299923v1_genomic.fna.gz	2018-03-14	ftp://ftp.ncbi.nlm.nih.gov/genomes/all/GCF/002/999/235/GCF_002999235.1_ASM299923v1	bacteria
Actinomyces_tangfeifanii	1912795	GCF_001856685.1_ASM185668v1_genomic.fna.gz	2016-10-31	ftp://ftp.ncbi.nlm.nih.gov/genomes/all/GCF/001/856/685/GCF_001856685.1_ASM185668v1	bacteria
Actinomyces_timonensis_DSM_23838	1288391	GCF_000295095.1_ASM29509v1_genomic.fna.gz	2012-09-14	ftp://ftp.ncbi.nlm.nih.gov/genomes/all/GCF/000/295/095/GCF_000295095.1_ASM29509v1	bacteria
Actinomyces_urinae	1689268	GCF_900119695.1_PRJEB17950_genomic.fna.gz	2016-11-22	ftp://ftp.ncbi.nlm.nih.gov/genomes/all/GCF/900/119/695/GCF_900119695.1_PRJEB17950	bacteria
Actinomyces_urogenitalis_DSM_15434	103621	GCF_000159035.1_ASM15903v1_genomic.fna.gz	2009-01-27	ftp://ftp.ncbi.nlm.nih.gov/genomes/all/GCF/000/159/035/GCF_000159035.1_ASM15903v1	bacteria
Actinomyces_viscosus	1656	GCF_900637975.1_53550_F01_genomic.fna.gz	2018-12-20	ftp://ftp.ncbi.nlm.nih.gov/genomes/all/GCF/900/637/975/GCF_900637975.1_53550_F01	bacteria
Actinomyces_vulturis	1857645	GCF_001687305.1_ASM168730v1_genomic.fna.gz	2016-07-19	ftp://ftp.ncbi.nlm.nih.gov/genomes/all/GCF/001/687/305/GCF_001687305.1_ASM168730v1	bacteria
Actinomycetospora_chiangmaiensis_DSM_45062	402650	GCF_000379625.1_ASM37962v1_genomic.fna.gz	2013-04-23	ftp://ftp.ncbi.nlm.nih.gov/genomes/all/GCF/000/379/625/GCF_000379625.1_ASM37962v1	bacteria
Actinophytocola_xanthii	1912961	GCF_001921205.1_ASM192120v1_genomic.fna.gz	2016-12-23	ftp://ftp.ncbi.nlm.nih.gov/genomes/all/GCF/001/921/205/GCF_001921205.1_ASM192120v1	bacteria
Actinophytocola_xinjiangensis	485602	GCF_001921215.1_ASM192121v1_genomic.fna.gz	2016-12-23	ftp://ftp.ncbi.nlm.nih.gov/genomes/all/GCF/001/921/215/GCF_001921215.1_ASM192121v1	bacteria
Actinoplanes_awajinensis_subsp._mycoplanecinus	135946	GCF_001509495.1_ASM150949v1_genomic.fna.gz	2016-01-08	ftp://ftp.ncbi.nlm.nih.gov/genomes/all/GCF/001/509/495/GCF_001509495.1_ASM150949v1	bacteria
Actinoplanes_derwentensis	113562	GCF_900104725.1_IMG-taxon_2634166338_annotated_assembly_genomic.fna.gz	2016-10-21	ftp://ftp.ncbi.nlm.nih.gov/genomes/all/GCF/900/104/725/GCF_900104725.1_IMG-taxon_2634166338_annotated_assembly	bacteria
Actinoplanes_friuliensis_DSM_7358	196914	GCF_000494755.1_ASM49475v1_genomic.fna.gz	2013-11-01	ftp://ftp.ncbi.nlm.nih.gov/genomes/all/GCF/000/494/755/GCF_000494755.1_ASM49475v1	bacteria
Actinoplanes_globisporus_DSM_43857	113565	GCF_000379645.1_ASM37964v1_genomic.fna.gz	2013-04-23	ftp://ftp.ncbi.nlm.nih.gov/genomes/all/GCF/000/379/645/GCF_000379645.1_ASM37964v1	bacteria
Actinoplanes_missouriensis_431	1866	GCF_000284295.1_ASM28429v1_genomic.fna.gz	2012-03-28	ftp://ftp.ncbi.nlm.nih.gov/genomes/all/GCF/000/284/295/GCF_000284295.1_ASM28429v1	bacteria
Actinoplanes_philippinensis	35752	GCF_900113015.1_IMG-taxon_2675903218_annotated_assembly_genomic.fna.gz	2016-11-05	ftp://ftp.ncbi.nlm.nih.gov/genomes/all/GCF/900/113/015/GCF_900113015.1_IMG-taxon_2675903218_annotated_assembly	bacteria
Actinoplanes_rectilineatus	113571	GCF_000962825.1_ASM96282v1_genomic.fna.gz	2015-03-25	ftp://ftp.ncbi.nlm.nih.gov/genomes/all/GCF/000/962/825/GCF_000962825.1_ASM96282v1	bacteria
Actinoplanes_regularis	52697	GCF_900188005.1_IMG-taxon_2724679777_annotated_assembly_genomic.fna.gz	2017-07-16	ftp://ftp.ncbi.nlm.nih.gov/genomes/all/GCF/900/188/005/GCF_900188005.1_IMG-taxon_2724679777_annotated_assembly	bacteria
Actinoplanes_sp._N902-109	649831	GCF_000389965.1_ASM38996v1_genomic.fna.gz	2013-05-08	ftp://ftp.ncbi.nlm.nih.gov/genomes/all/GCF/000/389/965/GCF_000389965.1_ASM38996v1	bacteria
Actinoplanes_sp._OR16	946334	GCF_004001265.1_ASM400126v1_genomic.fna.gz	2018-12-14	ftp://ftp.ncbi.nlm.nih.gov/genomes/all/GCF/004/001/265/GCF_004001265.1_ASM400126v1	bacteria
Actinoplanes_sp._SE50	2033844	GCF_002717025.1_ASM271702v1_genomic.fna.gz	2017-10-25	ftp://ftp.ncbi.nlm.nih.gov/genomes/all/GCF/002/717/025/GCF_002717025.1_ASM271702v1	bacteria
Actinoplanes_sp._SE50_110	134676	GCF_000237145.1_ASM23714v1_genomic.fna.gz	2011-12-12	ftp://ftp.ncbi.nlm.nih.gov/genomes/all/GCF/000/237/145/GCF_000237145.1_ASM23714v1	bacteria
Actinoplanes_sp._SE50_110	134676	GCF_900119315.1_ACP50_genomic.fna.gz	2017-03-17	ftp://ftp.ncbi.nlm.nih.gov/genomes/all/GCF/900/119/315/GCF_900119315.1_ACP50	bacteria
Actinoplanes_teichomyceticus_ATCC_31121	1867	GCF_003711105.1_ASM371110v1_genomic.fna.gz	2018-11-05	ftp://ftp.ncbi.nlm.nih.gov/genomes/all/GCF/003/711/105/GCF_003711105.1_ASM371110v1	bacteria
Actinoplanes_utahensis	1869	GCF_000785985.1_ASM78598v1_genomic.fna.gz	2014-11-21	ftp://ftp.ncbi.nlm.nih.gov/genomes/all/GCF/000/785/985/GCF_000785985.1_ASM78598v1	bacteria
Actinopolymorpha_alba_DSM_45243	533267	GCF_000373925.1_ASM37392v1_genomic.fna.gz	2013-04-23	ftp://ftp.ncbi.nlm.nih.gov/genomes/all/GCF/000/373/925/GCF_000373925.1_ASM37392v1	bacteria
Actinopolymorpha_cephalotaxi	504797	GCF_900113145.1_IMG-taxon_2675903058_annotated_assembly_genomic.fna.gz	2016-11-05	ftp://ftp.ncbi.nlm.nih.gov/genomes/all/GCF/900/113/145/GCF_900113145.1_IMG-taxon_2675903058_annotated_assembly	bacteria
Actinopolymorpha_singaporensis	117157	GCF_900104745.1_IMG-taxon_2636416006_annotated_assembly_genomic.fna.gz	2016-10-20	ftp://ftp.ncbi.nlm.nih.gov/genomes/all/GCF/900/104/745/GCF_900104745.1_IMG-taxon_2636416006_annotated_assembly	bacteria
Actinopolyspora_erythraea	414996	GCF_002263515.1_ASM226351v1_genomic.fna.gz	2017-08-22	ftp://ftp.ncbi.nlm.nih.gov/genomes/all/GCF/002/263/515/GCF_002263515.1_ASM226351v1	bacteria
Actinopolyspora_halophila_DSM_43834	1850	GCF_000371785.1_ASM37178v1_genomic.fna.gz	2013-04-19	ftp://ftp.ncbi.nlm.nih.gov/genomes/all/GCF/000/371/785/GCF_000371785.1_ASM37178v1	bacteria
Actinopolyspora_mortivallis_DSM_44261	33906	GCF_000384035.1_ASM38403v1_genomic.fna.gz	2013-04-26	ftp://ftp.ncbi.nlm.nih.gov/genomes/all/GCF/000/384/035/GCF_000384035.1_ASM38403v1	bacteria
Actinopolyspora_righensis	995060	GCF_900116555.1_IMG-taxon_2616644808_annotated_assembly_genomic.fna.gz	2016-11-02	ftp://ftp.ncbi.nlm.nih.gov/genomes/all/GCF/900/116/555/GCF_900116555.1_IMG-taxon_2616644808_annotated_assembly	bacteria
Actinopolyspora_xinjiangensis	405564	GCF_900104475.1_IMG-taxon_2619619031_annotated_assembly_genomic.fna.gz	2016-10-21	ftp://ftp.ncbi.nlm.nih.gov/genomes/all/GCF/900/104/475/GCF_900104475.1_IMG-taxon_2619619031_annotated_assembly	bacteria
Actinospica_robiniae_DSM_44927	304901	GCF_000504285.1_ASM50428v1_genomic.fna.gz	2013-12-05	ftp://ftp.ncbi.nlm.nih.gov/genomes/all/GCF/000/504/285/GCF_000504285.1_ASM50428v1	bacteria
Actinosynnema_mirum_DSM_43827	40567	GCF_000023245.1_ASM2324v1_genomic.fna.gz	2009-08-13	ftp://ftp.ncbi.nlm.nih.gov/genomes/all/GCF/000/023/245/GCF_000023245.1_ASM2324v1	bacteria
Actinosynnema_pretiosum	42197	GCF_002354875.1_ASM235487v1_genomic.fna.gz	2017-09-25	ftp://ftp.ncbi.nlm.nih.gov/genomes/all/GCF/002/354/875/GCF_002354875.1_ASM235487v1	bacteria
Actinosynnema_pretiosum_subsp._pretiosum	42197	GCF_003516205.1_ASM351620v1_genomic.fna.gz	2018-09-10	ftp://ftp.ncbi.nlm.nih.gov/genomes/all/GCF/003/516/205/GCF_003516205.1_ASM351620v1	bacteria
Actinotalea_ferrariae_CF5-4	1386098	GCF_000603945.1_genome_genomic.fna.gz	2014-03-28	ftp://ftp.ncbi.nlm.nih.gov/genomes/all/GCF/000/603/945/GCF_000603945.1_genome	bacteria
Actinotignum_schaalii	59505	GCF_000724605.1_ASM72460v1_genomic.fna.gz	2014-07-10	ftp://ftp.ncbi.nlm.nih.gov/genomes/all/GCF/000/724/605/GCF_000724605.1_ASM72460v1	bacteria
Actinotignum_urinale_DSM_15805	190146	GCF_000420445.1_ASM42044v1_genomic.fna.gz	2013-07-09	ftp://ftp.ncbi.nlm.nih.gov/genomes/all/GCF/000/420/445/GCF_000420445.1_ASM42044v1	bacteria
Acutalibacter_muris	1796620	GCF_002201475.1_ASM220147v1_genomic.fna.gz	2017-06-20	ftp://ftp.ncbi.nlm.nih.gov/genomes/all/GCF/002/201/475/GCF_002201475.1_ASM220147v1	bacteria
Acuticoccus_yangtzensis	1443441	GCF_001927245.1_ASM192724v1_genomic.fna.gz	2016-12-31	ftp://ftp.ncbi.nlm.nih.gov/genomes/all/GCF/001/927/245/GCF_001927245.1_ASM192724v1	bacteria
Adhaeribacter_aquaticus_DSM_16391	299567	GCF_000473365.1_ASM47336v1_genomic.fna.gz	2013-09-30	ftp://ftp.ncbi.nlm.nih.gov/genomes/all/GCF/000/473/365/GCF_000473365.1_ASM47336v1	bacteria
Adlercreutzia_equolifaciens_DSM_19450	446660	GCF_000478885.1_ASM47888v1_genomic.fna.gz	2013-08-16	ftp://ftp.ncbi.nlm.nih.gov/genomes/all/GCF/000/478/885/GCF_000478885.1_ASM47888v1	bacteria
Advenella_kashmirensis_WT001	310575	GCF_000219915.2_ASM21991v3_genomic.fna.gz	2012-05-25	ftp://ftp.ncbi.nlm.nih.gov/genomes/all/GCF/000/219/915/GCF_000219915.2_ASM21991v3	bacteria
Advenella_mimigardefordensis_DPN7	302406	GCF_000521505.1_ASM52150v1_genomic.fna.gz	2014-01-22	ftp://ftp.ncbi.nlm.nih.gov/genomes/all/GCF/000/521/505/GCF_000521505.1_ASM52150v1	bacteria
Aequorivita_capsosiphonis_DSM_23843	487317	GCF_000429125.1_ASM42912v1_genomic.fna.gz	2013-09-05	ftp://ftp.ncbi.nlm.nih.gov/genomes/all/GCF/000/429/125/GCF_000429125.1_ASM42912v1	bacteria
Aequorivita_sp._H23M31	2494375	GCF_004022485.1_ASM402248v1_genomic.fna.gz	2019-01-15	ftp://ftp.ncbi.nlm.nih.gov/genomes/all/GCF/004/022/485/GCF_004022485.1_ASM402248v1	bacteria
Aequorivita_sublithincola_DSM_14238	101385	GCF_000265385.1_ASM26538v1_genomic.fna.gz	2012-06-08	ftp://ftp.ncbi.nlm.nih.gov/genomes/all/GCF/000/265/385/GCF_000265385.1_ASM26538v1	bacteria
Aequorivita_viscosa	797419	GCF_900106795.1_IMG-taxon_2667527447_annotated_assembly_genomic.fna.gz	2016-10-22	ftp://ftp.ncbi.nlm.nih.gov/genomes/all/GCF/900/106/795/GCF_900106795.1_IMG-taxon_2667527447_annotated_assembly	bacteria
Aequorivita_vladivostokensis	171194	GCF_000952855.1_ASM95285v1_genomic.fna.gz	2015-03-16	ftp://ftp.ncbi.nlm.nih.gov/genomes/all/GCF/000/952/855/GCF_000952855.1_ASM95285v1	bacteria
Aeribacillus_pallidus	33936	GCF_002243625.1_ASM224362v1_genomic.fna.gz	2017-08-08	ftp://ftp.ncbi.nlm.nih.gov/genomes/all/GCF/002/243/625/GCF_002243625.1_ASM224362v1	bacteria
Aeribacillus_pallidus	33936	GCF_001629795.1_ASM162979v1_genomic.fna.gz	2016-04-22	ftp://ftp.ncbi.nlm.nih.gov/genomes/all/GCF/001/629/795/GCF_001629795.1_ASM162979v1	bacteria
Aerococcus_christensenii	87541	GCF_001543105.1_ASM154310v1_genomic.fna.gz	2016-02-01	ftp://ftp.ncbi.nlm.nih.gov/genomes/all/GCF/001/543/105/GCF_001543105.1_ASM154310v1	bacteria
Aerococcus_sanguinicola	119206	GCF_001543145.1_ASM154314v1_genomic.fna.gz	2016-02-01	ftp://ftp.ncbi.nlm.nih.gov/genomes/all/GCF/001/543/145/GCF_001543145.1_ASM154314v1	bacteria
Aerococcus_suis	371602	GCF_900176325.1_IMG-taxon_2622736423_annotated_assembly_genomic.fna.gz	2017-04-08	ftp://ftp.ncbi.nlm.nih.gov/genomes/all/GCF/900/176/325/GCF_900176325.1_IMG-taxon_2622736423_annotated_assembly	bacteria
Aerococcus_urinae	1376	GCF_001543175.1_ASM154317v1_genomic.fna.gz	2016-02-01	ftp://ftp.ncbi.nlm.nih.gov/genomes/all/GCF/001/543/175/GCF_001543175.1_ASM154317v1	bacteria
Aerococcus_urinae_ACS-120-V-Col10a	1376	GCF_000193205.1_ASM19320v1_genomic.fna.gz	2011-03-23	ftp://ftp.ncbi.nlm.nih.gov/genomes/all/GCF/000/193/205/GCF_000193205.1_ASM19320v1	bacteria
Aerococcus_urinaeequi	51665	GCF_001518795.1_ASM151879v1_genomic.fna.gz	2016-01-20	ftp://ftp.ncbi.nlm.nih.gov/genomes/all/GCF/001/518/795/GCF_001518795.1_ASM151879v1	bacteria
Aerococcus_urinaeequi	51665	GCF_001543205.1_ASM154320v1_genomic.fna.gz	2016-02-01	ftp://ftp.ncbi.nlm.nih.gov/genomes/all/GCF/001/543/205/GCF_001543205.1_ASM154320v1	bacteria
Aerococcus_urinaehominis	128944	GCF_001543245.1_ASM154324v1_genomic.fna.gz	2016-02-01	ftp://ftp.ncbi.nlm.nih.gov/genomes/all/GCF/001/543/245/GCF_001543245.1_ASM154324v1	bacteria
Aerococcus_viridans	1377	GCF_001543285.1_ASM154328v1_genomic.fna.gz	2016-02-01	ftp://ftp.ncbi.nlm.nih.gov/genomes/all/GCF/001/543/285/GCF_001543285.1_ASM154328v1	bacteria
Aeromicrobium_choanae	1736691	GCF_900167475.1_IMG-taxon_2708742384_annotated_assembly_genomic.fna.gz	2017-03-04	ftp://ftp.ncbi.nlm.nih.gov/genomes/all/GCF/900/167/475/GCF_900167475.1_IMG-taxon_2708742384_annotated_assembly	bacteria
Aeromicrobium_erythreum	2041	GCF_001509405.1_ASM150940v1_genomic.fna.gz	2016-01-08	ftp://ftp.ncbi.nlm.nih.gov/genomes/all/GCF/001/509/405/GCF_001509405.1_ASM150940v1	bacteria
Aeromicrobium_marinum_DSM_15272	219314	GCF_000160775.2_ASM16077v2_genomic.fna.gz	2010-11-15	ftp://ftp.ncbi.nlm.nih.gov/genomes/all/GCF/000/160/775/GCF_000160775.2_ASM16077v2	bacteria
Aeromicrobium_massiliense_JC14	1464554	GCF_000312105.1_ASM31210v1_genomic.fna.gz	2012-08-16	ftp://ftp.ncbi.nlm.nih.gov/genomes/all/GCF/000/312/105/GCF_000312105.1_ASM31210v1	bacteria
Aeromicrobium_sp._592	2079793	GCF_003065605.1_ASM306560v1_genomic.fna.gz	2018-04-23	ftp://ftp.ncbi.nlm.nih.gov/genomes/all/GCF/003/065/605/GCF_003065605.1_ASM306560v1	bacteria
Aeromicrobium_sp._A1-2	2107713	GCF_003443875.1_ASM344387v1_genomic.fna.gz	2018-09-04	ftp://ftp.ncbi.nlm.nih.gov/genomes/all/GCF/003/443/875/GCF_003443875.1_ASM344387v1	bacteria
Aeromicrobium_sp._MF47	2662028	GCF_009649075.1_ASM964907v1_genomic.fna.gz	2019-11-11	ftp://ftp.ncbi.nlm.nih.gov/genomes/all/GCF/009/649/075/GCF_009649075.1_ASM964907v1	bacteria
Aeromonas_caviae	648	GCF_003925855.2_ASM392585v2_genomic.fna.gz	2019-02-14	ftp://ftp.ncbi.nlm.nih.gov/genomes/all/GCF/003/925/855/GCF_003925855.2_ASM392585v2	bacteria
Aeromonas_caviae	648	GCF_003294855.1_ASM329485v1_genomic.fna.gz	2018-07-09	ftp://ftp.ncbi.nlm.nih.gov/genomes/all/GCF/003/294/855/GCF_003294855.1_ASM329485v1	bacteria
Aeromonas_caviae	648	GCF_003294925.1_ASM329492v1_genomic.fna.gz	2018-07-09	ftp://ftp.ncbi.nlm.nih.gov/genomes/all/GCF/003/294/925/GCF_003294925.1_ASM329492v1	bacteria
Aeromonas_caviae	648	GCF_003294895.1_ASM329489v1_genomic.fna.gz	2018-07-09	ftp://ftp.ncbi.nlm.nih.gov/genomes/all/GCF/003/294/895/GCF_003294895.1_ASM329489v1	bacteria
Aeromonas_caviae	648	GCF_000783775.2_ASM78377v2_genomic.fna.gz	2018-01-29	ftp://ftp.ncbi.nlm.nih.gov/genomes/all/GCF/000/783/775/GCF_000783775.2_ASM78377v2	bacteria
Aeromonas_caviae	648	GCF_007179295.1_ASM717929v1_genomic.fna.gz	2019-07-19	ftp://ftp.ncbi.nlm.nih.gov/genomes/all/GCF/007/179/295/GCF_007179295.1_ASM717929v1	bacteria
Aeromonas_caviae	648	GCF_900476005.1_51438_H01_genomic.fna.gz	2018-06-17	ftp://ftp.ncbi.nlm.nih.gov/genomes/all/GCF/900/476/005/GCF_900476005.1_51438_H01	bacteria
Aeromonas_caviae	648	GCF_000959705.2_ASM95970v2_genomic.fna.gz	2017-11-02	ftp://ftp.ncbi.nlm.nih.gov/genomes/all/GCF/000/959/705/GCF_000959705.2_ASM95970v2	bacteria
Aeromonas_dhakensis	196024	GCF_002285935.1_ASM228593v1_genomic.fna.gz	2017-09-05	ftp://ftp.ncbi.nlm.nih.gov/genomes/all/GCF/002/285/935/GCF_002285935.1_ASM228593v1	bacteria
Aeromonas_encheleia	73010	GCF_900637545.1_51438_G01_genomic.fna.gz	2018-12-20	ftp://ftp.ncbi.nlm.nih.gov/genomes/all/GCF/900/637/545/GCF_900637545.1_51438_G01	bacteria
Aeromonas_eucrenophila	649	GCF_000819865.1_PRJEB7029_genomic.fna.gz	2014-12-01	ftp://ftp.ncbi.nlm.nih.gov/genomes/all/GCF/000/819/865/GCF_000819865.1_PRJEB7029	bacteria
Aeromonas_fluvialis	591962	GCF_000819885.1_PRJEB7030_genomic.fna.gz	2014-12-01	ftp://ftp.ncbi.nlm.nih.gov/genomes/all/GCF/000/819/885/GCF_000819885.1_PRJEB7030	bacteria
Aeromonas_hydrophila	644	GCF_004684325.1_ASM468432v1_genomic.fna.gz	2019-04-07	ftp://ftp.ncbi.nlm.nih.gov/genomes/all/GCF/004/684/325/GCF_004684325.1_ASM468432v1	bacteria
Aeromonas_hydrophila	644	GCF_001455365.1_ASM145536v1_genomic.fna.gz	2015-12-02	ftp://ftp.ncbi.nlm.nih.gov/genomes/all/GCF/001/455/365/GCF_001455365.1_ASM145536v1	bacteria
Aeromonas_hydrophila	644	GCF_001683535.1_ASM168353v1_genomic.fna.gz	2016-07-11	ftp://ftp.ncbi.nlm.nih.gov/genomes/all/GCF/001/683/535/GCF_001683535.1_ASM168353v1	bacteria
Aeromonas_hydrophila	644	GCF_000940915.1_ASM94091v1_genomic.fna.gz	2015-03-04	ftp://ftp.ncbi.nlm.nih.gov/genomes/all/GCF/000/940/915/GCF_000940915.1_ASM94091v1	bacteria
Aeromonas_hydrophila	644	GCF_004684305.1_ASM468430v1_genomic.fna.gz	2019-04-07	ftp://ftp.ncbi.nlm.nih.gov/genomes/all/GCF/004/684/305/GCF_004684305.1_ASM468430v1	bacteria
Aeromonas_hydrophila	644	GCF_001687125.1_ASM168712v1_genomic.fna.gz	2016-07-18	ftp://ftp.ncbi.nlm.nih.gov/genomes/all/GCF/001/687/125/GCF_001687125.1_ASM168712v1	bacteria
Aeromonas_hydrophila	644	GCF_001895965.1_ASM189596v1_genomic.fna.gz	2016-12-09	ftp://ftp.ncbi.nlm.nih.gov/genomes/all/GCF/001/895/965/GCF_001895965.1_ASM189596v1	bacteria
Aeromonas_hydrophila	644	GCF_004296435.1_ASM429643v1_genomic.fna.gz	2019-02-14	ftp://ftp.ncbi.nlm.nih.gov/genomes/all/GCF/004/296/435/GCF_004296435.1_ASM429643v1	bacteria
Aeromonas_hydrophila	644	GCF_003491245.1_ASM349124v1_genomic.fna.gz	2018-09-07	ftp://ftp.ncbi.nlm.nih.gov/genomes/all/GCF/003/491/245/GCF_003491245.1_ASM349124v1	bacteria
Aeromonas_hydrophila	644	GCF_003491225.1_ASM349122v1_genomic.fna.gz	2018-09-07	ftp://ftp.ncbi.nlm.nih.gov/genomes/all/GCF/003/491/225/GCF_003491225.1_ASM349122v1	bacteria
Aeromonas_hydrophila	644	GCF_001518775.1_ASM151877v1_genomic.fna.gz	2016-01-20	ftp://ftp.ncbi.nlm.nih.gov/genomes/all/GCF/001/518/775/GCF_001518775.1_ASM151877v1	bacteria
Aeromonas_hydrophila	644	GCF_003014775.1_ASM301477v1_genomic.fna.gz	2018-03-24	ftp://ftp.ncbi.nlm.nih.gov/genomes/all/GCF/003/014/775/GCF_003014775.1_ASM301477v1	bacteria
Aeromonas_hydrophila	644	GCF_000963645.1_ASM96364v1_genomic.fna.gz	2015-03-26	ftp://ftp.ncbi.nlm.nih.gov/genomes/all/GCF/000/963/645/GCF_000963645.1_ASM96364v1	bacteria
Aeromonas_hydrophila_4AK4	644	GCF_000512185.1_ASM51218v1_genomic.fna.gz	2013-12-30	ftp://ftp.ncbi.nlm.nih.gov/genomes/all/GCF/000/512/185/GCF_000512185.1_ASM51218v1	bacteria
Aeromonas_hydrophila_AL09-71	644	GCF_000633175.1_ASM63317v1_genomic.fna.gz	2014-04-18	ftp://ftp.ncbi.nlm.nih.gov/genomes/all/GCF/000/633/175/GCF_000633175.1_ASM63317v1	bacteria
Aeromonas_hydrophila_J-1	644	GCF_000819505.1_ASM81950v1_genomic.fna.gz	2015-01-16	ftp://ftp.ncbi.nlm.nih.gov/genomes/all/GCF/000/819/505/GCF_000819505.1_ASM81950v1	bacteria
Aeromonas_hydrophila_ML09-119	644	GCF_000401555.1_ASM40155v1_genomic.fna.gz	2013-05-24	ftp://ftp.ncbi.nlm.nih.gov/genomes/all/GCF/000/401/555/GCF_000401555.1_ASM40155v1	bacteria
Aeromonas_hydrophila_NJ-35	644	GCF_001019645.1_ASM101964v1_genomic.fna.gz	2015-06-03	ftp://ftp.ncbi.nlm.nih.gov/genomes/all/GCF/001/019/645/GCF_001019645.1_ASM101964v1	bacteria
Aeromonas_hydrophila_YL17	644	GCF_000612075.2_ASM61207v2_genomic.fna.gz	2016-01-11	ftp://ftp.ncbi.nlm.nih.gov/genomes/all/GCF/000/612/075/GCF_000612075.2_ASM61207v2	bacteria
Aeromonas_hydrophila_pc104A	644	GCF_000635955.1_ASM63595v1_genomic.fna.gz	2014-04-22	ftp://ftp.ncbi.nlm.nih.gov/genomes/all/GCF/000/635/955/GCF_000635955.1_ASM63595v1	bacteria
Aeromonas_hydrophila_subsp._hydrophila	644	GCF_002850695.3_ASM285069v3_genomic.fna.gz	2019-08-16	ftp://ftp.ncbi.nlm.nih.gov/genomes/all/GCF/002/850/695/GCF_002850695.3_ASM285069v3	bacteria
Aeromonas_hydrophila_subsp._hydrophila_ATCC_7966	644	GCF_000014805.1_ASM1480v1_genomic.fna.gz	2006-11-06	ftp://ftp.ncbi.nlm.nih.gov/genomes/all/GCF/000/014/805/GCF_000014805.1_ASM1480v1	bacteria
Aeromonas_media_WS	651	GCF_000287215.2_ASM28721v3_genomic.fna.gz	2014-04-22	ftp://ftp.ncbi.nlm.nih.gov/genomes/all/GCF/000/287/215/GCF_000287215.2_ASM28721v3	bacteria
Aeromonas_molluscorum_848	271417	GCF_000388115.1_Amol1.0_genomic.fna.gz	2013-05-03	ftp://ftp.ncbi.nlm.nih.gov/genomes/all/GCF/000/388/115/GCF_000388115.1_Amol1.0	bacteria
Aeromonas_rivipollensis	948519	GCF_003015165.1_ASM301516v1_genomic.fna.gz	2018-03-26	ftp://ftp.ncbi.nlm.nih.gov/genomes/all/GCF/003/015/165/GCF_003015165.1_ASM301516v1	bacteria
Aeromonas_salmonicida	645	GCF_002214265.1_ASM221426v1_genomic.fna.gz	2017-07-03	ftp://ftp.ncbi.nlm.nih.gov/genomes/all/GCF/002/214/265/GCF_002214265.1_ASM221426v1	bacteria
Aeromonas_salmonicida	645	GCF_002214305.1_ASM221430v1_genomic.fna.gz	2017-07-03	ftp://ftp.ncbi.nlm.nih.gov/genomes/all/GCF/002/214/305/GCF_002214305.1_ASM221430v1	bacteria
Aeromonas_salmonicida	645	GCF_002764135.1_ASM276413v1_genomic.fna.gz	2017-11-13	ftp://ftp.ncbi.nlm.nih.gov/genomes/all/GCF/002/764/135/GCF_002764135.1_ASM276413v1	bacteria
Aeromonas_salmonicida	645	GCF_002180335.1_ASM218033v1_genomic.fna.gz	2017-06-08	ftp://ftp.ncbi.nlm.nih.gov/genomes/all/GCF/002/180/335/GCF_002180335.1_ASM218033v1	bacteria
Aeromonas_salmonicida	645	GCF_002214245.1_ASM221424v1_genomic.fna.gz	2017-07-03	ftp://ftp.ncbi.nlm.nih.gov/genomes/all/GCF/002/214/245/GCF_002214245.1_ASM221424v1	bacteria
Aeromonas_salmonicida_subsp._masoucida	645	GCF_002313065.1_ASM231306v1_genomic.fna.gz	2017-09-19	ftp://ftp.ncbi.nlm.nih.gov/genomes/all/GCF/002/313/065/GCF_002313065.1_ASM231306v1	bacteria
Aeromonas_salmonicida_subsp._pectinolytica_34mel	645	GCF_002735225.1_ASM273522v1_genomic.fna.gz	2017-10-27	ftp://ftp.ncbi.nlm.nih.gov/genomes/all/GCF/002/735/225/GCF_002735225.1_ASM273522v1	bacteria
Aeromonas_salmonicida_subsp._salmonicida	645	GCF_008370735.1_ASM837073v1_genomic.fna.gz	2019-09-12	ftp://ftp.ncbi.nlm.nih.gov/genomes/all/GCF/008/370/735/GCF_008370735.1_ASM837073v1	bacteria
Aeromonas_salmonicida_subsp._salmonicida_01-B526	645	GCF_003692675.1_ASM369267v1_genomic.fna.gz	2018-10-29	ftp://ftp.ncbi.nlm.nih.gov/genomes/all/GCF/003/692/675/GCF_003692675.1_ASM369267v1	bacteria
Aeromonas_salmonicida_subsp._salmonicida_A449	645	GCF_000196395.1_ASM19639v1_genomic.fna.gz	2007-04-06	ftp://ftp.ncbi.nlm.nih.gov/genomes/all/GCF/000/196/395/GCF_000196395.1_ASM19639v1	bacteria
Aeromonas_schubertii	652	GCF_001447335.1_ASM144733v1_genomic.fna.gz	2015-11-23	ftp://ftp.ncbi.nlm.nih.gov/genomes/all/GCF/001/447/335/GCF_001447335.1_ASM144733v1	bacteria
Aeromonas_schubertii	652	GCF_004919485.1_ASM491948v1_genomic.fna.gz	2019-04-28	ftp://ftp.ncbi.nlm.nih.gov/genomes/all/GCF/004/919/485/GCF_004919485.1_ASM491948v1	bacteria
Aeromonas_simiae	218936	GCF_000820125.1_PRJEB7039_genomic.fna.gz	2014-12-01	ftp://ftp.ncbi.nlm.nih.gov/genomes/all/GCF/000/820/125/GCF_000820125.1_PRJEB7039	bacteria
Aeromonas_sp._ASNIH1	1636606	GCF_002934285.1_ASM293428v1_genomic.fna.gz	2018-02-06	ftp://ftp.ncbi.nlm.nih.gov/genomes/all/GCF/002/934/285/GCF_002934285.1_ASM293428v1	bacteria
Aeromonas_sp._ASNIH2	1636607	GCF_002934795.1_ASM293479v1_genomic.fna.gz	2018-02-04	ftp://ftp.ncbi.nlm.nih.gov/genomes/all/GCF/002/934/795/GCF_002934795.1_ASM293479v1	bacteria
Aeromonas_sp._ASNIH3	1636608	GCF_002903405.1_ASM290340v1_genomic.fna.gz	2018-01-29	ftp://ftp.ncbi.nlm.nih.gov/genomes/all/GCF/002/903/405/GCF_002903405.1_ASM290340v1	bacteria
Aeromonas_sp._ASNIH4	1636609	GCF_002934425.1_ASM293442v1_genomic.fna.gz	2018-02-06	ftp://ftp.ncbi.nlm.nih.gov/genomes/all/GCF/002/934/425/GCF_002934425.1_ASM293442v1	bacteria
Aeromonas_sp._ASNIH5	1758179	GCF_002902865.1_ASM290286v1_genomic.fna.gz	2018-01-29	ftp://ftp.ncbi.nlm.nih.gov/genomes/all/GCF/002/902/865/GCF_002902865.1_ASM290286v1	bacteria
Aeromonas_sp._ASNIH7	1920107	GCF_002903485.1_ASM290348v1_genomic.fna.gz	2018-01-29	ftp://ftp.ncbi.nlm.nih.gov/genomes/all/GCF/002/903/485/GCF_002903485.1_ASM290348v1	bacteria
Aeromonas_sp._CA23	2033032	GCF_002587065.1_ASM258706v1_genomic.fna.gz	2017-10-18	ftp://ftp.ncbi.nlm.nih.gov/genomes/all/GCF/002/587/065/GCF_002587065.1_ASM258706v1	bacteria
Aeromonas_sp._CU5	2033033	GCF_002586745.1_ASM258674v1_genomic.fna.gz	2017-10-18	ftp://ftp.ncbi.nlm.nih.gov/genomes/all/GCF/002/586/745/GCF_002586745.1_ASM258674v1	bacteria
Aeromonas_veronii	654	GCF_008693705.1_ASM869370v1_genomic.fna.gz	2019-09-25	ftp://ftp.ncbi.nlm.nih.gov/genomes/all/GCF/008/693/705/GCF_008693705.1_ASM869370v1	bacteria
Aeromonas_veronii	654	GCF_003722175.1_ASM372217v1_genomic.fna.gz	2018-11-13	ftp://ftp.ncbi.nlm.nih.gov/genomes/all/GCF/003/722/175/GCF_003722175.1_ASM372217v1	bacteria
Aeromonas_veronii	654	GCF_003491365.1_ASM349136v1_genomic.fna.gz	2018-09-07	ftp://ftp.ncbi.nlm.nih.gov/genomes/all/GCF/003/491/365/GCF_003491365.1_ASM349136v1	bacteria
Aeromonas_veronii	654	GCF_002866885.2_ASM286688v2_genomic.fna.gz	2018-10-16	ftp://ftp.ncbi.nlm.nih.gov/genomes/all/GCF/002/866/885/GCF_002866885.2_ASM286688v2	bacteria
Aeromonas_veronii	654	GCF_001593245.1_ASM159324v1_genomic.fna.gz	2016-03-16	ftp://ftp.ncbi.nlm.nih.gov/genomes/all/GCF/001/593/245/GCF_001593245.1_ASM159324v1	bacteria
Aeromonas_veronii	654	GCF_002803945.1_ASM280394v1_genomic.fna.gz	2017-12-04	ftp://ftp.ncbi.nlm.nih.gov/genomes/all/GCF/002/803/945/GCF_002803945.1_ASM280394v1	bacteria
Aeromonas_veronii	654	GCF_001634325.1_ASM163432v1_genomic.fna.gz	2016-04-29	ftp://ftp.ncbi.nlm.nih.gov/genomes/all/GCF/001/634/325/GCF_001634325.1_ASM163432v1	bacteria
Aeromonas_veronii	654	GCF_002803925.1_ASM280392v1_genomic.fna.gz	2017-12-04	ftp://ftp.ncbi.nlm.nih.gov/genomes/all/GCF/002/803/925/GCF_002803925.1_ASM280392v1	bacteria
Aeromonas_veronii_B565	654	GCF_000204115.1_ASM20411v1_genomic.fna.gz	2011-04-13	ftp://ftp.ncbi.nlm.nih.gov/genomes/all/GCF/000/204/115/GCF_000204115.1_ASM20411v1	bacteria
Aestuariibacter_salexigens_DSM_15300	226010	GCF_000429145.1_ASM42914v1_genomic.fna.gz	2013-09-05	ftp://ftp.ncbi.nlm.nih.gov/genomes/all/GCF/000/429/145/GCF_000429145.1_ASM42914v1	bacteria
Aestuariimicrobium_kwangyangense_DSM_21549	396389	GCF_000421525.1_ASM42152v1_genomic.fna.gz	2013-07-09	ftp://ftp.ncbi.nlm.nih.gov/genomes/all/GCF/000/421/525/GCF_000421525.1_ASM42152v1	bacteria
Aestuariivita_boseongensis	1470562	GCF_001262635.1_ASM126263v1_genomic.fna.gz	2015-08-06	ftp://ftp.ncbi.nlm.nih.gov/genomes/all/GCF/001/262/635/GCF_001262635.1_ASM126263v1	bacteria
Afifella_marina_DSM_2698	1080	GCF_900102695.1_IMG-taxon_2595699009_annotated_assembly_genomic.fna.gz	2016-10-17	ftp://ftp.ncbi.nlm.nih.gov/genomes/all/GCF/900/102/695/GCF_900102695.1_IMG-taxon_2595699009_annotated_assembly	bacteria
Afifella_pfennigii_DSM_17143	209897	GCF_000688515.1_ASM68851v1_genomic.fna.gz	2014-04-08	ftp://ftp.ncbi.nlm.nih.gov/genomes/all/GCF/000/688/515/GCF_000688515.1_ASM68851v1	bacteria
Afipia_birgiae_34632	151414	GCF_000308295.2_Ab_34632_genomic.fna.gz	2014-02-26	ftp://ftp.ncbi.nlm.nih.gov/genomes/all/GCF/000/308/295/GCF_000308295.2_Ab_34632	bacteria
Afipia_broomeae_ATCC_49717	56946	GCF_000314675.2_Afip_broo_ATCC_49717_V1_genomic.fna.gz	2013-02-06	ftp://ftp.ncbi.nlm.nih.gov/genomes/all/GCF/000/314/675/GCF_000314675.2_Afip_broo_ATCC_49717_V1	bacteria
Afipia_clevelandensis_ATCC_49720	1034	GCF_000336555.1_Afip_clev_ATCC49720_G12581_V1_genomic.fna.gz	2013-02-06	ftp://ftp.ncbi.nlm.nih.gov/genomes/all/GCF/000/336/555/GCF_000336555.1_Afip_clev_ATCC49720_G12581_V1	bacteria
Afipia_felis_ATCC_53690	1035	GCF_000314735.2_Afip_feli_felis_ATCC_53690_V1_genomic.fna.gz	2013-02-06	ftp://ftp.ncbi.nlm.nih.gov/genomes/all/GCF/000/314/735/GCF_000314735.2_Afip_feli_felis_ATCC_53690_V1	bacteria
Agarilytica_rhodophyticola	1737490	GCF_002157225.2_ASM215722v2_genomic.fna.gz	2017-06-13	ftp://ftp.ncbi.nlm.nih.gov/genomes/all/GCF/002/157/225/GCF_002157225.2_ASM215722v2	bacteria
Agarivorans_albus_MKT_106	182262	GCF_000414175.1_ASM41417v1_genomic.fna.gz	2013-06-12	ftp://ftp.ncbi.nlm.nih.gov/genomes/all/GCF/000/414/175/GCF_000414175.1_ASM41417v1	bacteria
Agarivorans_gilvus	680279	GCF_001420915.1_ASM142091v1_genomic.fna.gz	2015-10-30	ftp://ftp.ncbi.nlm.nih.gov/genomes/all/GCF/001/420/915/GCF_001420915.1_ASM142091v1	bacteria
Agathobaculum_desmolans_ATCC_43058	39484	GCF_000701665.1_ASM70166v1_genomic.fna.gz	2014-06-11	ftp://ftp.ncbi.nlm.nih.gov/genomes/all/GCF/000/701/665/GCF_000701665.1_ASM70166v1	bacteria
Aggregatibacter_actinomycetemcomitans	714	GCF_001594245.1_ASM159424v1_genomic.fna.gz	2016-03-21	ftp://ftp.ncbi.nlm.nih.gov/genomes/all/GCF/001/594/245/GCF_001594245.1_ASM159424v1	bacteria
Aggregatibacter_actinomycetemcomitans	714	GCF_008086405.1_ASM808640v1_genomic.fna.gz	2019-08-26	ftp://ftp.ncbi.nlm.nih.gov/genomes/all/GCF/008/086/405/GCF_008086405.1_ASM808640v1	bacteria
Aggregatibacter_actinomycetemcomitans	714	GCF_008086365.1_ASM808636v1_genomic.fna.gz	2019-08-26	ftp://ftp.ncbi.nlm.nih.gov/genomes/all/GCF/008/086/365/GCF_008086365.1_ASM808636v1	bacteria
Aggregatibacter_actinomycetemcomitans	714	GCF_001594265.1_ASM159426v1_genomic.fna.gz	2016-03-21	ftp://ftp.ncbi.nlm.nih.gov/genomes/all/GCF/001/594/265/GCF_001594265.1_ASM159426v1	bacteria
Aggregatibacter_actinomycetemcomitans	714	GCF_008086385.1_ASM808638v1_genomic.fna.gz	2019-08-26	ftp://ftp.ncbi.nlm.nih.gov/genomes/all/GCF/008/086/385/GCF_008086385.1_ASM808638v1	bacteria
Aggregatibacter_actinomycetemcomitans	714	GCF_001690155.1_ASM169015v1_genomic.fna.gz	2016-07-21	ftp://ftp.ncbi.nlm.nih.gov/genomes/all/GCF/001/690/155/GCF_001690155.1_ASM169015v1	bacteria
Aggregatibacter_actinomycetemcomitans_ANH9381	714	GCF_000241025.1_ASM24102v2_genomic.fna.gz	2011-12-23	ftp://ftp.ncbi.nlm.nih.gov/genomes/all/GCF/000/241/025/GCF_000241025.1_ASM24102v2	bacteria
Aggregatibacter_actinomycetemcomitans_D7S-1	714	GCF_000163615.3_ASM16361v3_genomic.fna.gz	2016-06-27	ftp://ftp.ncbi.nlm.nih.gov/genomes/all/GCF/000/163/615/GCF_000163615.3_ASM16361v3	bacteria
Aggregatibacter_actinomycetemcomitans_HK1651	714	GCF_000604045.1_ASM60404v1_genomic.fna.gz	2014-03-28	ftp://ftp.ncbi.nlm.nih.gov/genomes/all/GCF/000/604/045/GCF_000604045.1_ASM60404v1	bacteria
Aggregatibacter_actinomycetemcomitans_NUM4039	714	GCF_001547775.1_ASM154777v1_genomic.fna.gz	2015-09-18	ftp://ftp.ncbi.nlm.nih.gov/genomes/all/GCF/001/547/775/GCF_001547775.1_ASM154777v1	bacteria
Aggregatibacter_aphrophilus	732	GCF_900478265.1_33962_C02_genomic.fna.gz	2018-06-18	ftp://ftp.ncbi.nlm.nih.gov/genomes/all/GCF/900/478/265/GCF_900478265.1_33962_C02	bacteria
Aggregatibacter_aphrophilus	732	GCF_001262035.1_ASM126203v1_genomic.fna.gz	2015-08-06	ftp://ftp.ncbi.nlm.nih.gov/genomes/all/GCF/001/262/035/GCF_001262035.1_ASM126203v1	bacteria
Aggregatibacter_aphrophilus_ATCC_33389	732	GCF_900636915.1_45532_F02_genomic.fna.gz	2018-12-20	ftp://ftp.ncbi.nlm.nih.gov/genomes/all/GCF/900/636/915/GCF_900636915.1_45532_F02	bacteria
Aggregatibacter_aphrophilus_NJ8700	732	GCF_000022985.1_ASM2298v1_genomic.fna.gz	2009-07-02	ftp://ftp.ncbi.nlm.nih.gov/genomes/all/GCF/000/022/985/GCF_000022985.1_ASM2298v1	bacteria
Aggregatibacter_aphrophilus_NJ8700	732	GCF_001188835.1_ASM118883v1_genomic.fna.gz	2015-07-30	ftp://ftp.ncbi.nlm.nih.gov/genomes/all/GCF/001/188/835/GCF_001188835.1_ASM118883v1	bacteria
Aggregatibacter_segnis_ATCC_33393	739	GCF_900476035.1_53694_C01_genomic.fna.gz	2018-06-17	ftp://ftp.ncbi.nlm.nih.gov/genomes/all/GCF/900/476/035/GCF_900476035.1_53694_C01	bacteria
Agreia_bicolorata	110935	GCF_000938265.1_ASM93826v1_genomic.fna.gz	2015-03-03	ftp://ftp.ncbi.nlm.nih.gov/genomes/all/GCF/000/938/265/GCF_000938265.1_ASM93826v1	bacteria
Agrobacterium_albertimagni_AOL15	147266	GCF_000300855.1_ASM30085v1_genomic.fna.gz	2012-10-02	ftp://ftp.ncbi.nlm.nih.gov/genomes/all/GCF/000/300/855/GCF_000300855.1_ASM30085v1	bacteria
Agrobacterium_fabrum	1176649	GCF_003667945.1_ASM366794v1_genomic.fna.gz	2018-10-21	ftp://ftp.ncbi.nlm.nih.gov/genomes/all/GCF/003/667/945/GCF_003667945.1_ASM366794v1	bacteria
Agrobacterium_fabrum	1176649	GCF_003667725.1_ASM366772v1_genomic.fna.gz	2018-10-21	ftp://ftp.ncbi.nlm.nih.gov/genomes/all/GCF/003/667/725/GCF_003667725.1_ASM366772v1	bacteria
Agrobacterium_fabrum_str._C58	1176649	GCF_000092025.1_ASM9202v1_genomic.fna.gz	2007-11-05	ftp://ftp.ncbi.nlm.nih.gov/genomes/all/GCF/000/092/025/GCF_000092025.1_ASM9202v1	bacteria
Agrobacterium_larrymoorei	160699	GCF_005145045.1_ASM514504v1_genomic.fna.gz	2019-05-05	ftp://ftp.ncbi.nlm.nih.gov/genomes/all/GCF/005/145/045/GCF_005145045.1_ASM514504v1	bacteria
Agrobacterium_larrymoorei_AF3.10_=_ATCC_51759	160699	GCF_000518585.1_ASM51858v1_genomic.fna.gz	2014-01-13	ftp://ftp.ncbi.nlm.nih.gov/genomes/all/GCF/000/518/585/GCF_000518585.1_ASM51858v1	bacteria
Agrobacterium_radiobacter_K84	358	GCF_000016265.1_ASM1626v1_genomic.fna.gz	2009-01-27	ftp://ftp.ncbi.nlm.nih.gov/genomes/all/GCF/000/016/265/GCF_000016265.1_ASM1626v1	bacteria
Agrobacterium_rhizogenes	359	GCF_002005205.3_ASM200520v3_genomic.fna.gz	2018-08-20	ftp://ftp.ncbi.nlm.nih.gov/genomes/all/GCF/002/005/205/GCF_002005205.3_ASM200520v3	bacteria
Agrobacterium_rhizogenes	359	GCF_000745735.1_ASM74573v1_genomic.fna.gz	2014-08-28	ftp://ftp.ncbi.nlm.nih.gov/genomes/all/GCF/000/745/735/GCF_000745735.1_ASM74573v1	bacteria
Agrobacterium_rhizogenes_NBRC_13257	359	GCF_000696095.1_ASM69609v1_genomic.fna.gz	2014-05-17	ftp://ftp.ncbi.nlm.nih.gov/genomes/all/GCF/000/696/095/GCF_000696095.1_ASM69609v1	bacteria
Agrobacterium_rubi_TR3_=_NBRC_13261	28099	GCF_000739935.1_ASM73993v1_genomic.fna.gz	2014-08-02	ftp://ftp.ncbi.nlm.nih.gov/genomes/all/GCF/000/739/935/GCF_000739935.1_ASM73993v1	bacteria
Agrobacterium_sp._H13-3	861208	GCF_000192635.1_ASM19263v1_genomic.fna.gz	2011-03-02	ftp://ftp.ncbi.nlm.nih.gov/genomes/all/GCF/000/192/635/GCF_000192635.1_ASM19263v1	bacteria
Agrobacterium_sp._MA01	2664893	GCF_009650195.1_ASM965019v1_genomic.fna.gz	2019-11-12	ftp://ftp.ncbi.nlm.nih.gov/genomes/all/GCF/009/650/195/GCF_009650195.1_ASM965019v1	bacteria
Agrobacterium_sp._RAC06	1842536	GCF_001713475.1_ASM171347v1_genomic.fna.gz	2016-08-25	ftp://ftp.ncbi.nlm.nih.gov/genomes/all/GCF/001/713/475/GCF_001713475.1_ASM171347v1	bacteria
Agrobacterium_sp._T29	2580515	GCF_006970545.1_ASM697054v1_genomic.fna.gz	2019-05-30	ftp://ftp.ncbi.nlm.nih.gov/genomes/all/GCF/006/970/545/GCF_006970545.1_ASM697054v1	bacteria
Agrobacterium_tumefaciens	358	GCF_005221345.1_ASM522134v1_genomic.fna.gz	2019-05-07	ftp://ftp.ncbi.nlm.nih.gov/genomes/all/GCF/005/221/345/GCF_005221345.1_ASM522134v1	bacteria
Agrobacterium_tumefaciens	358	GCF_005221325.1_ASM522132v1_genomic.fna.gz	2019-05-07	ftp://ftp.ncbi.nlm.nih.gov/genomes/all/GCF/005/221/325/GCF_005221325.1_ASM522132v1	bacteria
Agrobacterium_tumefaciens	358	GCF_003667925.1_ASM366792v1_genomic.fna.gz	2018-10-21	ftp://ftp.ncbi.nlm.nih.gov/genomes/all/GCF/003/667/925/GCF_003667925.1_ASM366792v1	bacteria
Agrobacterium_tumefaciens	358	GCF_003667905.1_ASM366790v1_genomic.fna.gz	2018-10-21	ftp://ftp.ncbi.nlm.nih.gov/genomes/all/GCF/003/667/905/GCF_003667905.1_ASM366790v1	bacteria
Agrobacterium_tumefaciens	358	GCF_005221385.1_ASM522138v1_genomic.fna.gz	2019-05-07	ftp://ftp.ncbi.nlm.nih.gov/genomes/all/GCF/005/221/385/GCF_005221385.1_ASM522138v1	bacteria
Agrobacterium_tumefaciens	358	GCF_002943835.1_ASM294383v1_genomic.fna.gz	2018-02-26	ftp://ftp.ncbi.nlm.nih.gov/genomes/all/GCF/002/943/835/GCF_002943835.1_ASM294383v1	bacteria
Agrobacterium_tumefaciens	358	GCF_005221425.1_ASM522142v1_genomic.fna.gz	2019-05-07	ftp://ftp.ncbi.nlm.nih.gov/genomes/all/GCF/005/221/425/GCF_005221425.1_ASM522142v1	bacteria
Agrobacterium_tumefaciens	358	GCF_003666425.1_ASM366642v1_genomic.fna.gz	2018-10-18	ftp://ftp.ncbi.nlm.nih.gov/genomes/all/GCF/003/666/425/GCF_003666425.1_ASM366642v1	bacteria
Agrobacterium_tumefaciens	358	GCF_005221445.1_ASM522144v1_genomic.fna.gz	2019-05-07	ftp://ftp.ncbi.nlm.nih.gov/genomes/all/GCF/005/221/445/GCF_005221445.1_ASM522144v1	bacteria
Agrobacterium_tumefaciens	358	GCF_005221465.1_ASM522146v1_genomic.fna.gz	2019-05-07	ftp://ftp.ncbi.nlm.nih.gov/genomes/all/GCF/005/221/465/GCF_005221465.1_ASM522146v1	bacteria
Agrobacterium_tumefaciens	358	GCF_003666465.1_ASM366646v1_genomic.fna.gz	2018-10-18	ftp://ftp.ncbi.nlm.nih.gov/genomes/all/GCF/003/666/465/GCF_003666465.1_ASM366646v1	bacteria
Agrobacterium_tumefaciens	358	GCF_000971565.1_ASM97156v1_genomic.fna.gz	2015-04-13	ftp://ftp.ncbi.nlm.nih.gov/genomes/all/GCF/000/971/565/GCF_000971565.1_ASM97156v1	bacteria
Agrobacterium_tumefaciens	358	GCF_001551895.1_ASM155189v1_genomic.fna.gz	2016-02-08	ftp://ftp.ncbi.nlm.nih.gov/genomes/all/GCF/001/551/895/GCF_001551895.1_ASM155189v1	bacteria
Agrobacterium_tumefaciens	358	GCF_003666445.1_ASM366644v1_genomic.fna.gz	2018-10-18	ftp://ftp.ncbi.nlm.nih.gov/genomes/all/GCF/003/666/445/GCF_003666445.1_ASM366644v1	bacteria
Agrobacterium_tumefaciens	358	GCF_002591665.2_ASM259166v2_genomic.fna.gz	2019-08-06	ftp://ftp.ncbi.nlm.nih.gov/genomes/all/GCF/002/591/665/GCF_002591665.2_ASM259166v2	bacteria
Agrobacterium_tumefaciens	358	GCF_005221405.1_ASM522140v1_genomic.fna.gz	2019-05-07	ftp://ftp.ncbi.nlm.nih.gov/genomes/all/GCF/005/221/405/GCF_005221405.1_ASM522140v1	bacteria
Agrobacterium_vitis_S4	373	GCF_000016285.1_ASM1628v1_genomic.fna.gz	2009-01-27	ftp://ftp.ncbi.nlm.nih.gov/genomes/all/GCF/000/016/285/GCF_000016285.1_ASM1628v1	bacteria
Agrococcus_baldri	153730	GCF_900114805.1_IMG-taxon_2623620613_annotated_assembly_genomic.fna.gz	2016-11-02	ftp://ftp.ncbi.nlm.nih.gov/genomes/all/GCF/900/114/805/GCF_900114805.1_IMG-taxon_2623620613_annotated_assembly	bacteria
Agrococcus_carbonis	684552	GCF_900104705.1_IMG-taxon_2634166154_annotated_assembly_genomic.fna.gz	2016-10-20	ftp://ftp.ncbi.nlm.nih.gov/genomes/all/GCF/900/104/705/GCF_900104705.1_IMG-taxon_2634166154_annotated_assembly	bacteria
Agrococcus_casei_LMG_22410	343512	GCF_900163565.1_ASM90016356v1_genomic.fna.gz	2017-02-11	ftp://ftp.ncbi.nlm.nih.gov/genomes/all/GCF/900/163/565/GCF_900163565.1_ASM90016356v1	bacteria
Agrococcus_jejuensis	399736	GCF_900099705.1_IMG-taxon_2634166279_annotated_assembly_genomic.fna.gz	2016-10-20	ftp://ftp.ncbi.nlm.nih.gov/genomes/all/GCF/900/099/705/GCF_900099705.1_IMG-taxon_2634166279_annotated_assembly	bacteria
Agrococcus_lahaulensis_DSM_17612	341722	GCF_000425105.1_ASM42510v1_genomic.fna.gz	2013-07-11	ftp://ftp.ncbi.nlm.nih.gov/genomes/all/GCF/000/425/105/GCF_000425105.1_ASM42510v1	bacteria
Agrococcus_sp._SGAir0287	2070347	GCF_005484985.1_ASM548498v1_genomic.fna.gz	2019-05-17	ftp://ftp.ncbi.nlm.nih.gov/genomes/all/GCF/005/484/985/GCF_005484985.1_ASM548498v1	bacteria
Agromyces_aureus	453304	GCF_001660485.1_ASM166048v1_genomic.fna.gz	2016-06-09	ftp://ftp.ncbi.nlm.nih.gov/genomes/all/GCF/001/660/485/GCF_001660485.1_ASM166048v1	bacteria
Agromyces_cerinus_subsp._cerinus	33878	GCF_900142065.1_IMG-taxon_2698536811_annotated_assembly_genomic.fna.gz	2016-12-16	ftp://ftp.ncbi.nlm.nih.gov/genomes/all/GCF/900/142/065/GCF_900142065.1_IMG-taxon_2698536811_annotated_assembly	bacteria
Agromyces_flavus	589382	GCF_900104685.1_IMG-taxon_2634166342_annotated_assembly_genomic.fna.gz	2016-10-21	ftp://ftp.ncbi.nlm.nih.gov/genomes/all/GCF/900/104/685/GCF_900104685.1_IMG-taxon_2634166342_annotated_assembly	bacteria
Agromyces_italicus_DSM_16388	279572	GCF_000421545.1_ASM42154v1_genomic.fna.gz	2013-07-09	ftp://ftp.ncbi.nlm.nih.gov/genomes/all/GCF/000/421/545/GCF_000421545.1_ASM42154v1	bacteria
Agromyces_sp._FW100M-8	2509455	GCF_004135405.1_ASM413540v1_genomic.fna.gz	2019-02-03	ftp://ftp.ncbi.nlm.nih.gov/genomes/all/GCF/004/135/405/GCF_004135405.1_ASM413540v1	bacteria
Agromyces_sp._HY052	2585717	GCF_006337065.1_ASM633706v1_genomic.fna.gz	2019-06-13	ftp://ftp.ncbi.nlm.nih.gov/genomes/all/GCF/006/337/065/GCF_006337065.1_ASM633706v1	bacteria
Agromyces_sp._LHK192	2498704	GCF_004006235.1_ASM400623v1_genomic.fna.gz	2019-01-09	ftp://ftp.ncbi.nlm.nih.gov/genomes/all/GCF/004/006/235/GCF_004006235.1_ASM400623v1	bacteria
Agromyces_sp._MF30-A	2080742	GCF_003070885.1_ASM307088v1_genomic.fna.gz	2018-04-24	ftp://ftp.ncbi.nlm.nih.gov/genomes/all/GCF/003/070/885/GCF_003070885.1_ASM307088v1	bacteria
Agromyces_subbeticus_DSM_16689	293890	GCF_000421565.1_ASM42156v1_genomic.fna.gz	2013-07-09	ftp://ftp.ncbi.nlm.nih.gov/genomes/all/GCF/000/421/565/GCF_000421565.1_ASM42156v1	bacteria
Ahniella_affigens	2021234	GCF_003015185.1_ASM301518v1_genomic.fna.gz	2018-03-26	ftp://ftp.ncbi.nlm.nih.gov/genomes/all/GCF/003/015/185/GCF_003015185.1_ASM301518v1	bacteria
Ahrensia_kielensis_DSM_5890	76980	GCF_000374465.1_ASM37446v1_genomic.fna.gz	2013-04-23	ftp://ftp.ncbi.nlm.nih.gov/genomes/all/GCF/000/374/465/GCF_000374465.1_ASM37446v1	bacteria
Aidingimonas_halophila	574349	GCF_900106955.1_IMG-taxon_2693429859_annotated_assembly_genomic.fna.gz	2016-10-22	ftp://ftp.ncbi.nlm.nih.gov/genomes/all/GCF/900/106/955/GCF_900106955.1_IMG-taxon_2693429859_annotated_assembly	bacteria
Akkermansia_glycaniphila	1679444	GCF_900097105.1_WK001_genomic.fna.gz	2016-10-27	ftp://ftp.ncbi.nlm.nih.gov/genomes/all/GCF/900/097/105/GCF_900097105.1_WK001	bacteria
Akkermansia_muciniphila	239935	GCF_004015025.1_ASM401502v1_genomic.fna.gz	2019-01-14	ftp://ftp.ncbi.nlm.nih.gov/genomes/all/GCF/004/015/025/GCF_004015025.1_ASM401502v1	bacteria
Akkermansia_muciniphila	239935	GCF_004015005.1_ASM401500v1_genomic.fna.gz	2019-01-14	ftp://ftp.ncbi.nlm.nih.gov/genomes/all/GCF/004/015/005/GCF_004015005.1_ASM401500v1	bacteria
Akkermansia_muciniphila	239935	GCF_902387255.1_UHGG_MGYG-HGUT-02454_genomic.fna.gz	2019-08-10	ftp://ftp.ncbi.nlm.nih.gov/genomes/all/GCF/902/387/255/GCF_902387255.1_UHGG_MGYG-HGUT-02454	bacteria
Akkermansia_muciniphila	239935	GCF_003716975.1_ASM371697v1_genomic.fna.gz	2018-11-07	ftp://ftp.ncbi.nlm.nih.gov/genomes/all/GCF/003/716/975/GCF_003716975.1_ASM371697v1	bacteria
Akkermansia_muciniphila	239935	GCF_003716955.1_ASM371695v1_genomic.fna.gz	2018-11-07	ftp://ftp.ncbi.nlm.nih.gov/genomes/all/GCF/003/716/955/GCF_003716955.1_ASM371695v1	bacteria
Akkermansia_muciniphila	239935	GCF_003716935.1_ASM371693v1_genomic.fna.gz	2018-11-07	ftp://ftp.ncbi.nlm.nih.gov/genomes/all/GCF/003/716/935/GCF_003716935.1_ASM371693v1	bacteria
Akkermansia_muciniphila	239935	GCF_009731575.1_ASM973157v1_genomic.fna.gz	2019-11-28	ftp://ftp.ncbi.nlm.nih.gov/genomes/all/GCF/009/731/575/GCF_009731575.1_ASM973157v1	bacteria
Akkermansia_muciniphila	239935	GCF_004015045.1_ASM401504v1_genomic.fna.gz	2019-01-14	ftp://ftp.ncbi.nlm.nih.gov/genomes/all/GCF/004/015/045/GCF_004015045.1_ASM401504v1	bacteria
Akkermansia_muciniphila	239935	GCF_004015065.1_ASM401506v1_genomic.fna.gz	2019-01-14	ftp://ftp.ncbi.nlm.nih.gov/genomes/all/GCF/004/015/065/GCF_004015065.1_ASM401506v1	bacteria
Akkermansia_muciniphila	239935	GCF_004319565.1_ASM431956v1_genomic.fna.gz	2019-02-28	ftp://ftp.ncbi.nlm.nih.gov/genomes/all/GCF/004/319/565/GCF_004319565.1_ASM431956v1	bacteria
Akkermansia_muciniphila	239935	GCF_003716915.1_ASM371691v1_genomic.fna.gz	2018-11-07	ftp://ftp.ncbi.nlm.nih.gov/genomes/all/GCF/003/716/915/GCF_003716915.1_ASM371691v1	bacteria
Akkermansia_muciniphila	239935	GCF_004104435.1_ASM410443v1_genomic.fna.gz	2019-01-24	ftp://ftp.ncbi.nlm.nih.gov/genomes/all/GCF/004/104/435/GCF_004104435.1_ASM410443v1	bacteria
Akkermansia_muciniphila	239935	GCF_004015085.1_ASM401508v1_genomic.fna.gz	2019-01-14	ftp://ftp.ncbi.nlm.nih.gov/genomes/all/GCF/004/015/085/GCF_004015085.1_ASM401508v1	bacteria
Akkermansia_muciniphila	239935	GCF_004015345.1_ASM401534v1_genomic.fna.gz	2019-01-14	ftp://ftp.ncbi.nlm.nih.gov/genomes/all/GCF/004/015/345/GCF_004015345.1_ASM401534v1	bacteria
Akkermansia_muciniphila	239935	GCF_004015105.1_ASM401510v1_genomic.fna.gz	2019-01-14	ftp://ftp.ncbi.nlm.nih.gov/genomes/all/GCF/004/015/105/GCF_004015105.1_ASM401510v1	bacteria
Akkermansia_muciniphila	239935	GCF_004015125.1_ASM401512v1_genomic.fna.gz	2019-01-14	ftp://ftp.ncbi.nlm.nih.gov/genomes/all/GCF/004/015/125/GCF_004015125.1_ASM401512v1	bacteria
Akkermansia_muciniphila	239935	GCF_004015205.1_ASM401520v1_genomic.fna.gz	2019-01-14	ftp://ftp.ncbi.nlm.nih.gov/genomes/all/GCF/004/015/205/GCF_004015205.1_ASM401520v1	bacteria
Akkermansia_muciniphila	239935	GCF_004015225.1_ASM401522v1_genomic.fna.gz	2019-01-14	ftp://ftp.ncbi.nlm.nih.gov/genomes/all/GCF/004/015/225/GCF_004015225.1_ASM401522v1	bacteria
Akkermansia_muciniphila	239935	GCF_004015245.1_ASM401524v1_genomic.fna.gz	2019-01-14	ftp://ftp.ncbi.nlm.nih.gov/genomes/all/GCF/004/015/245/GCF_004015245.1_ASM401524v1	bacteria
Akkermansia_muciniphila	239935	GCF_004015265.1_ASM401526v1_genomic.fna.gz	2019-01-14	ftp://ftp.ncbi.nlm.nih.gov/genomes/all/GCF/004/015/265/GCF_004015265.1_ASM401526v1	bacteria
Akkermansia_muciniphila	239935	GCF_004015325.1_ASM401532v1_genomic.fna.gz	2019-01-14	ftp://ftp.ncbi.nlm.nih.gov/genomes/all/GCF/004/015/325/GCF_004015325.1_ASM401532v1	bacteria
Akkermansia_muciniphila	239935	GCF_004015285.1_ASM401528v1_genomic.fna.gz	2019-01-14	ftp://ftp.ncbi.nlm.nih.gov/genomes/all/GCF/004/015/285/GCF_004015285.1_ASM401528v1	bacteria
Akkermansia_muciniphila	239935	GCF_008000975.1_ASM800097v1_genomic.fna.gz	2019-08-18	ftp://ftp.ncbi.nlm.nih.gov/genomes/all/GCF/008/000/975/GCF_008000975.1_ASM800097v1	bacteria
Akkermansia_muciniphila	239935	GCF_001688765.2_ASM168876v2_genomic.fna.gz	2017-04-05	ftp://ftp.ncbi.nlm.nih.gov/genomes/all/GCF/001/688/765/GCF_001688765.2_ASM168876v2	bacteria
Akkermansia_muciniphila	239935	GCF_004015305.1_ASM401530v1_genomic.fna.gz	2019-01-14	ftp://ftp.ncbi.nlm.nih.gov/genomes/all/GCF/004/015/305/GCF_004015305.1_ASM401530v1	bacteria
Akkermansia_muciniphila_ATCC_BAA-835	239935	GCF_000020225.1_ASM2022v1_genomic.fna.gz	2008-05-05	ftp://ftp.ncbi.nlm.nih.gov/genomes/all/GCF/000/020/225/GCF_000020225.1_ASM2022v1	bacteria
Albidovulum_xiamenense	990712	GCF_900102905.1_IMG-taxon_2663762716_annotated_assembly_genomic.fna.gz	2016-10-21	ftp://ftp.ncbi.nlm.nih.gov/genomes/all/GCF/900/102/905/GCF_900102905.1_IMG-taxon_2663762716_annotated_assembly	bacteria
Albimonas_donghaensis	356660	GCF_900106695.1_IMG-taxon_2693429856_annotated_assembly_genomic.fna.gz	2016-10-22	ftp://ftp.ncbi.nlm.nih.gov/genomes/all/GCF/900/106/695/GCF_900106695.1_IMG-taxon_2693429856_annotated_assembly	bacteria
Albimonas_pacifica	1114924	GCF_900113695.1_IMG-taxon_2667527406_annotated_assembly_genomic.fna.gz	2016-11-04	ftp://ftp.ncbi.nlm.nih.gov/genomes/all/GCF/900/113/695/GCF_900113695.1_IMG-taxon_2667527406_annotated_assembly	bacteria
Alcaligenaceae_bacterium_SJ-26	2593958	GCF_007556835.1_ASM755683v1_genomic.fna.gz	2019-07-27	ftp://ftp.ncbi.nlm.nih.gov/genomes/all/GCF/007/556/835/GCF_007556835.1_ASM755683v1	bacteria
Alcaligenes_aquatilis	323284	GCF_003671915.1_ASM367191v1_genomic.fna.gz	2018-10-22	ftp://ftp.ncbi.nlm.nih.gov/genomes/all/GCF/003/671/915/GCF_003671915.1_ASM367191v1	bacteria
Alcaligenes_faecalis	511	GCF_003813085.1_ASM381308v1_genomic.fna.gz	2018-11-21	ftp://ftp.ncbi.nlm.nih.gov/genomes/all/GCF/003/813/085/GCF_003813085.1_ASM381308v1	bacteria
Alcaligenes_faecalis	511	GCF_004319585.1_ASM431958v1_genomic.fna.gz	2019-02-28	ftp://ftp.ncbi.nlm.nih.gov/genomes/all/GCF/004/319/585/GCF_004319585.1_ASM431958v1	bacteria
Alcaligenes_faecalis	511	GCF_000967305.2_ASM96730v2_genomic.fna.gz	2015-11-17	ftp://ftp.ncbi.nlm.nih.gov/genomes/all/GCF/000/967/305/GCF_000967305.2_ASM96730v2	bacteria
Alcaligenes_faecalis	511	GCF_001641975.2_ASM164197v2_genomic.fna.gz	2017-05-09	ftp://ftp.ncbi.nlm.nih.gov/genomes/all/GCF/001/641/975/GCF_001641975.2_ASM164197v2	bacteria
Alcaligenes_faecalis	511	GCF_002242175.1_ASM224217v1_genomic.fna.gz	2017-08-07	ftp://ftp.ncbi.nlm.nih.gov/genomes/all/GCF/002/242/175/GCF_002242175.1_ASM224217v1	bacteria
Alcaligenes_faecalis	511	GCF_002443155.1_ASM244315v1_genomic.fna.gz	2017-10-04	ftp://ftp.ncbi.nlm.nih.gov/genomes/all/GCF/002/443/155/GCF_002443155.1_ASM244315v1	bacteria
Alcaligenes_faecalis	511	GCF_003716855.1_ASM371685v1_genomic.fna.gz	2018-11-07	ftp://ftp.ncbi.nlm.nih.gov/genomes/all/GCF/003/716/855/GCF_003716855.1_ASM371685v1	bacteria
Alcanivorax_borkumensis_SK2	59754	GCF_000009365.1_ASM936v1_genomic.fna.gz	2006-07-24	ftp://ftp.ncbi.nlm.nih.gov/genomes/all/GCF/000/009/365/GCF_000009365.1_ASM936v1	bacteria
Alcanivorax_dieselolei_B5	285091	GCF_000300005.1_ASM30000v1_genomic.fna.gz	2012-09-28	ftp://ftp.ncbi.nlm.nih.gov/genomes/all/GCF/000/300/005/GCF_000300005.1_ASM30000v1	bacteria
Alcanivorax_hongdengensis_A-11-3	519051	GCF_000300995.1_ASM30099v1_genomic.fna.gz	2012-10-02	ftp://ftp.ncbi.nlm.nih.gov/genomes/all/GCF/000/300/995/GCF_000300995.1_ASM30099v1	bacteria
Alcanivorax_jadensis_T9	64988	GCF_000756655.1_ASM75665v1_genomic.fna.gz	2014-09-23	ftp://ftp.ncbi.nlm.nih.gov/genomes/all/GCF/000/756/655/GCF_000756655.1_ASM75665v1	bacteria
Alcanivorax_nanhaiticus	1177154	GCF_000756665.1_ASM75666v1_genomic.fna.gz	2014-09-23	ftp://ftp.ncbi.nlm.nih.gov/genomes/all/GCF/000/756/665/GCF_000756665.1_ASM75666v1	bacteria
Alcanivorax_pacificus_W11-5	1306787	GCF_000299335.2_ASM29933v2_genomic.fna.gz	2015-01-09	ftp://ftp.ncbi.nlm.nih.gov/genomes/all/GCF/000/299/335/GCF_000299335.2_ASM29933v2	bacteria
Alcanivorax_sp._NBRC_101098	1113728	GCF_001010505.1_ASM101050v1_genomic.fna.gz	2014-07-03	ftp://ftp.ncbi.nlm.nih.gov/genomes/all/GCF/001/010/505/GCF_001010505.1_ASM101050v1	bacteria
Alcanivorax_xenomutans	1094342	GCF_002072815.1_ASM207281v1_genomic.fna.gz	2017-03-27	ftp://ftp.ncbi.nlm.nih.gov/genomes/all/GCF/002/072/815/GCF_002072815.1_ASM207281v1	bacteria
Algibacter_alginicilyticus	1736674	GCF_001310225.1_ASM131022v1_genomic.fna.gz	2015-10-13	ftp://ftp.ncbi.nlm.nih.gov/genomes/all/GCF/001/310/225/GCF_001310225.1_ASM131022v1	bacteria
Algibacter_aquaticus	1849968	GCF_001747085.1_ASM174708v1_genomic.fna.gz	2016-09-28	ftp://ftp.ncbi.nlm.nih.gov/genomes/all/GCF/001/747/085/GCF_001747085.1_ASM174708v1	bacteria
Algibacter_lectus	221126	GCF_900112395.1_IMG-taxon_2634166310_annotated_assembly_genomic.fna.gz	2016-11-02	ftp://ftp.ncbi.nlm.nih.gov/genomes/all/GCF/900/112/395/GCF_900112395.1_IMG-taxon_2634166310_annotated_assembly	bacteria
Algibacter_pectinivorans	870482	GCF_900112595.1_IMG-taxon_2615840709_annotated_assembly_genomic.fna.gz	2016-11-02	ftp://ftp.ncbi.nlm.nih.gov/genomes/all/GCF/900/112/595/GCF_900112595.1_IMG-taxon_2615840709_annotated_assembly	bacteria
Algicola_sagamiensis_DSM_14643	163869	GCF_000374485.1_ASM37448v1_genomic.fna.gz	2013-04-23	ftp://ftp.ncbi.nlm.nih.gov/genomes/all/GCF/000/374/485/GCF_000374485.1_ASM37448v1	bacteria
Algiphilus_aromaticivorans_DG1253	382454	GCF_000733765.1_ASM73376v1_genomic.fna.gz	2014-07-24	ftp://ftp.ncbi.nlm.nih.gov/genomes/all/GCF/000/733/765/GCF_000733765.1_ASM73376v1	bacteria
Algoriella_xinjiangensis	684065	GCF_900115015.1_IMG-taxon_2675903033_annotated_assembly_genomic.fna.gz	2016-11-02	ftp://ftp.ncbi.nlm.nih.gov/genomes/all/GCF/900/115/015/GCF_900115015.1_IMG-taxon_2675903033_annotated_assembly	bacteria
Algoriphagus_alkaliphilus	279824	GCF_900103735.1_IMG-taxon_2595698204_annotated_assembly_genomic.fna.gz	2016-10-21	ftp://ftp.ncbi.nlm.nih.gov/genomes/all/GCF/900/103/735/GCF_900103735.1_IMG-taxon_2595698204_annotated_assembly	bacteria
Algoriphagus_antarcticus	238540	GCF_002150685.1_ASM215068v1_genomic.fna.gz	2017-05-19	ftp://ftp.ncbi.nlm.nih.gov/genomes/all/GCF/002/150/685/GCF_002150685.1_ASM215068v1	bacteria
Algoriphagus_aquimarinus	237018	GCF_900112005.1_IMG-taxon_2634166319_annotated_assembly_genomic.fna.gz	2016-11-02	ftp://ftp.ncbi.nlm.nih.gov/genomes/all/GCF/900/112/005/GCF_900112005.1_IMG-taxon_2634166319_annotated_assembly	bacteria
Algoriphagus_faecimaris	686796	GCF_900101705.1_IMG-taxon_2622736587_annotated_assembly_genomic.fna.gz	2016-10-21	ftp://ftp.ncbi.nlm.nih.gov/genomes/all/GCF/900/101/705/GCF_900101705.1_IMG-taxon_2622736587_annotated_assembly	bacteria
Algoriphagus_halophilus	226505	GCF_900129785.1_IMG-taxon_2698536714_annotated_assembly_genomic.fna.gz	2016-12-16	ftp://ftp.ncbi.nlm.nih.gov/genomes/all/GCF/900/129/785/GCF_900129785.1_IMG-taxon_2698536714_annotated_assembly	bacteria
Algoriphagus_hitonicola	435880	GCF_900113375.1_IMG-taxon_2622736517_annotated_assembly_genomic.fna.gz	2016-11-02	ftp://ftp.ncbi.nlm.nih.gov/genomes/all/GCF/900/113/375/GCF_900113375.1_IMG-taxon_2622736517_annotated_assembly	bacteria
Algoriphagus_machipongonensis	388413	GCF_000166275.1_ASM16627v1_genomic.fna.gz	2010-11-09	ftp://ftp.ncbi.nlm.nih.gov/genomes/all/GCF/000/166/275/GCF_000166275.1_ASM16627v1	bacteria
Algoriphagus_mannitolivorans_DSM_15301	226504	GCF_000429425.1_ASM42942v1_genomic.fna.gz	2013-07-15	ftp://ftp.ncbi.nlm.nih.gov/genomes/all/GCF/000/429/425/GCF_000429425.1_ASM42942v1	bacteria
Algoriphagus_marincola_DSM_16067	264027	GCF_000429405.1_ASM42940v1_genomic.fna.gz	2013-09-05	ftp://ftp.ncbi.nlm.nih.gov/genomes/all/GCF/000/429/405/GCF_000429405.1_ASM42940v1	bacteria
Algoriphagus_marinus	1925762	GCF_001936475.1_ASM193647v1_genomic.fna.gz	2017-01-05	ftp://ftp.ncbi.nlm.nih.gov/genomes/all/GCF/001/936/475/GCF_001936475.1_ASM193647v1	bacteria
Algoriphagus_ornithinivorans	226506	GCF_900115305.1_IMG-taxon_2622736437_annotated_assembly_genomic.fna.gz	2016-11-02	ftp://ftp.ncbi.nlm.nih.gov/genomes/all/GCF/900/115/305/GCF_900115305.1_IMG-taxon_2622736437_annotated_assembly	bacteria
Algoriphagus_ratkowskyi	57028	GCF_002150505.1_ASM215050v1_genomic.fna.gz	2017-05-19	ftp://ftp.ncbi.nlm.nih.gov/genomes/all/GCF/002/150/505/GCF_002150505.1_ASM215050v1	bacteria
Algoriphagus_resistens	1750590	GCF_001442615.1_ASM144261v1_genomic.fna.gz	2015-11-12	ftp://ftp.ncbi.nlm.nih.gov/genomes/all/GCF/001/442/615/GCF_001442615.1_ASM144261v1	bacteria
Algoriphagus_sanaruensis	1727163	GCF_001593605.1_ASM159360v1_genomic.fna.gz	2016-03-17	ftp://ftp.ncbi.nlm.nih.gov/genomes/all/GCF/001/593/605/GCF_001593605.1_ASM159360v1	bacteria
Algoriphagus_terrigena_DSM_22685	344884	GCF_000429445.1_ASM42944v1_genomic.fna.gz	2013-07-15	ftp://ftp.ncbi.nlm.nih.gov/genomes/all/GCF/000/429/445/GCF_000429445.1_ASM42944v1	bacteria
Algoriphagus_vanfongensis_DSM_17529	426371	GCF_000429465.1_ASM42946v1_genomic.fna.gz	2013-07-15	ftp://ftp.ncbi.nlm.nih.gov/genomes/all/GCF/000/429/465/GCF_000429465.1_ASM42946v1	bacteria
Algoriphagus_zhangzhouensis	1073327	GCF_900148515.1_IMG-taxon_2617270825_annotated_assembly_genomic.fna.gz	2016-12-10	ftp://ftp.ncbi.nlm.nih.gov/genomes/all/GCF/900/148/515/GCF_900148515.1_IMG-taxon_2617270825_annotated_assembly	bacteria
Aliagarivorans_marinus_DSM_23064	561965	GCF_000429485.1_ASM42948v1_genomic.fna.gz	2013-07-15	ftp://ftp.ncbi.nlm.nih.gov/genomes/all/GCF/000/429/485/GCF_000429485.1_ASM42948v1	bacteria
Alicycliphilus_denitrificans_BC	179636	GCF_000179015.2_ASM17901v2_genomic.fna.gz	2011-01-07	ftp://ftp.ncbi.nlm.nih.gov/genomes/all/GCF/000/179/015/GCF_000179015.2_ASM17901v2	bacteria
Alicycliphilus_denitrificans_K601	179636	GCF_000204645.1_ASM20464v1_genomic.fna.gz	2011-04-19	ftp://ftp.ncbi.nlm.nih.gov/genomes/all/GCF/000/204/645/GCF_000204645.1_ASM20464v1	bacteria
Alicyclobacillus_acidiphilus_NBRC_100859	182455	GCF_001544355.1_ASM154435v1_genomic.fna.gz	2016-01-29	ftp://ftp.ncbi.nlm.nih.gov/genomes/all/GCF/001/544/355/GCF_001544355.1_ASM154435v1	bacteria
Alicyclobacillus_acidocaldarius_subsp._acidocaldarius_DSM_446	405212	GCF_000024285.1_ASM2428v1_genomic.fna.gz	2009-09-09	ftp://ftp.ncbi.nlm.nih.gov/genomes/all/GCF/000/024/285/GCF_000024285.1_ASM2428v1	bacteria
Alicyclobacillus_acidocaldarius_subsp._acidocaldarius_Tc-4-1	405212	GCF_000219875.1_ASM21987v1_genomic.fna.gz	2011-07-05	ftp://ftp.ncbi.nlm.nih.gov/genomes/all/GCF/000/219/875/GCF_000219875.1_ASM21987v1	bacteria
Alicyclobacillus_acidoterrestris_ATCC_49025	1450	GCF_000444055.1_Alicyclobac_acidoter_v1_genomic.fna.gz	2013-08-05	ftp://ftp.ncbi.nlm.nih.gov/genomes/all/GCF/000/444/055/GCF_000444055.1_Alicyclobac_acidoter_v1	bacteria
Alicyclobacillus_contaminans_DSM_17975	392016	GCF_000429525.1_ASM42952v1_genomic.fna.gz	2013-07-15	ftp://ftp.ncbi.nlm.nih.gov/genomes/all/GCF/000/429/525/GCF_000429525.1_ASM42952v1	bacteria
Alicyclobacillus_ferrooxydans	471514	GCF_001399675.1_ASM139967v1_genomic.fna.gz	2015-10-19	ftp://ftp.ncbi.nlm.nih.gov/genomes/all/GCF/001/399/675/GCF_001399675.1_ASM139967v1	bacteria
Alicyclobacillus_herbarius_DSM_13609	122960	GCF_000430585.1_ASM43058v1_genomic.fna.gz	2013-07-16	ftp://ftp.ncbi.nlm.nih.gov/genomes/all/GCF/000/430/585/GCF_000430585.1_ASM43058v1	bacteria
Alicyclobacillus_hesperidum	89784	GCF_900107035.1_IMG-taxon_2634166329_annotated_assembly_genomic.fna.gz	2016-10-22	ftp://ftp.ncbi.nlm.nih.gov/genomes/all/GCF/900/107/035/GCF_900107035.1_IMG-taxon_2634166329_annotated_assembly	bacteria
Alicyclobacillus_kakegawensis_NBRC_103104	392012	GCF_001552655.1_ASM155265v1_genomic.fna.gz	2016-02-06	ftp://ftp.ncbi.nlm.nih.gov/genomes/all/GCF/001/552/655/GCF_001552655.1_ASM155265v1	bacteria
Alicyclobacillus_macrosporangiidus_CPP55	392015	GCF_000702485.1_ASM70248v1_genomic.fna.gz	2014-06-11	ftp://ftp.ncbi.nlm.nih.gov/genomes/all/GCF/000/702/485/GCF_000702485.1_ASM70248v1	bacteria
Alicyclobacillus_mali_NBRC_102425	1123961	GCF_001570745.1_ASM157074v1_genomic.fna.gz	2016-02-10	ftp://ftp.ncbi.nlm.nih.gov/genomes/all/GCF/001/570/745/GCF_001570745.1_ASM157074v1	bacteria
Alicyclobacillus_pomorum_DSM_14955	204470	GCF_000472905.1_ASM47290v1_genomic.fna.gz	2013-09-30	ftp://ftp.ncbi.nlm.nih.gov/genomes/all/GCF/000/472/905/GCF_000472905.1_ASM47290v1	bacteria
Alicyclobacillus_vulcanalis	252246	GCF_900156755.1_IMG-taxon_2681813550_annotated_assembly_genomic.fna.gz	2017-01-14	ftp://ftp.ncbi.nlm.nih.gov/genomes/all/GCF/900/156/755/GCF_900156755.1_IMG-taxon_2681813550_annotated_assembly	bacteria
Aliiarcobacter_faecis	1564138	GCF_000585155.1_Arcobacter_septicus_AF1078_genomic.fna.gz	2014-03-04	ftp://ftp.ncbi.nlm.nih.gov/genomes/all/GCF/000/585/155/GCF_000585155.1_Arcobacter_septicus_AF1078	bacteria
Aliicoccus_persicus	930138	GCF_900110815.1_IMG-taxon_2654588195_annotated_assembly_genomic.fna.gz	2016-10-31	ftp://ftp.ncbi.nlm.nih.gov/genomes/all/GCF/900/110/815/GCF_900110815.1_IMG-taxon_2654588195_annotated_assembly	bacteria
Aliifodinibius_roseus	1194090	GCF_900129315.1_IMG-taxon_2695420936_annotated_assembly_genomic.fna.gz	2016-12-03	ftp://ftp.ncbi.nlm.nih.gov/genomes/all/GCF/900/129/315/GCF_900129315.1_IMG-taxon_2695420936_annotated_assembly	bacteria
Aliiglaciecola_lipolytica_E3	477689	GCF_000314975.1_ASM31497v1_genomic.fna.gz	2012-10-30	ftp://ftp.ncbi.nlm.nih.gov/genomes/all/GCF/000/314/975/GCF_000314975.1_ASM31497v1	bacteria
Aliiroseovarius_crassostreae	154981	GCF_001307765.1_ASM130776v1_genomic.fna.gz	2015-10-07	ftp://ftp.ncbi.nlm.nih.gov/genomes/all/GCF/001/307/765/GCF_001307765.1_ASM130776v1	bacteria
Aliiroseovarius_sediminilitoris	1173584	GCF_900109955.1_IMG-taxon_2687453744_annotated_assembly_genomic.fna.gz	2016-10-31	ftp://ftp.ncbi.nlm.nih.gov/genomes/all/GCF/900/109/955/GCF_900109955.1_IMG-taxon_2687453744_annotated_assembly	bacteria
Aliivibrio_fischeri_ES114	668	GCF_000011805.1_ASM1180v1_genomic.fna.gz	2008-04-02	ftp://ftp.ncbi.nlm.nih.gov/genomes/all/GCF/000/011/805/GCF_000011805.1_ASM1180v1	bacteria
Aliivibrio_salmonicida	40269	GCF_003942025.1_ASM394202v1_genomic.fna.gz	2018-12-12	ftp://ftp.ncbi.nlm.nih.gov/genomes/all/GCF/003/942/025/GCF_003942025.1_ASM394202v1	bacteria
Aliivibrio_salmonicida_LFI1238	40269	GCF_000196495.1_ASM19649v1_genomic.fna.gz	2008-10-01	ftp://ftp.ncbi.nlm.nih.gov/genomes/all/GCF/000/196/495/GCF_000196495.1_ASM19649v1	bacteria
Aliivibrio_wodanis	80852	GCF_000953695.1_AWOD1_genomic.fna.gz	2014-09-30	ftp://ftp.ncbi.nlm.nih.gov/genomes/all/GCF/000/953/695/GCF_000953695.1_AWOD1	bacteria
Alishewanella_agri_BL06	553384	GCF_000272005.1_ASM27200v1_genomic.fna.gz	2012-06-25	ftp://ftp.ncbi.nlm.nih.gov/genomes/all/GCF/000/272/005/GCF_000272005.1_ASM27200v1	bacteria
Alistipes_finegoldii_DSM_17242	214856	GCF_000265365.1_ASM26536v1_genomic.fna.gz	2012-06-08	ftp://ftp.ncbi.nlm.nih.gov/genomes/all/GCF/000/265/365/GCF_000265365.1_ASM26536v1	bacteria
Alistipes_ihumii_AP11	1470347	GCF_000321205.1_ASM32120v1_genomic.fna.gz	2012-12-03	ftp://ftp.ncbi.nlm.nih.gov/genomes/all/GCF/000/321/205/GCF_000321205.1_ASM32120v1	bacteria
Alistipes_indistinctus_YIT_12060	626932	GCF_000231275.1_Alis_indi_YIT_V1_genomic.fna.gz	2011-10-21	ftp://ftp.ncbi.nlm.nih.gov/genomes/all/GCF/000/231/275/GCF_000231275.1_Alis_indi_YIT_V1	bacteria
Alistipes_inops	1501391	GCF_000786575.1_ASM78657v1_genomic.fna.gz	2014-11-24	ftp://ftp.ncbi.nlm.nih.gov/genomes/all/GCF/000/786/575/GCF_000786575.1_ASM78657v1	bacteria
Alistipes_megaguti	2364787	GCF_900604385.1_PRJEB28786_genomic.fna.gz	2018-10-22	ftp://ftp.ncbi.nlm.nih.gov/genomes/all/GCF/900/604/385/GCF_900604385.1_PRJEB28786	bacteria
Alistipes_obesi	1118061	GCF_000311925.1_ASM31192v1_genomic.fna.gz	2012-08-16	ftp://ftp.ncbi.nlm.nih.gov/genomes/all/GCF/000/311/925/GCF_000311925.1_ASM31192v1	bacteria
Alistipes_putredinis_DSM_17216	28117	GCF_000154465.1_ASM15446v1_genomic.fna.gz	2007-11-01	ftp://ftp.ncbi.nlm.nih.gov/genomes/all/GCF/000/154/465/GCF_000154465.1_ASM15446v1	bacteria
Alistipes_senegalensis_JC50	1288121	GCF_000312145.1_ASM31214v1_genomic.fna.gz	2012-08-16	ftp://ftp.ncbi.nlm.nih.gov/genomes/all/GCF/000/312/145/GCF_000312145.1_ASM31214v1	bacteria
Alistipes_shahii_WAL_8301	328814	GCF_000210575.1_ASM21057v1_genomic.fna.gz	2010-03-25	ftp://ftp.ncbi.nlm.nih.gov/genomes/all/GCF/000/210/575/GCF_000210575.1_ASM21057v1	bacteria
Alistipes_sp._3BBH6	2585117	GCF_006542645.1_Aond_1.0_genomic.fna.gz	2019-06-12	ftp://ftp.ncbi.nlm.nih.gov/genomes/all/GCF/006/542/645/GCF_006542645.1_Aond_1.0	bacteria
Alistipes_sp._5CBH24	2585118	GCF_006542665.1_Acom_1.0_genomic.fna.gz	2019-06-12	ftp://ftp.ncbi.nlm.nih.gov/genomes/all/GCF/006/542/665/GCF_006542665.1_Acom_1.0	bacteria
Alistipes_sp._5CPEGH6	2585119	GCF_006542685.1_Adis_1.0_genomic.fna.gz	2019-06-12	ftp://ftp.ncbi.nlm.nih.gov/genomes/all/GCF/006/542/685/GCF_006542685.1_Adis_1.0	bacteria
Alistipes_sp._5CPYCFAH4	2585754	GCF_006542705.1_Aond_2.0_genomic.fna.gz	2019-06-12	ftp://ftp.ncbi.nlm.nih.gov/genomes/all/GCF/006/542/705/GCF_006542705.1_Aond_2.0	bacteria
Alistipes_sp._5NYCFAH2	2585755	GCF_006542725.1_Aond_3.0_genomic.fna.gz	2019-06-12	ftp://ftp.ncbi.nlm.nih.gov/genomes/all/GCF/006/542/725/GCF_006542725.1_Aond_3.0	bacteria
Alistipes_sp._6CPBBH3	2585756	GCF_006542745.1_6CPBBH3_genomic.fna.gz	2019-06-12	ftp://ftp.ncbi.nlm.nih.gov/genomes/all/GCF/006/542/745/GCF_006542745.1_6CPBBH3	bacteria
Alistipes_sp._dk3624	2662363	GCF_009557455.1_ASM955745v1_genomic.fna.gz	2019-11-05	ftp://ftp.ncbi.nlm.nih.gov/genomes/all/GCF/009/557/455/GCF_009557455.1_ASM955745v1	bacteria
Alistipes_timonensis_JC136	1465754	GCF_900107675.1_IMG-taxon_2693429854_annotated_assembly_genomic.fna.gz	2016-10-22	ftp://ftp.ncbi.nlm.nih.gov/genomes/all/GCF/900/107/675/GCF_900107675.1_IMG-taxon_2693429854_annotated_assembly	bacteria
Aliterella_atlantica_CENA595	1827278	GCF_000952155.1_asmbly001_genomic.fna.gz	2015-03-13	ftp://ftp.ncbi.nlm.nih.gov/genomes/all/GCF/000/952/155/GCF_000952155.1_asmbly001	bacteria
Alkalibacillus_haloalkaliphilus_C5	94136	GCF_000269905.1_ASM26990v1_genomic.fna.gz	2012-06-18	ftp://ftp.ncbi.nlm.nih.gov/genomes/all/GCF/000/269/905/GCF_000269905.1_ASM26990v1	bacteria
Alkalibacter_saccharofermentans_DSM_14828	235931	GCF_900128885.1_IMG-taxon_2582581275_annotated_assembly_genomic.fna.gz	2016-12-03	ftp://ftp.ncbi.nlm.nih.gov/genomes/all/GCF/900/128/885/GCF_900128885.1_IMG-taxon_2582581275_annotated_assembly	bacteria
Alkalibacterium_gilvum	1130080	GCF_900109085.1_IMG-taxon_2616644817_annotated_assembly_genomic.fna.gz	2016-10-31	ftp://ftp.ncbi.nlm.nih.gov/genomes/all/GCF/900/109/085/GCF_900109085.1_IMG-taxon_2616644817_annotated_assembly	bacteria
Alkalibacterium_pelagium	426702	GCF_900109325.1_IMG-taxon_2619619008_annotated_assembly_genomic.fna.gz	2016-10-31	ftp://ftp.ncbi.nlm.nih.gov/genomes/all/GCF/900/109/325/GCF_900109325.1_IMG-taxon_2619619008_annotated_assembly	bacteria
Alkalibacterium_subtropicum	753702	GCF_900112455.1_IMG-taxon_2616644818_annotated_assembly_genomic.fna.gz	2016-11-02	ftp://ftp.ncbi.nlm.nih.gov/genomes/all/GCF/900/112/455/GCF_900112455.1_IMG-taxon_2616644818_annotated_assembly	bacteria
Alkaliflexus_imshenetskii_DSM_15055	286730	GCF_000517065.1_ASM51706v1_genomic.fna.gz	2014-01-08	ftp://ftp.ncbi.nlm.nih.gov/genomes/all/GCF/000/517/065/GCF_000517065.1_ASM51706v1	bacteria
Alkalilimnicola_ehrlichii_MLHE-1	351052	GCF_000014785.1_ASM1478v1_genomic.fna.gz	2006-09-12	ftp://ftp.ncbi.nlm.nih.gov/genomes/all/GCF/000/014/785/GCF_000014785.1_ASM1478v1	bacteria
Alkalimonas_amylolytica	152573	GCF_900107845.1_IMG-taxon_2617270770_annotated_assembly_genomic.fna.gz	2016-10-22	ftp://ftp.ncbi.nlm.nih.gov/genomes/all/GCF/900/107/845/GCF_900107845.1_IMG-taxon_2617270770_annotated_assembly	bacteria
Alkaliphilus_metalliredigens_QYMF	208226	GCF_000016985.1_ASM1698v1_genomic.fna.gz	2007-06-28	ftp://ftp.ncbi.nlm.nih.gov/genomes/all/GCF/000/016/985/GCF_000016985.1_ASM1698v1	bacteria
Alkaliphilus_oremlandii_OhILAs	461876	GCF_000018325.1_ASM1832v1_genomic.fna.gz	2007-10-11	ftp://ftp.ncbi.nlm.nih.gov/genomes/all/GCF/000/018/325/GCF_000018325.1_ASM1832v1	bacteria
Alkaliphilus_peptidifermentans_DSM_18978	426129	GCF_900101495.1_IMG-taxon_2599185223_annotated_assembly_genomic.fna.gz	2016-10-17	ftp://ftp.ncbi.nlm.nih.gov/genomes/all/GCF/900/101/495/GCF_900101495.1_IMG-taxon_2599185223_annotated_assembly	bacteria
Alkaliphilus_transvaalensis_ATCC_700919	114628	GCF_000621485.1_ASM62148v1_genomic.fna.gz	2014-04-08	ftp://ftp.ncbi.nlm.nih.gov/genomes/all/GCF/000/621/485/GCF_000621485.1_ASM62148v1	bacteria
Alkalispirochaeta_alkalica_DSM_8900	46356	GCF_000373545.1_ASM37354v1_genomic.fna.gz	2013-04-23	ftp://ftp.ncbi.nlm.nih.gov/genomes/all/GCF/000/373/545/GCF_000373545.1_ASM37354v1	bacteria
Alkalispirochaeta_americana	159291	GCF_900156105.1_IMG-taxon_2706795025_annotated_assembly_genomic.fna.gz	2017-01-14	ftp://ftp.ncbi.nlm.nih.gov/genomes/all/GCF/900/156/105/GCF_900156105.1_IMG-taxon_2706795025_annotated_assembly	bacteria
Alkalispirochaeta_odontotermitis	1329640	GCF_000768055.1_ASM76805v1_genomic.fna.gz	2014-10-23	ftp://ftp.ncbi.nlm.nih.gov/genomes/all/GCF/000/768/055/GCF_000768055.1_ASM76805v1	bacteria
Alkalitalea_saponilacus	889453	GCF_002201795.1_ASM220179v1_genomic.fna.gz	2017-06-20	ftp://ftp.ncbi.nlm.nih.gov/genomes/all/GCF/002/201/795/GCF_002201795.1_ASM220179v1	bacteria
Alkanindiges_illinoisensis_DSM_15370	197183	GCF_000619845.1_ASM61984v1_genomic.fna.gz	2014-04-08	ftp://ftp.ncbi.nlm.nih.gov/genomes/all/GCF/000/619/845/GCF_000619845.1_ASM61984v1	bacteria
Allisonella_histaminiformans	209880	GCF_900103425.1_IMG-taxon_2595698240_annotated_assembly_genomic.fna.gz	2016-10-21	ftp://ftp.ncbi.nlm.nih.gov/genomes/all/GCF/900/103/425/GCF_900103425.1_IMG-taxon_2595698240_annotated_assembly	bacteria
Alloactinosynnema_album	504798	GCF_900099755.1_IMG-taxon_2675903054_annotated_assembly_genomic.fna.gz	2016-10-21	ftp://ftp.ncbi.nlm.nih.gov/genomes/all/GCF/900/099/755/GCF_900099755.1_IMG-taxon_2675903054_annotated_assembly	bacteria
Alloactinosynnema_iranicum	1271860	GCF_900101685.1_IMG-taxon_2651870117_annotated_assembly_genomic.fna.gz	2016-10-21	ftp://ftp.ncbi.nlm.nih.gov/genomes/all/GCF/900/101/685/GCF_900101685.1_IMG-taxon_2651870117_annotated_assembly	bacteria
Alloactinosynnema_sp._L-07	1653480	GCF_900070365.1_Alloactinosynnema_sp._L-07_genomic.fna.gz	2015-07-14	ftp://ftp.ncbi.nlm.nih.gov/genomes/all/GCF/900/070/365/GCF_900070365.1_Alloactinosynnema_sp._L-07	bacteria
Allobaculum_stercoricanis_DSM_13633	174709	GCF_000384195.1_ASM38419v1_genomic.fna.gz	2013-04-26	ftp://ftp.ncbi.nlm.nih.gov/genomes/all/GCF/000/384/195/GCF_000384195.1_ASM38419v1	bacteria
Allochromatium_vinosum_DSM_180	1049	GCF_000025485.1_ASM2548v1_genomic.fna.gz	2010-02-16	ftp://ftp.ncbi.nlm.nih.gov/genomes/all/GCF/000/025/485/GCF_000025485.1_ASM2548v1	bacteria
Allochromatium_warmingii	61595	GCF_900107145.1_IMG-taxon_2675903030_annotated_assembly_genomic.fna.gz	2016-10-22	ftp://ftp.ncbi.nlm.nih.gov/genomes/all/GCF/900/107/145/GCF_900107145.1_IMG-taxon_2675903030_annotated_assembly	bacteria
Allofrancisella_guangzhouensis	594679	GCF_000815225.1_ASM81522v1_genomic.fna.gz	2015-01-06	ftp://ftp.ncbi.nlm.nih.gov/genomes/all/GCF/000/815/225/GCF_000815225.1_ASM81522v1	bacteria
Allofustis_seminis_DSM_15817	166939	GCF_000374325.1_ASM37432v1_genomic.fna.gz	2013-04-23	ftp://ftp.ncbi.nlm.nih.gov/genomes/all/GCF/000/374/325/GCF_000374325.1_ASM37432v1	bacteria
Alloiococcus_otitis_ATCC_51267	1652	GCF_000315445.1_Allo_otit_ATCC_51267_V1_genomic.fna.gz	2012-11-30	ftp://ftp.ncbi.nlm.nih.gov/genomes/all/GCF/000/315/445/GCF_000315445.1_Allo_otit_ATCC_51267_V1	bacteria
Allokutzneria_albata	211114	GCF_900103775.1_IMG-taxon_2634166198_annotated_assembly_genomic.fna.gz	2016-10-20	ftp://ftp.ncbi.nlm.nih.gov/genomes/all/GCF/900/103/775/GCF_900103775.1_IMG-taxon_2634166198_annotated_assembly	bacteria
Alloprevotella_rava_F0323	671218	GCF_000234115.1_Prevotella_sp_F0323_V1_genomic.fna.gz	2011-11-08	ftp://ftp.ncbi.nlm.nih.gov/genomes/all/GCF/000/234/115/GCF_000234115.1_Prevotella_sp_F0323_V1	bacteria
Alloprevotella_sp._E39	2133944	GCF_003265305.2_ASM326530v2_genomic.fna.gz	2019-10-16	ftp://ftp.ncbi.nlm.nih.gov/genomes/all/GCF/003/265/305/GCF_003265305.2_ASM326530v2	bacteria
Alloprevotella_tannerae_ATCC_51259	76122	GCF_000159995.1_ASM15999v1_genomic.fna.gz	2009-09-16	ftp://ftp.ncbi.nlm.nih.gov/genomes/all/GCF/000/159/995/GCF_000159995.1_ASM15999v1	bacteria
Allopseudarcicella_aquatilis	998844	GCF_003143535.1_ASM314353v1_genomic.fna.gz	2018-05-19	ftp://ftp.ncbi.nlm.nih.gov/genomes/all/GCF/003/143/535/GCF_003143535.1_ASM314353v1	bacteria
Allosalinactinospora_lopnorensis	1352348	GCF_000981225.1_ASM98122v1_genomic.fna.gz	2015-04-27	ftp://ftp.ncbi.nlm.nih.gov/genomes/all/GCF/000/981/225/GCF_000981225.1_ASM98122v1	bacteria
Alloscardovia_criceti_DSM_17774	356828	GCF_000376885.1_ASM37688v1_genomic.fna.gz	2013-04-22	ftp://ftp.ncbi.nlm.nih.gov/genomes/all/GCF/000/376/885/GCF_000376885.1_ASM37688v1	bacteria
Alloscardovia_macacae	1160091	GCF_002127695.1_ASM212769v1_genomic.fna.gz	2017-05-11	ftp://ftp.ncbi.nlm.nih.gov/genomes/all/GCF/002/127/695/GCF_002127695.1_ASM212769v1	bacteria
Alloscardovia_omnicolens_DSM_21503	419015	GCF_000420505.1_ASM42050v1_genomic.fna.gz	2013-07-09	ftp://ftp.ncbi.nlm.nih.gov/genomes/all/GCF/000/420/505/GCF_000420505.1_ASM42050v1	bacteria
Altererythrobacter_atlanticus	1267766	GCF_001008165.2_ASM100816v2_genomic.fna.gz	2015-08-18	ftp://ftp.ncbi.nlm.nih.gov/genomes/all/GCF/001/008/165/GCF_001008165.2_ASM100816v2	bacteria
Altererythrobacter_dongtanensis	692370	GCF_001698205.1_ASM169820v1_genomic.fna.gz	2016-08-02	ftp://ftp.ncbi.nlm.nih.gov/genomes/all/GCF/001/698/205/GCF_001698205.1_ASM169820v1	bacteria
Altererythrobacter_epoxidivorans	361183	GCF_001281485.1_ASM128148v1_genomic.fna.gz	2015-09-14	ftp://ftp.ncbi.nlm.nih.gov/genomes/all/GCF/001/281/485/GCF_001281485.1_ASM128148v1	bacteria
Altererythrobacter_ishigakiensis	476157	GCF_001663155.1_ASM166315v1_genomic.fna.gz	2016-06-15	ftp://ftp.ncbi.nlm.nih.gov/genomes/all/GCF/001/663/155/GCF_001663155.1_ASM166315v1	bacteria
Altererythrobacter_mangrovi	1982042	GCF_002269345.1_ASM226934v1_genomic.fna.gz	2017-08-24	ftp://ftp.ncbi.nlm.nih.gov/genomes/all/GCF/002/269/345/GCF_002269345.1_ASM226934v1	bacteria
Altererythrobacter_marensis	543877	GCF_001028625.1_ASM102862v1_genomic.fna.gz	2015-06-12	ftp://ftp.ncbi.nlm.nih.gov/genomes/all/GCF/001/028/625/GCF_001028625.1_ASM102862v1	bacteria
Altererythrobacter_namhicola	645517	GCF_001687545.1_ASM168754v1_genomic.fna.gz	2016-07-20	ftp://ftp.ncbi.nlm.nih.gov/genomes/all/GCF/001/687/545/GCF_001687545.1_ASM168754v1	bacteria
Altererythrobacter_sp._B11	2060312	GCF_003569745.1_ASM356974v1_genomic.fna.gz	2018-02-16	ftp://ftp.ncbi.nlm.nih.gov/genomes/all/GCF/003/569/745/GCF_003569745.1_ASM356974v1	bacteria
Altererythrobacter_troitsensis	292222	GCF_001441535.1_ASM144153v1_genomic.fna.gz	2015-11-09	ftp://ftp.ncbi.nlm.nih.gov/genomes/all/GCF/001/441/535/GCF_001441535.1_ASM144153v1	bacteria
Altererythrobacter_xiamenensis	1316679	GCF_900177715.1_IMG-taxon_2718218510_annotated_assembly_genomic.fna.gz	2017-05-13	ftp://ftp.ncbi.nlm.nih.gov/genomes/all/GCF/900/177/715/GCF_900177715.1_IMG-taxon_2718218510_annotated_assembly	bacteria
Alteribacillus_bidgolensis	930129	GCF_900099745.1_IMG-taxon_2654587895_annotated_assembly_genomic.fna.gz	2016-10-21	ftp://ftp.ncbi.nlm.nih.gov/genomes/all/GCF/900/099/745/GCF_900099745.1_IMG-taxon_2654587895_annotated_assembly	bacteria
Alteribacillus_iranensis	930128	GCF_900113025.1_IMG-taxon_2651870176_annotated_assembly_genomic.fna.gz	2016-11-02	ftp://ftp.ncbi.nlm.nih.gov/genomes/all/GCF/900/113/025/GCF_900113025.1_IMG-taxon_2651870176_annotated_assembly	bacteria
Alteribacillus_persepolensis	568899	GCF_900099605.1_IMG-taxon_2654588171_annotated_assembly_genomic.fna.gz	2016-10-21	ftp://ftp.ncbi.nlm.nih.gov/genomes/all/GCF/900/099/605/GCF_900099605.1_IMG-taxon_2654588171_annotated_assembly	bacteria
Alterileibacterium_massiliense	1870997	GCF_900104645.1_PRJEB16358_genomic.fna.gz	2016-10-27	ftp://ftp.ncbi.nlm.nih.gov/genomes/all/GCF/900/104/645/GCF_900104645.1_PRJEB16358	bacteria
Alteromonas_addita	287094	GCF_001562195.1_ASM156219v1_genomic.fna.gz	2016-02-17	ftp://ftp.ncbi.nlm.nih.gov/genomes/all/GCF/001/562/195/GCF_001562195.1_ASM156219v1	bacteria
Alteromonas_australica	589873	GCF_000730385.1_ASM73038v1_genomic.fna.gz	2014-07-17	ftp://ftp.ncbi.nlm.nih.gov/genomes/all/GCF/000/730/385/GCF_000730385.1_ASM73038v1	bacteria
Alteromonas_australica	589873	GCF_000934525.1_ASM93452v1_genomic.fna.gz	2015-02-25	ftp://ftp.ncbi.nlm.nih.gov/genomes/all/GCF/000/934/525/GCF_000934525.1_ASM93452v1	bacteria
Alteromonas_confluentis	1656094	GCF_001757105.1_ASM175710v1_genomic.fna.gz	2016-10-11	ftp://ftp.ncbi.nlm.nih.gov/genomes/all/GCF/001/757/105/GCF_001757105.1_ASM175710v1	bacteria
Alteromonas_lipolytica	1856405	GCF_001758465.1_ASM175846v1_genomic.fna.gz	2016-10-12	ftp://ftp.ncbi.nlm.nih.gov/genomes/all/GCF/001/758/465/GCF_001758465.1_ASM175846v1	bacteria
Alteromonas_macleodii	28108	GCF_002849875.1_ASM284987v1_genomic.fna.gz	2018-01-03	ftp://ftp.ncbi.nlm.nih.gov/genomes/all/GCF/002/849/875/GCF_002849875.1_ASM284987v1	bacteria
Alteromonas_macleodii	28108	GCF_001578515.1_ASM157851v1_genomic.fna.gz	2016-03-02	ftp://ftp.ncbi.nlm.nih.gov/genomes/all/GCF/001/578/515/GCF_001578515.1_ASM157851v1	bacteria
Alteromonas_macleodii	28108	GCF_001562235.1_ASM156223v1_genomic.fna.gz	2016-02-17	ftp://ftp.ncbi.nlm.nih.gov/genomes/all/GCF/001/562/235/GCF_001562235.1_ASM156223v1	bacteria
Alteromonas_macleodii_ATCC_27126	28108	GCF_000172635.2_ASM17263v2_genomic.fna.gz	2012-09-21	ftp://ftp.ncbi.nlm.nih.gov/genomes/all/GCF/000/172/635/GCF_000172635.2_ASM17263v2	bacteria
Alteromonas_macleodii_str._'Balearic_Sea_AD45'	28108	GCF_000300175.1_ASM30017v1_genomic.fna.gz	2012-09-28	ftp://ftp.ncbi.nlm.nih.gov/genomes/all/GCF/000/300/175/GCF_000300175.1_ASM30017v1	bacteria
Alteromonas_macleodii_str._'Black_Sea_11'	28108	GCF_000299995.1_ASM29999v1_genomic.fna.gz	2012-09-28	ftp://ftp.ncbi.nlm.nih.gov/genomes/all/GCF/000/299/995/GCF_000299995.1_ASM29999v1	bacteria
Alteromonas_macleodii_str._'English_Channel_673'	28108	GCF_000299955.1_ASM29995v1_genomic.fna.gz	2012-09-28	ftp://ftp.ncbi.nlm.nih.gov/genomes/all/GCF/000/299/955/GCF_000299955.1_ASM29995v1	bacteria
Alteromonas_mediterranea	314275	GCF_006517095.1_ASM651709v1_genomic.fna.gz	2019-06-30	ftp://ftp.ncbi.nlm.nih.gov/genomes/all/GCF/006/517/095/GCF_006517095.1_ASM651709v1	bacteria
Alteromonas_mediterranea	314275	GCF_001886455.1_ASM188645v1_genomic.fna.gz	2016-11-28	ftp://ftp.ncbi.nlm.nih.gov/genomes/all/GCF/001/886/455/GCF_001886455.1_ASM188645v1	bacteria
Alteromonas_mediterranea	314275	GCF_006517115.1_ASM651711v1_genomic.fna.gz	2019-06-30	ftp://ftp.ncbi.nlm.nih.gov/genomes/all/GCF/006/517/115/GCF_006517115.1_ASM651711v1	bacteria
Alteromonas_mediterranea	314275	GCF_001886415.1_ASM188641v1_genomic.fna.gz	2016-11-28	ftp://ftp.ncbi.nlm.nih.gov/genomes/all/GCF/001/886/415/GCF_001886415.1_ASM188641v1	bacteria
Alteromonas_mediterranea	314275	GCF_001886395.1_ASM188639v1_genomic.fna.gz	2016-11-28	ftp://ftp.ncbi.nlm.nih.gov/genomes/all/GCF/001/886/395/GCF_001886395.1_ASM188639v1	bacteria
Alteromonas_mediterranea	314275	GCF_001886435.1_ASM188643v1_genomic.fna.gz	2016-11-28	ftp://ftp.ncbi.nlm.nih.gov/genomes/all/GCF/001/886/435/GCF_001886435.1_ASM188643v1	bacteria
Alteromonas_mediterranea	314275	GCF_001562315.1_ASM156231v1_genomic.fna.gz	2016-02-17	ftp://ftp.ncbi.nlm.nih.gov/genomes/all/GCF/001/562/315/GCF_001562315.1_ASM156231v1	bacteria
Alteromonas_mediterranea_615	314275	GCF_000439475.1_ASM43947v1_genomic.fna.gz	2013-07-08	ftp://ftp.ncbi.nlm.nih.gov/genomes/all/GCF/000/439/475/GCF_000439475.1_ASM43947v1	bacteria
Alteromonas_mediterranea_DE	314275	GCF_000020585.3_ASM2058v3_genomic.fna.gz	2013-09-13	ftp://ftp.ncbi.nlm.nih.gov/genomes/all/GCF/000/020/585/GCF_000020585.3_ASM2058v3	bacteria
Alteromonas_mediterranea_DE1	314275	GCF_000310085.1_ASM31008v1_genomic.fna.gz	2012-11-06	ftp://ftp.ncbi.nlm.nih.gov/genomes/all/GCF/000/310/085/GCF_000310085.1_ASM31008v1	bacteria
Alteromonas_mediterranea_MED64	314275	GCF_000439495.1_ASM43949v1_genomic.fna.gz	2013-07-08	ftp://ftp.ncbi.nlm.nih.gov/genomes/all/GCF/000/439/495/GCF_000439495.1_ASM43949v1	bacteria
Alteromonas_mediterranea_U7	314275	GCF_000439535.1_ASM43953v1_genomic.fna.gz	2013-07-08	ftp://ftp.ncbi.nlm.nih.gov/genomes/all/GCF/000/439/535/GCF_000439535.1_ASM43953v1	bacteria
Alteromonas_mediterranea_UM4b	314275	GCF_000439595.1_ASM43959v1_genomic.fna.gz	2013-07-08	ftp://ftp.ncbi.nlm.nih.gov/genomes/all/GCF/000/439/595/GCF_000439595.1_ASM43959v1	bacteria
Alteromonas_mediterranea_UM7	314275	GCF_000439575.1_ASM43957v1_genomic.fna.gz	2013-07-08	ftp://ftp.ncbi.nlm.nih.gov/genomes/all/GCF/000/439/575/GCF_000439575.1_ASM43957v1	bacteria
Alteromonas_naphthalenivorans	715451	GCF_000213655.1_ASM21365v1_genomic.fna.gz	2011-05-13	ftp://ftp.ncbi.nlm.nih.gov/genomes/all/GCF/000/213/655/GCF_000213655.1_ASM21365v1	bacteria
Alteromonas_sp._76-1	2358187	GCF_900654235.1_alt76_genomic.fna.gz	2019-01-10	ftp://ftp.ncbi.nlm.nih.gov/genomes/all/GCF/900/654/235/GCF_900654235.1_alt76	bacteria
Alteromonas_sp._BL110	1714845	GCF_003443615.1_ASM344361v1_genomic.fna.gz	2018-09-04	ftp://ftp.ncbi.nlm.nih.gov/genomes/all/GCF/003/443/615/GCF_003443615.1_ASM344361v1	bacteria
Alteromonas_sp._I4	2652380	GCF_009176745.1_ASM917674v1_genomic.fna.gz	2019-10-10	ftp://ftp.ncbi.nlm.nih.gov/genomes/all/GCF/009/176/745/GCF_009176745.1_ASM917674v1	bacteria
Alteromonas_sp._MB-3u-76	2058133	GCF_002831605.1_ASM283160v1_genomic.fna.gz	2017-12-11	ftp://ftp.ncbi.nlm.nih.gov/genomes/all/GCF/002/831/605/GCF_002831605.1_ASM283160v1	bacteria
Alteromonas_sp._Mac1	1777491	GCF_001562125.1_ASM156212v1_genomic.fna.gz	2016-02-17	ftp://ftp.ncbi.nlm.nih.gov/genomes/all/GCF/001/562/125/GCF_001562125.1_ASM156212v1	bacteria
Alteromonas_sp._RKMC-009	2267264	GCF_003584565.2_ASM358456v3_genomic.fna.gz	2019-04-16	ftp://ftp.ncbi.nlm.nih.gov/genomes/all/GCF/003/584/565/GCF_003584565.2_ASM358456v3	bacteria
Alteromonas_sp._RW2A1	1917158	GCF_001886475.1_ASM188647v1_genomic.fna.gz	2016-11-28	ftp://ftp.ncbi.nlm.nih.gov/genomes/all/GCF/001/886/475/GCF_001886475.1_ASM188647v1	bacteria
Alteromonas_stellipolaris	233316	GCF_001562115.1_ASM156211v1_genomic.fna.gz	2016-02-17	ftp://ftp.ncbi.nlm.nih.gov/genomes/all/GCF/001/562/115/GCF_001562115.1_ASM156211v1	bacteria
Alteromonas_stellipolaris	233316	GCF_001632825.1_ASM163282v1_genomic.fna.gz	2016-04-27	ftp://ftp.ncbi.nlm.nih.gov/genomes/all/GCF/001/632/825/GCF_001632825.1_ASM163282v1	bacteria
Alteromonas_stellipolaris	233316	GCF_001632765.1_ASM163276v1_genomic.fna.gz	2016-04-27	ftp://ftp.ncbi.nlm.nih.gov/genomes/all/GCF/001/632/765/GCF_001632765.1_ASM163276v1	bacteria
Alteromonas_stellipolaris_LMG_21856	233316	GCF_001433715.1_ASM143371v1_genomic.fna.gz	2015-11-06	ftp://ftp.ncbi.nlm.nih.gov/genomes/all/GCF/001/433/715/GCF_001433715.1_ASM143371v1	bacteria
Altibacter_lentus	1223410	GCF_000746845.1_ASM74684v1_genomic.fna.gz	2014-09-02	ftp://ftp.ncbi.nlm.nih.gov/genomes/all/GCF/000/746/845/GCF_000746845.1_ASM74684v1	bacteria
Alysiella_crassa_DSM_2578	153491	GCF_000745955.1_ASM74595v1_genomic.fna.gz	2014-08-28	ftp://ftp.ncbi.nlm.nih.gov/genomes/all/GCF/000/745/955/GCF_000745955.1_ASM74595v1	bacteria
Amantichitinum_ursilacus	857265	GCF_001294205.1_ASM129420v1_genomic.fna.gz	2015-09-18	ftp://ftp.ncbi.nlm.nih.gov/genomes/all/GCF/001/294/205/GCF_001294205.1_ASM129420v1	bacteria
Aminiphilus_circumscriptus_DSM_16581	290732	GCF_000526375.1_ASM52637v1_genomic.fna.gz	2014-01-14	ftp://ftp.ncbi.nlm.nih.gov/genomes/all/GCF/000/526/375/GCF_000526375.1_ASM52637v1	bacteria
Aminipila_sp._JN-18	2507160	GCF_004103735.1_ASM410373v1_genomic.fna.gz	2019-01-23	ftp://ftp.ncbi.nlm.nih.gov/genomes/all/GCF/004/103/735/GCF_004103735.1_ASM410373v1	bacteria
Aminobacter_aminovorans	83263	GCF_001605015.1_ASM160501v1_genomic.fna.gz	2016-03-31	ftp://ftp.ncbi.nlm.nih.gov/genomes/all/GCF/001/605/015/GCF_001605015.1_ASM160501v1	bacteria
Aminobacter_sp._MSH1	374606	GCF_003071665.1_ASM307166v1_genomic.fna.gz	2018-04-25	ftp://ftp.ncbi.nlm.nih.gov/genomes/all/GCF/003/071/665/GCF_003071665.1_ASM307166v1	bacteria
Aminobacter_sp._MSH1	374606	GCF_003063555.1_ASM306355v1_genomic.fna.gz	2018-04-23	ftp://ftp.ncbi.nlm.nih.gov/genomes/all/GCF/003/063/555/GCF_003063555.1_ASM306355v1	bacteria
Aminobacterium_colombiense_DSM_12261	81468	GCF_000025885.1_ASM2588v1_genomic.fna.gz	2010-04-05	ftp://ftp.ncbi.nlm.nih.gov/genomes/all/GCF/000/025/885/GCF_000025885.1_ASM2588v1	bacteria
Aminobacterium_mobile_DSM_12262	81467	GCF_000526395.1_ASM52639v1_genomic.fna.gz	2014-01-14	ftp://ftp.ncbi.nlm.nih.gov/genomes/all/GCF/000/526/395/GCF_000526395.1_ASM52639v1	bacteria
Aminomonas_paucivorans_DSM_12260	81412	GCF_000165795.1_ASM16579v1_genomic.fna.gz	2010-11-01	ftp://ftp.ncbi.nlm.nih.gov/genomes/all/GCF/000/165/795/GCF_000165795.1_ASM16579v1	bacteria
Ammonifex_degensii_KC4	42838	GCF_000024605.1_ASM2460v1_genomic.fna.gz	2009-10-08	ftp://ftp.ncbi.nlm.nih.gov/genomes/all/GCF/000/024/605/GCF_000024605.1_ASM2460v1	bacteria
Amorphus_coralli_DSM_19760	340680	GCF_000374525.1_ASM37452v1_genomic.fna.gz	2013-04-23	ftp://ftp.ncbi.nlm.nih.gov/genomes/all/GCF/000/374/525/GCF_000374525.1_ASM37452v1	bacteria
Amphibacillus_jilinensis_Y1	1216008	GCF_000306965.1_ASM30696v1_genomic.fna.gz	2012-10-19	ftp://ftp.ncbi.nlm.nih.gov/genomes/all/GCF/000/306/965/GCF_000306965.1_ASM30696v1	bacteria
Amphibacillus_marinus	872970	GCF_900110345.1_IMG-taxon_2617270769_annotated_assembly_genomic.fna.gz	2016-10-31	ftp://ftp.ncbi.nlm.nih.gov/genomes/all/GCF/900/110/345/GCF_900110345.1_IMG-taxon_2617270769_annotated_assembly	bacteria
Amphibacillus_sediminis_NBRC_103570	360185	GCF_001552275.1_ASM155227v1_genomic.fna.gz	2016-02-03	ftp://ftp.ncbi.nlm.nih.gov/genomes/all/GCF/001/552/275/GCF_001552275.1_ASM155227v1	bacteria
Amphibacillus_xylanus_NBRC_15112	1449	GCF_000307165.1_ASM30716v1_genomic.fna.gz	2012-10-01	ftp://ftp.ncbi.nlm.nih.gov/genomes/all/GCF/000/307/165/GCF_000307165.1_ASM30716v1	bacteria
Amphiplicatus_metriothermophilus	1519374	GCF_900199215.1_IMG-taxon_2737472027_annotated_assembly_genomic.fna.gz	2017-07-16	ftp://ftp.ncbi.nlm.nih.gov/genomes/all/GCF/900/199/215/GCF_900199215.1_IMG-taxon_2737472027_annotated_assembly	bacteria
Amphritea_atlantica	355243	GCF_900111095.1_IMG-taxon_2599185211_annotated_assembly_genomic.fna.gz	2016-10-31	ftp://ftp.ncbi.nlm.nih.gov/genomes/all/GCF/900/111/095/GCF_900111095.1_IMG-taxon_2599185211_annotated_assembly	bacteria
Amphritea_japonica_ATCC_BAA-1530	452627	GCF_000381785.1_ASM38178v1_genomic.fna.gz	2013-04-24	ftp://ftp.ncbi.nlm.nih.gov/genomes/all/GCF/000/381/785/GCF_000381785.1_ASM38178v1	bacteria
Amycolatopsis_albispora	1804986	GCF_003312875.1_ASM331287v1_genomic.fna.gz	2018-07-11	ftp://ftp.ncbi.nlm.nih.gov/genomes/all/GCF/003/312/875/GCF_003312875.1_ASM331287v1	bacteria
Amycolatopsis_australiensis	546364	GCF_900119165.1_IMG-taxon_2642422517_annotated_assembly_genomic.fna.gz	2016-11-12	ftp://ftp.ncbi.nlm.nih.gov/genomes/all/GCF/900/119/165/GCF_900119165.1_IMG-taxon_2642422517_annotated_assembly	bacteria
Amycolatopsis_balhimycina_FH_1894	208443	GCF_000384295.1_ASM38429v1_genomic.fna.gz	2013-04-26	ftp://ftp.ncbi.nlm.nih.gov/genomes/all/GCF/000/384/295/GCF_000384295.1_ASM38429v1	bacteria
Amycolatopsis_benzoatilytica_AK_16_65	346045	GCF_000383915.1_ASM38391v1_genomic.fna.gz	2013-04-26	ftp://ftp.ncbi.nlm.nih.gov/genomes/all/GCF/000/383/915/GCF_000383915.1_ASM38391v1	bacteria
Amycolatopsis_halophila_YIM_93223	1069073	GCF_000504245.1_ASM50424v1_genomic.fna.gz	2013-12-05	ftp://ftp.ncbi.nlm.nih.gov/genomes/all/GCF/000/504/245/GCF_000504245.1_ASM50424v1	bacteria
Amycolatopsis_japonica	208439	GCF_000732925.1_ASM73292v1_genomic.fna.gz	2014-07-24	ftp://ftp.ncbi.nlm.nih.gov/genomes/all/GCF/000/732/925/GCF_000732925.1_ASM73292v1	bacteria
Amycolatopsis_jejuensis	330084	GCF_000717335.1_ASM71733v1_genomic.fna.gz	2014-07-01	ftp://ftp.ncbi.nlm.nih.gov/genomes/all/GCF/000/717/335/GCF_000717335.1_ASM71733v1	bacteria
Amycolatopsis_keratiniphila	129921	GCF_000400635.2_ASM40063v2_genomic.fna.gz	2014-02-18	ftp://ftp.ncbi.nlm.nih.gov/genomes/all/GCF/000/400/635/GCF_000400635.2_ASM40063v2	bacteria
Amycolatopsis_marina	490629	GCF_900111885.1_IMG-taxon_2667527405_annotated_assembly_genomic.fna.gz	2016-11-05	ftp://ftp.ncbi.nlm.nih.gov/genomes/all/GCF/900/111/885/GCF_900111885.1_IMG-taxon_2667527405_annotated_assembly	bacteria
Amycolatopsis_mediterranei_RB	33910	GCF_000454025.1_ASM45402v1_genomic.fna.gz	2013-08-22	ftp://ftp.ncbi.nlm.nih.gov/genomes/all/GCF/000/454/025/GCF_000454025.1_ASM45402v1	bacteria
Amycolatopsis_mediterranei_S699	33910	GCF_000282715.1_ASM28271v1_genomic.fna.gz	2012-07-30	ftp://ftp.ncbi.nlm.nih.gov/genomes/all/GCF/000/282/715/GCF_000282715.1_ASM28271v1	bacteria
Amycolatopsis_mediterranei_S699	33910	GCF_000220945.1_ASM22094v1_genomic.fna.gz	2011-07-19	ftp://ftp.ncbi.nlm.nih.gov/genomes/all/GCF/000/220/945/GCF_000220945.1_ASM22094v1	bacteria
Amycolatopsis_mediterranei_U32	33910	GCF_000196835.1_ASM19683v1_genomic.fna.gz	2010-06-29	ftp://ftp.ncbi.nlm.nih.gov/genomes/all/GCF/000/196/835/GCF_000196835.1_ASM19683v1	bacteria
Amycolatopsis_methanolica_239	1814	GCF_000739085.1_ASM73908v1_genomic.fna.gz	2014-08-12	ftp://ftp.ncbi.nlm.nih.gov/genomes/all/GCF/000/739/085/GCF_000739085.1_ASM73908v1	bacteria
Amycolatopsis_nigrescens_CSC17Ta-90	381445	GCF_000384315.1_ASM38431v1_genomic.fna.gz	2013-04-26	ftp://ftp.ncbi.nlm.nih.gov/genomes/all/GCF/000/384/315/GCF_000384315.1_ASM38431v1	bacteria
Amycolatopsis_orientalis	31958	GCF_000943515.2_ASM94351v2_genomic.fna.gz	2016-06-22	ftp://ftp.ncbi.nlm.nih.gov/genomes/all/GCF/000/943/515/GCF_000943515.2_ASM94351v2	bacteria
Amycolatopsis_rubida	112413	GCF_900115345.1_IMG-taxon_2675903692_annotated_assembly_genomic.fna.gz	2016-11-05	ftp://ftp.ncbi.nlm.nih.gov/genomes/all/GCF/900/115/345/GCF_900115345.1_IMG-taxon_2675903692_annotated_assembly	bacteria
Amycolatopsis_saalfeldensis	394193	GCF_900110575.1_IMG-taxon_2634166333_annotated_assembly_genomic.fna.gz	2016-10-31	ftp://ftp.ncbi.nlm.nih.gov/genomes/all/GCF/900/110/575/GCF_900110575.1_IMG-taxon_2634166333_annotated_assembly	bacteria
Amycolatopsis_sacchari	115433	GCF_900114035.1_IMG-taxon_2675903226_annotated_assembly_genomic.fna.gz	2016-11-05	ftp://ftp.ncbi.nlm.nih.gov/genomes/all/GCF/900/114/035/GCF_900114035.1_IMG-taxon_2675903226_annotated_assembly	bacteria
Amycolatopsis_sp._AA4	1896961	GCF_002796545.1_ASM279654v1_genomic.fna.gz	2017-11-27	ftp://ftp.ncbi.nlm.nih.gov/genomes/all/GCF/002/796/545/GCF_002796545.1_ASM279654v1	bacteria
Amycolatopsis_sp._BJA-103	1911175	GCF_002849735.1_ASM284973v1_genomic.fna.gz	2018-01-03	ftp://ftp.ncbi.nlm.nih.gov/genomes/all/GCF/002/849/735/GCF_002849735.1_ASM284973v1	bacteria
Amycolatopsis_sp._YIM_10	2653857	GCF_009429145.1_ASM942914v1_genomic.fna.gz	2019-10-31	ftp://ftp.ncbi.nlm.nih.gov/genomes/all/GCF/009/429/145/GCF_009429145.1_ASM942914v1	bacteria
Amycolatopsis_taiwanensis_DSM_45107	342230	GCF_000519205.1_ASM51920v1_genomic.fna.gz	2014-01-13	ftp://ftp.ncbi.nlm.nih.gov/genomes/all/GCF/000/519/205/GCF_000519205.1_ASM51920v1	bacteria
Amycolatopsis_xylanica	589385	GCF_900107045.1_IMG-taxon_2675903050_annotated_assembly_genomic.fna.gz	2016-10-22	ftp://ftp.ncbi.nlm.nih.gov/genomes/all/GCF/900/107/045/GCF_900107045.1_IMG-taxon_2675903050_annotated_assembly	bacteria
Anabaena_cylindrica_PCC_7122	1165	GCF_000317695.1_ASM31769v1_genomic.fna.gz	2012-12-07	ftp://ftp.ncbi.nlm.nih.gov/genomes/all/GCF/000/317/695/GCF_000317695.1_ASM31769v1	bacteria
Anabaena_sp._90	46234	GCF_000312705.1_ASM31270v1_genomic.fna.gz	2012-11-13	ftp://ftp.ncbi.nlm.nih.gov/genomes/all/GCF/000/312/705/GCF_000312705.1_ASM31270v1	bacteria
Anabaena_sp._WA102	1647413	GCF_001277295.1_ASM127729v1_genomic.fna.gz	2015-09-01	ftp://ftp.ncbi.nlm.nih.gov/genomes/all/GCF/001/277/295/GCF_001277295.1_ASM127729v1	bacteria
Anabaena_sp._YBS01	2490939	GCF_009498015.1_ASM949801v1_genomic.fna.gz	2019-11-04	ftp://ftp.ncbi.nlm.nih.gov/genomes/all/GCF/009/498/015/GCF_009498015.1_ASM949801v1	bacteria
Anaeroarcus_burkinensis_DSM_6283	82376	GCF_000430605.1_ASM43060v1_genomic.fna.gz	2013-07-16	ftp://ftp.ncbi.nlm.nih.gov/genomes/all/GCF/000/430/605/GCF_000430605.1_ASM43060v1	bacteria
Anaerobacillus_alkalilacustris	393763	GCF_001866005.1_ASM186600v1_genomic.fna.gz	2016-11-03	ftp://ftp.ncbi.nlm.nih.gov/genomes/all/GCF/001/866/005/GCF_001866005.1_ASM186600v1	bacteria
Anaerobacillus_arseniciselenatis	85682	GCF_001865995.1_ASM186599v1_genomic.fna.gz	2016-11-03	ftp://ftp.ncbi.nlm.nih.gov/genomes/all/GCF/001/865/995/GCF_001865995.1_ASM186599v1	bacteria
Anaerobacillus_macyae	157733	GCF_001039475.1_ASM103947v1_genomic.fna.gz	2015-06-25	ftp://ftp.ncbi.nlm.nih.gov/genomes/all/GCF/001/039/475/GCF_001039475.1_ASM103947v1	bacteria
Anaerobiospirillum_succiniciproducens_DSM_6400	13335	GCF_000482845.1_ASM48284v1_genomic.fna.gz	2013-10-25	ftp://ftp.ncbi.nlm.nih.gov/genomes/all/GCF/000/482/845/GCF_000482845.1_ASM48284v1	bacteria
Anaerobium_acetethylicum	1619234	GCF_900096945.1_IMG-taxon_2675903067_annotated_assembly_genomic.fna.gz	2016-09-23	ftp://ftp.ncbi.nlm.nih.gov/genomes/all/GCF/900/096/945/GCF_900096945.1_IMG-taxon_2675903067_annotated_assembly	bacteria
Anaerobranca_californiensis_DSM_14826	182411	GCF_900142275.1_IMG-taxon_2585428191_annotated_assembly_genomic.fna.gz	2016-12-03	ftp://ftp.ncbi.nlm.nih.gov/genomes/all/GCF/900/142/275/GCF_900142275.1_IMG-taxon_2585428191_annotated_assembly	bacteria
Anaerobutyricum_hallii	39488	GCF_900209925.1_EH1_genomic.fna.gz	2017-09-19	ftp://ftp.ncbi.nlm.nih.gov/genomes/all/GCF/900/209/925/GCF_900209925.1_EH1	bacteria
Anaerobutyricum_hallii_DSM_3353	39488	GCF_000173975.1_ASM17397v1_genomic.fna.gz	2009-02-03	ftp://ftp.ncbi.nlm.nih.gov/genomes/all/GCF/000/173/975/GCF_000173975.1_ASM17397v1	bacteria
Anaerococcus_lactolyticus_ATCC_51172	33032	GCF_000156575.1_ASM15657v1_genomic.fna.gz	2009-05-01	ftp://ftp.ncbi.nlm.nih.gov/genomes/all/GCF/000/156/575/GCF_000156575.1_ASM15657v1	bacteria
Anaerococcus_mediterraneensis	1870984	GCF_900128415.1_PRJEB15655_genomic.fna.gz	2016-11-25	ftp://ftp.ncbi.nlm.nih.gov/genomes/all/GCF/900/128/415/GCF_900128415.1_PRJEB15655	bacteria
Anaerococcus_obesiensis_ph10	1287640	GCF_000311745.1_ASM31174v1_genomic.fna.gz	2012-08-16	ftp://ftp.ncbi.nlm.nih.gov/genomes/all/GCF/000/311/745/GCF_000311745.1_ASM31174v1	bacteria
Anaerococcus_pacaensis_9403502	1465826	GCF_000308255.2_APac2_genomic.fna.gz	2013-07-23	ftp://ftp.ncbi.nlm.nih.gov/genomes/all/GCF/000/308/255/GCF_000308255.2_APac2	bacteria
Anaerococcus_prevotii_ACS-065-V-Col13	33034	GCF_000191725.1_ASM19172v2_genomic.fna.gz	2011-03-07	ftp://ftp.ncbi.nlm.nih.gov/genomes/all/GCF/000/191/725/GCF_000191725.1_ASM19172v2	bacteria
Anaerococcus_prevotii_DSM_20548	33034	GCF_000024105.1_ASM2410v1_genomic.fna.gz	2009-08-28	ftp://ftp.ncbi.nlm.nih.gov/genomes/all/GCF/000/024/105/GCF_000024105.1_ASM2410v1	bacteria
Anaerococcus_provencensis	938293	GCF_000312365.2_ASM31236v2_genomic.fna.gz	2013-05-30	ftp://ftp.ncbi.nlm.nih.gov/genomes/all/GCF/000/312/365/GCF_000312365.2_ASM31236v2	bacteria
Anaerococcus_tetradius_ATCC_35098	33036	GCF_000159095.1_ASM15909v1_genomic.fna.gz	2009-05-01	ftp://ftp.ncbi.nlm.nih.gov/genomes/all/GCF/000/159/095/GCF_000159095.1_ASM15909v1	bacteria
Anaerococcus_vaginalis	33037	GCF_000307225.1_ASM30722v1_genomic.fna.gz	2012-08-16	ftp://ftp.ncbi.nlm.nih.gov/genomes/all/GCF/000/307/225/GCF_000307225.1_ASM30722v1	bacteria
Anaerocolumna_aminovalerica	1527	GCF_900115365.1_IMG-taxon_2634166351_annotated_assembly_genomic.fna.gz	2016-11-02	ftp://ftp.ncbi.nlm.nih.gov/genomes/all/GCF/900/115/365/GCF_900115365.1_IMG-taxon_2634166351_annotated_assembly	bacteria
Anaerocolumna_jejuensis_DSM_15929	259063	GCF_900142215.1_IMG-taxon_2585428173_annotated_assembly_genomic.fna.gz	2016-12-03	ftp://ftp.ncbi.nlm.nih.gov/genomes/all/GCF/900/142/215/GCF_900142215.1_IMG-taxon_2585428173_annotated_assembly	bacteria
Anaerocolumna_xylanovorans_DSM_12503	100134	GCF_900143645.1_IMG-taxon_2582580727_annotated_assembly_genomic.fna.gz	2016-12-10	ftp://ftp.ncbi.nlm.nih.gov/genomes/all/GCF/900/143/645/GCF_900143645.1_IMG-taxon_2582580727_annotated_assembly	bacteria
Anaerofustis_stercorihominis_DSM_17244	214853	GCF_000154825.1_ASM15482v1_genomic.fna.gz	2008-01-24	ftp://ftp.ncbi.nlm.nih.gov/genomes/all/GCF/000/154/825/GCF_000154825.1_ASM15482v1	bacteria
Anaeroglobus_geminatus_F0357	156456	GCF_000239275.1_ASM23927v1_genomic.fna.gz	2011-12-21	ftp://ftp.ncbi.nlm.nih.gov/genomes/all/GCF/000/239/275/GCF_000239275.1_ASM23927v1	bacteria
Anaerohalosphaera_lusitana	1936003	GCF_002007645.1_ASM200764v1_genomic.fna.gz	2017-02-28	ftp://ftp.ncbi.nlm.nih.gov/genomes/all/GCF/002/007/645/GCF_002007645.1_ASM200764v1	bacteria
Anaerolinea_thermolimosa	229919	GCF_001050195.2_ASM105019v2_genomic.fna.gz	2015-07-04	ftp://ftp.ncbi.nlm.nih.gov/genomes/all/GCF/001/050/195/GCF_001050195.2_ASM105019v2	bacteria
Anaerolinea_thermophila_UNI-1	167964	GCF_000199675.1_ASM19967v1_genomic.fna.gz	2011-01-24	ftp://ftp.ncbi.nlm.nih.gov/genomes/all/GCF/000/199/675/GCF_000199675.1_ASM19967v1	bacteria
Anaerolineaceae_bacterium_oral_taxon_439	1889813	GCF_001717545.1_ASM171754v1_genomic.fna.gz	2016-08-31	ftp://ftp.ncbi.nlm.nih.gov/genomes/all/GCF/001/717/545/GCF_001717545.1_ASM171754v1	bacteria
Anaeromassilibacillus_senegalensis	1673717	GCF_001261775.1_Anaeromassilibacillus_senegalense_genomic.fna.gz	2015-07-30	ftp://ftp.ncbi.nlm.nih.gov/genomes/all/GCF/001/261/775/GCF_001261775.1_Anaeromassilibacillus_senegalense	bacteria
Anaeromyxobacter_dehalogenans_2CP-1	161493	GCF_000022145.1_ASM2214v1_genomic.fna.gz	2009-01-12	ftp://ftp.ncbi.nlm.nih.gov/genomes/all/GCF/000/022/145/GCF_000022145.1_ASM2214v1	bacteria
Anaeromyxobacter_dehalogenans_2CP-C	161493	GCF_000013385.1_ASM1338v1_genomic.fna.gz	2006-01-27	ftp://ftp.ncbi.nlm.nih.gov/genomes/all/GCF/000/013/385/GCF_000013385.1_ASM1338v1	bacteria
Anaeromyxobacter_sp._Fw109-5	404589	GCF_000017505.1_ASM1750v1_genomic.fna.gz	2007-07-17	ftp://ftp.ncbi.nlm.nih.gov/genomes/all/GCF/000/017/505/GCF_000017505.1_ASM1750v1	bacteria
Anaeromyxobacter_sp._K	447217	GCF_000020805.1_ASM2080v1_genomic.fna.gz	2008-08-15	ftp://ftp.ncbi.nlm.nih.gov/genomes/all/GCF/000/020/805/GCF_000020805.1_ASM2080v1	bacteria
Anaerophaga_thermohalophila_DSM_12881	177400	GCF_000191885.1_ASM19188v1_genomic.fna.gz	2011-03-08	ftp://ftp.ncbi.nlm.nih.gov/genomes/all/GCF/000/191/885/GCF_000191885.1_ASM19188v1	bacteria
Anaerorhabdus_furcosa	118967	GCF_900167375.1_IMG-taxon_2588254259_annotated_assembly_genomic.fna.gz	2017-03-04	ftp://ftp.ncbi.nlm.nih.gov/genomes/all/GCF/900/167/375/GCF_900167375.1_IMG-taxon_2588254259_annotated_assembly	bacteria
Anaerosalibacter_massiliensis	1347392	GCF_000751555.1_Anaerosalibacter_massiliensis_ND1_genomic.fna.gz	2014-08-01	ftp://ftp.ncbi.nlm.nih.gov/genomes/all/GCF/000/751/555/GCF_000751555.1_Anaerosalibacter_massiliensis_ND1	bacteria
Anaerosphaera_aminiphila_DSM_21120	1120994	GCF_900129925.1_IMG-taxon_2585428066_annotated_assembly_genomic.fna.gz	2016-12-03	ftp://ftp.ncbi.nlm.nih.gov/genomes/all/GCF/900/129/925/GCF_900129925.1_IMG-taxon_2585428066_annotated_assembly	bacteria
Anaerosporobacter_mobilis_DSM_15930	264463	GCF_900142955.1_IMG-taxon_2588253509_annotated_assembly_genomic.fna.gz	2016-12-03	ftp://ftp.ncbi.nlm.nih.gov/genomes/all/GCF/900/142/955/GCF_900142955.1_IMG-taxon_2588253509_annotated_assembly	bacteria
Anaerosporomusa_subterranea	1794912	GCF_001611555.1_ASM161155v1_genomic.fna.gz	2016-04-05	ftp://ftp.ncbi.nlm.nih.gov/genomes/all/GCF/001/611/555/GCF_001611555.1_ASM161155v1	bacteria
Anaerostipes_caccae_DSM_14662	105841	GCF_000154305.1_ASM15430v1_genomic.fna.gz	2007-11-14	ftp://ftp.ncbi.nlm.nih.gov/genomes/all/GCF/000/154/305/GCF_000154305.1_ASM15430v1	bacteria
Anaerostipes_hadrus	649756	GCF_902388025.1_UHGG_MGYG-HGUT-02528_genomic.fna.gz	2019-08-10	ftp://ftp.ncbi.nlm.nih.gov/genomes/all/GCF/902/388/025/GCF_902388025.1_UHGG_MGYG-HGUT-02528	bacteria
Anaerostipes_hadrus	649756	GCF_001998765.1_ASM199876v1_genomic.fna.gz	2017-02-14	ftp://ftp.ncbi.nlm.nih.gov/genomes/all/GCF/001/998/765/GCF_001998765.1_ASM199876v1	bacteria
Anaerostipes_rhamnosivorans	1229621	GCF_005280655.1_ASM528065v1_genomic.fna.gz	2019-05-12	ftp://ftp.ncbi.nlm.nih.gov/genomes/all/GCF/005/280/655/GCF_005280655.1_ASM528065v1	bacteria
Anaerotignum_lactatifermentans_DSM_14214	160404	GCF_900142265.1_IMG-taxon_2585428190_annotated_assembly_genomic.fna.gz	2016-12-03	ftp://ftp.ncbi.nlm.nih.gov/genomes/all/GCF/900/142/265/GCF_900142265.1_IMG-taxon_2585428190_annotated_assembly	bacteria
Anaerotignum_neopropionicum	36847	GCF_001571775.1_ASM157177v1_genomic.fna.gz	2016-02-24	ftp://ftp.ncbi.nlm.nih.gov/genomes/all/GCF/001/571/775/GCF_001571775.1_ASM157177v1	bacteria
Anaerotignum_propionicum_DSM_1682	28446	GCF_001561955.1_ASM156195v1_genomic.fna.gz	2016-02-16	ftp://ftp.ncbi.nlm.nih.gov/genomes/all/GCF/001/561/955/GCF_001561955.1_ASM156195v1	bacteria
Anaerotruncus_colihominis_DSM_17241	169435	GCF_000154565.1_ASM15456v1_genomic.fna.gz	2007-11-16	ftp://ftp.ncbi.nlm.nih.gov/genomes/all/GCF/000/154/565/GCF_000154565.1_ASM15456v1	bacteria
Anaerotruncus_rubiinfantis	1720200	GCF_900078395.1_PRJEB13168_genomic.fna.gz	2016-04-22	ftp://ftp.ncbi.nlm.nih.gov/genomes/all/GCF/900/078/395/GCF_900078395.1_PRJEB13168	bacteria
Anaerovibrio_lipolyticus_DSM_3074	82374	GCF_900141865.1_IMG-taxon_2585428091_annotated_assembly_genomic.fna.gz	2016-12-03	ftp://ftp.ncbi.nlm.nih.gov/genomes/all/GCF/900/141/865/GCF_900141865.1_IMG-taxon_2585428091_annotated_assembly	bacteria
Anaerovirgula_multivorans	312168	GCF_900188145.1_IMG-taxon_2706794911_annotated_assembly_genomic.fna.gz	2017-07-16	ftp://ftp.ncbi.nlm.nih.gov/genomes/all/GCF/900/188/145/GCF_900188145.1_IMG-taxon_2706794911_annotated_assembly	bacteria
Anaerovorax_odorimutans_DSM_5092	109327	GCF_000426305.1_ASM42630v1_genomic.fna.gz	2013-07-11	ftp://ftp.ncbi.nlm.nih.gov/genomes/all/GCF/000/426/305/GCF_000426305.1_ASM42630v1	bacteria
Anaplasma_centrale_str._Israel	769	GCF_000024505.1_ASM2450v1_genomic.fna.gz	2009-11-24	ftp://ftp.ncbi.nlm.nih.gov/genomes/all/GCF/000/024/505/GCF_000024505.1_ASM2450v1	bacteria
Anaplasma_marginale_str._Florida	770	GCF_000020305.1_ASM2030v1_genomic.fna.gz	2009-02-03	ftp://ftp.ncbi.nlm.nih.gov/genomes/all/GCF/000/020/305/GCF_000020305.1_ASM2030v1	bacteria
Anaplasma_marginale_str._St._Maries	770	GCF_000011945.1_ASM1194v1_genomic.fna.gz	2004-12-06	ftp://ftp.ncbi.nlm.nih.gov/genomes/all/GCF/000/011/945/GCF_000011945.1_ASM1194v1	bacteria
Anaplasma_ovis_str._Haibei	142058	GCF_002214625.1_ASM221462v2_genomic.fna.gz	2018-07-05	ftp://ftp.ncbi.nlm.nih.gov/genomes/all/GCF/002/214/625/GCF_002214625.1_ASM221462v2	bacteria
Anaplasma_phagocytophilum_str._HZ	948	GCF_000013125.1_ASM1312v1_genomic.fna.gz	2006-02-21	ftp://ftp.ncbi.nlm.nih.gov/genomes/all/GCF/000/013/125/GCF_000013125.1_ASM1312v1	bacteria
Anaplasma_phagocytophilum_str._HZ2	948	GCF_000439755.1_ASM43975v1_genomic.fna.gz	2013-07-24	ftp://ftp.ncbi.nlm.nih.gov/genomes/all/GCF/000/439/755/GCF_000439755.1_ASM43975v1	bacteria
Anaplasma_phagocytophilum_str._JM	948	GCF_000439775.1_ASM43977v1_genomic.fna.gz	2013-07-24	ftp://ftp.ncbi.nlm.nih.gov/genomes/all/GCF/000/439/775/GCF_000439775.1_ASM43977v1	bacteria
Anaplasma_phagocytophilum_str._Norway_variant2	948	GCF_000689635.2_ASM68963v2_genomic.fna.gz	2016-05-03	ftp://ftp.ncbi.nlm.nih.gov/genomes/all/GCF/000/689/635/GCF_000689635.2_ASM68963v2	bacteria
Ancylobacter_rudongensis	177413	GCF_900100155.1_IMG-taxon_2596583652_annotated_assembly_genomic.fna.gz	2016-10-13	ftp://ftp.ncbi.nlm.nih.gov/genomes/all/GCF/900/100/155/GCF_900100155.1_IMG-taxon_2596583652_annotated_assembly	bacteria
Ancylobacter_sp._TS-1	1850374	GCF_009223885.1_ASM922388v1_genomic.fna.gz	2019-10-22	ftp://ftp.ncbi.nlm.nih.gov/genomes/all/GCF/009/223/885/GCF_009223885.1_ASM922388v1	bacteria
Anditalea_andensis	1048983	GCF_000714815.1_Anditalea_andensis_genome_genomic.fna.gz	2014-06-27	ftp://ftp.ncbi.nlm.nih.gov/genomes/all/GCF/000/714/815/GCF_000714815.1_Anditalea_andensis_genome	bacteria
Andreesenia_angusta	39480	GCF_001855385.1_ASM185538v1_genomic.fna.gz	2016-10-27	ftp://ftp.ncbi.nlm.nih.gov/genomes/all/GCF/001/855/385/GCF_001855385.1_ASM185538v1	bacteria
Andreprevotia_chitinilytica_DSM_18519	396808	GCF_000711875.1_ASM71187v1_genomic.fna.gz	2014-06-25	ftp://ftp.ncbi.nlm.nih.gov/genomes/all/GCF/000/711/875/GCF_000711875.1_ASM71187v1	bacteria
Andreprevotia_lacus_DSM_23236	1121000	GCF_900176275.1_IMG-taxon_2568526002_annotated_assembly_genomic.fna.gz	2017-04-08	ftp://ftp.ncbi.nlm.nih.gov/genomes/all/GCF/900/176/275/GCF_900176275.1_IMG-taxon_2568526002_annotated_assembly	bacteria
Aneurinibacillus_migulanus	47500	GCF_001274715.1_ASM127471v1_genomic.fna.gz	2015-08-26	ftp://ftp.ncbi.nlm.nih.gov/genomes/all/GCF/001/274/715/GCF_001274715.1_ASM127471v1	bacteria
Aneurinibacillus_soli	1500254	GCF_002355375.1_ASM235537v1_genomic.fna.gz	2016-01-13	ftp://ftp.ncbi.nlm.nih.gov/genomes/all/GCF/002/355/375/GCF_002355375.1_ASM235537v1	bacteria
Aneurinibacillus_sp._XH2	1450761	GCF_001439585.2_ASM143958v2_genomic.fna.gz	2016-01-25	ftp://ftp.ncbi.nlm.nih.gov/genomes/all/GCF/001/439/585/GCF_001439585.2_ASM143958v2	bacteria
Aneurinibacillus_terranovensis_DSM_18919	278991	GCF_000430625.1_ASM43062v1_genomic.fna.gz	2013-07-16	ftp://ftp.ncbi.nlm.nih.gov/genomes/all/GCF/000/430/625/GCF_000430625.1_ASM43062v1	bacteria
Aneurinibacillus_thermoaerophilus	143495	GCF_900099925.1_IMG-taxon_2634166356_annotated_assembly_genomic.fna.gz	2016-10-21	ftp://ftp.ncbi.nlm.nih.gov/genomes/all/GCF/900/099/925/GCF_900099925.1_IMG-taxon_2634166356_annotated_assembly	bacteria
Aneurinibacillus_tyrosinisolvens	1443435	GCF_001015055.1_ASM101505v1_genomic.fna.gz	2015-04-18	ftp://ftp.ncbi.nlm.nih.gov/genomes/all/GCF/001/015/055/GCF_001015055.1_ASM101505v1	bacteria
Angelakisella_massiliensis	1871018	GCF_900104675.1_PRJEB16361_genomic.fna.gz	2016-10-28	ftp://ftp.ncbi.nlm.nih.gov/genomes/all/GCF/900/104/675/GCF_900104675.1_PRJEB16361	bacteria
Anoxybacillus_amylolyticus	294699	GCF_001634285.1_ASM163428v1_genomic.fna.gz	2016-04-29	ftp://ftp.ncbi.nlm.nih.gov/genomes/all/GCF/001/634/285/GCF_001634285.1_ASM163428v1	bacteria
Anoxybacillus_flavithermus	33934	GCF_002197485.1_ASM219748v1_genomic.fna.gz	2017-06-16	ftp://ftp.ncbi.nlm.nih.gov/genomes/all/GCF/002/197/485/GCF_002197485.1_ASM219748v1	bacteria
Anoxybacillus_flavithermus_WK1	33934	GCF_000019045.1_ASM1904v1_genomic.fna.gz	2008-11-13	ftp://ftp.ncbi.nlm.nih.gov/genomes/all/GCF/000/019/045/GCF_000019045.1_ASM1904v1	bacteria
Anoxybacillus_gonensis	198467	GCF_001187595.1_ASM118759v1_genomic.fna.gz	2015-07-27	ftp://ftp.ncbi.nlm.nih.gov/genomes/all/GCF/001/187/595/GCF_001187595.1_ASM118759v1	bacteria
Anoxybacillus_sp._B2M1	1490052	GCF_001634265.1_ASM163426v1_genomic.fna.gz	2016-04-29	ftp://ftp.ncbi.nlm.nih.gov/genomes/all/GCF/001/634/265/GCF_001634265.1_ASM163426v1	bacteria
Anoxybacillus_sp._B7M1	1490057	GCF_001634305.1_ASM163430v1_genomic.fna.gz	2016-04-29	ftp://ftp.ncbi.nlm.nih.gov/genomes/all/GCF/001/634/305/GCF_001634305.1_ASM163430v1	bacteria
Anoxybacillus_tepidamans_PS2	265948	GCF_000620165.1_ASM62016v1_genomic.fna.gz	2014-04-08	ftp://ftp.ncbi.nlm.nih.gov/genomes/all/GCF/000/620/165/GCF_000620165.1_ASM62016v1	bacteria
Anoxybacter_fermentans	1323375	GCF_003991135.1_ASM399113v1_genomic.fna.gz	2019-01-03	ftp://ftp.ncbi.nlm.nih.gov/genomes/all/GCF/003/991/135/GCF_003991135.1_ASM399113v1	bacteria
Anseongella_ginsenosidimutans	496056	GCF_008033235.1_ASM803323v1_genomic.fna.gz	2019-08-20	ftp://ftp.ncbi.nlm.nih.gov/genomes/all/GCF/008/033/235/GCF_008033235.1_ASM803323v1	bacteria
Antarcticibacterium_flavum	2058175	GCF_006159205.1_ASM615920v1_genomic.fna.gz	2019-06-10	ftp://ftp.ncbi.nlm.nih.gov/genomes/all/GCF/006/159/205/GCF_006159205.1_ASM615920v1	bacteria
Antarcticibacterium_sp._PAMC_28998	2585771	GCF_007993795.1_ASM799379v1_genomic.fna.gz	2019-08-13	ftp://ftp.ncbi.nlm.nih.gov/genomes/all/GCF/007/993/795/GCF_007993795.1_ASM799379v1	bacteria
Antarctobacter_heliothermus	74033	GCF_002237555.1_ASM223755v1_genomic.fna.gz	2017-07-31	ftp://ftp.ncbi.nlm.nih.gov/genomes/all/GCF/002/237/555/GCF_002237555.1_ASM223755v1	bacteria
Antarctobacter_heliothermus	74033	GCF_900188425.1_IMG-taxon_2619619037_annotated_assembly_genomic.fna.gz	2017-07-16	ftp://ftp.ncbi.nlm.nih.gov/genomes/all/GCF/900/188/425/GCF_900188425.1_IMG-taxon_2619619037_annotated_assembly	bacteria
Aphanizomenon_flos-aquae_NIES-81	1176	GCF_000521175.1_Aflos454contigs199p_genomic.fna.gz	2014-01-16	ftp://ftp.ncbi.nlm.nih.gov/genomes/all/GCF/000/521/175/GCF_000521175.1_Aflos454contigs199p	bacteria
Apibacter_mensalis	1586267	GCF_001418685.1_ASM141868v1_genomic.fna.gz	2015-10-28	ftp://ftp.ncbi.nlm.nih.gov/genomes/all/GCF/001/418/685/GCF_001418685.1_ASM141868v1	bacteria
Apibacter_sp._HY041	2500547	GCF_004014855.1_ASM401485v1_genomic.fna.gz	2019-01-14	ftp://ftp.ncbi.nlm.nih.gov/genomes/all/GCF/004/014/855/GCF_004014855.1_ASM401485v1	bacteria
Aquabacterium_olei	1296669	GCF_003100395.1_ASM310039v1_genomic.fna.gz	2018-05-09	ftp://ftp.ncbi.nlm.nih.gov/genomes/all/GCF/003/100/395/GCF_003100395.1_ASM310039v1	bacteria
Aquabacterium_parvum	70584	GCF_001447195.1_ASM144719v1_genomic.fna.gz	2015-11-20	ftp://ftp.ncbi.nlm.nih.gov/genomes/all/GCF/001/447/195/GCF_001447195.1_ASM144719v1	bacteria
Aquamicrobium_aerolatum_DSM_21857	561088	GCF_900113935.1_IMG-taxon_2595699008_annotated_assembly_genomic.fna.gz	2016-11-02	ftp://ftp.ncbi.nlm.nih.gov/genomes/all/GCF/900/113/935/GCF_900113935.1_IMG-taxon_2595699008_annotated_assembly	bacteria
Aquamicrobium_defluvii	69279	GCF_000585625.1_Aqudef_v9_genomic.fna.gz	2014-03-05	ftp://ftp.ncbi.nlm.nih.gov/genomes/all/GCF/000/585/625/GCF_000585625.1_Aqudef_v9	bacteria
Aquaspirillum_serpens_DSM_68	190	GCF_000420525.1_ASM42052v1_genomic.fna.gz	2013-07-09	ftp://ftp.ncbi.nlm.nih.gov/genomes/all/GCF/000/420/525/GCF_000420525.1_ASM42052v1	bacteria
Aquaspirillum_sp._LM1	1938604	GCF_002002905.1_ASM200290v1_genomic.fna.gz	2017-02-17	ftp://ftp.ncbi.nlm.nih.gov/genomes/all/GCF/002/002/905/GCF_002002905.1_ASM200290v1	bacteria
Aquicella_lusitana	254246	GCF_902459475.1_pb_189-1_HGAP3_CTR_genomic.fna.gz	2019-08-15	ftp://ftp.ncbi.nlm.nih.gov/genomes/all/GCF/902/459/475/GCF_902459475.1_pb_189-1_HGAP3_CTR	bacteria
Aquicella_siphonis	254247	GCF_902459485.1_pb_189-2_HGAP3_CTR_genomic.fna.gz	2019-08-15	ftp://ftp.ncbi.nlm.nih.gov/genomes/all/GCF/902/459/485/GCF_902459485.1_pb_189-2_HGAP3_CTR	bacteria
Aquifex_aeolicus_VF5	63363	GCF_000008625.1_ASM862v1_genomic.fna.gz	1999-12-22	ftp://ftp.ncbi.nlm.nih.gov/genomes/all/GCF/000/008/625/GCF_000008625.1_ASM862v1	bacteria
Aquiflexum_balticum_DSM_16537	280473	GCF_900176595.1_IMG-taxon_2506520046_annotated_assembly_genomic.fna.gz	2017-04-09	ftp://ftp.ncbi.nlm.nih.gov/genomes/all/GCF/900/176/595/GCF_900176595.1_IMG-taxon_2506520046_annotated_assembly	bacteria
Aquimarina_agarilytica_ZC1	1087449	GCF_000255455.1_ASM25545v1_genomic.fna.gz	2012-03-21	ftp://ftp.ncbi.nlm.nih.gov/genomes/all/GCF/000/255/455/GCF_000255455.1_ASM25545v1	bacteria
Aquimarina_amphilecti	1038014	GCF_900109375.1_IMG-taxon_2622736580_annotated_assembly_genomic.fna.gz	2016-10-31	ftp://ftp.ncbi.nlm.nih.gov/genomes/all/GCF/900/109/375/GCF_900109375.1_IMG-taxon_2622736580_annotated_assembly	bacteria
Aquimarina_latercula_DSM_2041	987	GCF_000430645.1_ASM43064v1_genomic.fna.gz	2013-07-16	ftp://ftp.ncbi.nlm.nih.gov/genomes/all/GCF/000/430/645/GCF_000430645.1_ASM43064v1	bacteria
Aquimarina_longa_SW024	1080221	GCF_001401755.1_ASM140175v1_genomic.fna.gz	2015-10-21	ftp://ftp.ncbi.nlm.nih.gov/genomes/all/GCF/001/401/755/GCF_001401755.1_ASM140175v1	bacteria
Aquimarina_macrocephali_JAMB_N27	666563	GCF_000520995.1_of_Aquimarina_macrocephali_genomic.fna.gz	2014-01-16	ftp://ftp.ncbi.nlm.nih.gov/genomes/all/GCF/000/520/995/GCF_000520995.1_of_Aquimarina_macrocephali	bacteria
Aquimarina_muelleri_DSM_19832	279356	GCF_000430665.1_ASM43066v1_genomic.fna.gz	2013-07-16	ftp://ftp.ncbi.nlm.nih.gov/genomes/all/GCF/000/430/665/GCF_000430665.1_ASM43066v1	bacteria
Aquimarina_pacifica	1296415	GCF_000520955.1_of_Aquimarina_pacifica_genomic.fna.gz	2014-01-16	ftp://ftp.ncbi.nlm.nih.gov/genomes/all/GCF/000/520/955/GCF_000520955.1_of_Aquimarina_pacifica	bacteria
Aquimarina_sp._AD1	1714848	GCF_003443695.1_ASM344369v1_genomic.fna.gz	2018-09-04	ftp://ftp.ncbi.nlm.nih.gov/genomes/all/GCF/003/443/695/GCF_003443695.1_ASM344369v1	bacteria
Aquimarina_sp._AD10	1714849	GCF_003443715.1_ASM344371v1_genomic.fna.gz	2018-09-04	ftp://ftp.ncbi.nlm.nih.gov/genomes/all/GCF/003/443/715/GCF_003443715.1_ASM344371v1	bacteria
Aquimarina_sp._BL5	1714860	GCF_003443675.1_ASM344367v1_genomic.fna.gz	2018-09-04	ftp://ftp.ncbi.nlm.nih.gov/genomes/all/GCF/003/443/675/GCF_003443675.1_ASM344367v1	bacteria
Aquimarina_spongiae	570521	GCF_900141785.1_IMG-taxon_2622736502_annotated_assembly_genomic.fna.gz	2016-12-03	ftp://ftp.ncbi.nlm.nih.gov/genomes/all/GCF/900/141/785/GCF_900141785.1_IMG-taxon_2622736502_annotated_assembly	bacteria
Aquimixticola_soesokkakensis	1519096	GCF_900172375.1_A.soesokkakensis_CECT8620_Spades_Prokka_genomic.fna.gz	2017-04-29	ftp://ftp.ncbi.nlm.nih.gov/genomes/all/GCF/900/172/375/GCF_900172375.1_A.soesokkakensis_CECT8620_Spades_Prokka	bacteria
Aquimonas_voraii	265719	GCF_900101825.1_IMG-taxon_2622736515_annotated_assembly_genomic.fna.gz	2016-10-21	ftp://ftp.ncbi.nlm.nih.gov/genomes/all/GCF/900/101/825/GCF_900101825.1_IMG-taxon_2622736515_annotated_assembly	bacteria
Aquincola_tertiaricarbonis	391953	GCF_000969605.1_ASM96960v1_genomic.fna.gz	2015-04-06	ftp://ftp.ncbi.nlm.nih.gov/genomes/all/GCF/000/969/605/GCF_000969605.1_ASM96960v1	bacteria
Aquisalimonas_asiatica	406100	GCF_900110585.1_IMG-taxon_2617270766_annotated_assembly_genomic.fna.gz	2016-10-31	ftp://ftp.ncbi.nlm.nih.gov/genomes/all/GCF/900/110/585/GCF_900110585.1_IMG-taxon_2617270766_annotated_assembly	bacteria
Aquisphaera_giovannonii	406548	GCF_008087625.1_ASM808762v1_genomic.fna.gz	2019-08-26	ftp://ftp.ncbi.nlm.nih.gov/genomes/all/GCF/008/087/625/GCF_008087625.1_ASM808762v1	bacteria
Aquitalea_magnusonii	332411	GCF_002217795.2_ASM221779v2_genomic.fna.gz	2018-07-27	ftp://ftp.ncbi.nlm.nih.gov/genomes/all/GCF/002/217/795/GCF_002217795.2_ASM221779v2	bacteria
Aquitalea_pelogenes	1293573	GCF_001515305.1_ASM151530v1_genomic.fna.gz	2016-01-15	ftp://ftp.ncbi.nlm.nih.gov/genomes/all/GCF/001/515/305/GCF_001515305.1_ASM151530v1	bacteria
Aquitalea_sp._THG-DN7.12	1537400	GCF_005155025.1_ASM515502v1_genomic.fna.gz	2019-05-06	ftp://ftp.ncbi.nlm.nih.gov/genomes/all/GCF/005/155/025/GCF_005155025.1_ASM515502v1	bacteria
Aquitalea_sp._USM4	1590041	GCF_004328945.1_ASM432894v1_genomic.fna.gz	2019-03-06	ftp://ftp.ncbi.nlm.nih.gov/genomes/all/GCF/004/328/945/GCF_004328945.1_ASM432894v1	bacteria
Arachidicoccus_ginsenosidivorans	496057	GCF_007971385.1_ASM797138v1_genomic.fna.gz	2019-08-12	ftp://ftp.ncbi.nlm.nih.gov/genomes/all/GCF/007/971/385/GCF_007971385.1_ASM797138v1	bacteria
Arachidicoccus_rhizosphaerae	551991	GCF_900107765.1_IMG-taxon_2651870123_annotated_assembly_genomic.fna.gz	2016-10-22	ftp://ftp.ncbi.nlm.nih.gov/genomes/all/GCF/900/107/765/GCF_900107765.1_IMG-taxon_2651870123_annotated_assembly	bacteria
Arachidicoccus_sp._B3-10	2545455	GCF_004337365.2_ASM433736v2_genomic.fna.gz	2019-10-02	ftp://ftp.ncbi.nlm.nih.gov/genomes/all/GCF/004/337/365/GCF_004337365.2_ASM433736v2	bacteria
Arachidicoccus_sp._BS20	1850526	GCF_001659705.1_ASM165970v1_genomic.fna.gz	2016-06-08	ftp://ftp.ncbi.nlm.nih.gov/genomes/all/GCF/001/659/705/GCF_001659705.1_ASM165970v1	bacteria
Arachidicoccus_sp._KIS59-12	2341117	GCF_003600625.1_ASM360062v1_genomic.fna.gz	2018-09-27	ftp://ftp.ncbi.nlm.nih.gov/genomes/all/GCF/003/600/625/GCF_003600625.1_ASM360062v1	bacteria
Arcanobacterium_haemolyticum	28264	GCF_900475915.1_48128_H02_genomic.fna.gz	2018-06-17	ftp://ftp.ncbi.nlm.nih.gov/genomes/all/GCF/900/475/915/GCF_900475915.1_48128_H02	bacteria
Arcanobacterium_haemolyticum_DSM_20595	28264	GCF_000092365.1_ASM9236v1_genomic.fna.gz	2010-05-27	ftp://ftp.ncbi.nlm.nih.gov/genomes/all/GCF/000/092/365/GCF_000092365.1_ASM9236v1	bacteria
Arcanobacterium_phocae	131112	GCF_900105865.1_IMG-taxon_2634166335_annotated_assembly_genomic.fna.gz	2016-10-21	ftp://ftp.ncbi.nlm.nih.gov/genomes/all/GCF/900/105/865/GCF_900105865.1_IMG-taxon_2634166335_annotated_assembly	bacteria
Arcanobacterium_urinimassiliense	1871014	GCF_900119495.1_PRJEB17951_genomic.fna.gz	2016-11-22	ftp://ftp.ncbi.nlm.nih.gov/genomes/all/GCF/900/119/495/GCF_900119495.1_PRJEB17951	bacteria
Archangium_gephyra	48	GCF_001027285.1_ASM102728v1_genomic.fna.gz	2015-06-03	ftp://ftp.ncbi.nlm.nih.gov/genomes/all/GCF/001/027/285/GCF_001027285.1_ASM102728v1	bacteria
Arcobacter_anaerophilus	877500	GCF_006459125.1_ASM645912v1_genomic.fna.gz	2019-06-25	ftp://ftp.ncbi.nlm.nih.gov/genomes/all/GCF/006/459/125/GCF_006459125.1_ASM645912v1	bacteria
Arcobacter_anaerophilus	877500	GCF_000935065.1_ASM93506v1_genomic.fna.gz	2015-02-27	ftp://ftp.ncbi.nlm.nih.gov/genomes/all/GCF/000/935/065/GCF_000935065.1_ASM93506v1	bacteria
Arcobacter_bivalviorum	663364	GCF_003346815.1_ASM334681v1_genomic.fna.gz	2018-07-31	ftp://ftp.ncbi.nlm.nih.gov/genomes/all/GCF/003/346/815/GCF_003346815.1_ASM334681v1	bacteria
Arcobacter_butzleri	28197	GCF_007005625.1_ASM700562v1_genomic.fna.gz	2019-07-16	ftp://ftp.ncbi.nlm.nih.gov/genomes/all/GCF/007/005/625/GCF_007005625.1_ASM700562v1	bacteria
Arcobacter_butzleri	28197	GCF_900187115.1_51699_F01_genomic.fna.gz	2017-08-15	ftp://ftp.ncbi.nlm.nih.gov/genomes/all/GCF/900/187/115/GCF_900187115.1_51699_F01	bacteria
Arcobacter_butzleri_7h1h	28197	GCF_000215345.2_ASM21534v3_genomic.fna.gz	2013-07-24	ftp://ftp.ncbi.nlm.nih.gov/genomes/all/GCF/000/215/345/GCF_000215345.2_ASM21534v3	bacteria
Arcobacter_butzleri_ED-1	28197	GCF_000284355.1_ASM28435v1_genomic.fna.gz	2011-09-02	ftp://ftp.ncbi.nlm.nih.gov/genomes/all/GCF/000/284/355/GCF_000284355.1_ASM28435v1	bacteria
Arcobacter_butzleri_JV22	28197	GCF_005886055.1_ASM588605v1_genomic.fna.gz	2019-05-29	ftp://ftp.ncbi.nlm.nih.gov/genomes/all/GCF/005/886/055/GCF_005886055.1_ASM588605v1	bacteria
Arcobacter_butzleri_RM4018	28197	GCF_000014025.1_ASM1402v1_genomic.fna.gz	2007-09-27	ftp://ftp.ncbi.nlm.nih.gov/genomes/all/GCF/000/014/025/GCF_000014025.1_ASM1402v1	bacteria
Arcobacter_canalis	1912871	GCF_008000835.1_ASM800083v1_genomic.fna.gz	2019-08-17	ftp://ftp.ncbi.nlm.nih.gov/genomes/all/GCF/008/000/835/GCF_008000835.1_ASM800083v1	bacteria
Arcobacter_cibarius	255507	GCF_008808035.1_ASM880803v1_genomic.fna.gz	2019-10-03	ftp://ftp.ncbi.nlm.nih.gov/genomes/all/GCF/008/808/035/GCF_008808035.1_ASM880803v1	bacteria
Arcobacter_cibarius_LMG_21996	255507	GCF_000522465.1_Arcobacter_cibarius_LMG21996_genomic.fna.gz	2014-01-23	ftp://ftp.ncbi.nlm.nih.gov/genomes/all/GCF/000/522/465/GCF_000522465.1_Arcobacter_cibarius_LMG21996	bacteria
Arcobacter_cryaerophilus	28198	GCF_001572875.1_ASM157287v1_genomic.fna.gz	2016-02-25	ftp://ftp.ncbi.nlm.nih.gov/genomes/all/GCF/001/572/875/GCF_001572875.1_ASM157287v1	bacteria
Arcobacter_cryaerophilus_ATCC_43158	28198	GCF_003660105.1_ASM366010v1_genomic.fna.gz	2018-10-16	ftp://ftp.ncbi.nlm.nih.gov/genomes/all/GCF/003/660/105/GCF_003660105.1_ASM366010v1	bacteria
Arcobacter_cryaerophilus_D2610	28198	GCF_003660085.1_ASM366008v1_genomic.fna.gz	2018-10-16	ftp://ftp.ncbi.nlm.nih.gov/genomes/all/GCF/003/660/085/GCF_003660085.1_ASM366008v1	bacteria
Arcobacter_ellisii	913109	GCF_003544915.1_ASM354491v1_genomic.fna.gz	2018-09-11	ftp://ftp.ncbi.nlm.nih.gov/genomes/all/GCF/003/544/915/GCF_003544915.1_ASM354491v1	bacteria
Arcobacter_halophilus	197482	GCF_003346755.1_ASM334675v1_genomic.fna.gz	2018-07-31	ftp://ftp.ncbi.nlm.nih.gov/genomes/all/GCF/003/346/755/GCF_003346755.1_ASM334675v1	bacteria
Arcobacter_lanthieri	1355374	GCF_000585115.1_Arcobacter_lanthierii_AF1440_genomic.fna.gz	2014-03-03	ftp://ftp.ncbi.nlm.nih.gov/genomes/all/GCF/000/585/115/GCF_000585115.1_Arcobacter_lanthierii_AF1440	bacteria
Arcobacter_lekithochrous	1904463	GCF_001878855.1_ASM187885v1_genomic.fna.gz	2016-11-14	ftp://ftp.ncbi.nlm.nih.gov/genomes/all/GCF/001/878/855/GCF_001878855.1_ASM187885v1	bacteria
Arcobacter_marinus	505249	GCF_900168035.1_IMG-taxon_2703719342_annotated_assembly_genomic.fna.gz	2017-03-08	ftp://ftp.ncbi.nlm.nih.gov/genomes/all/GCF/900/168/035/GCF_900168035.1_IMG-taxon_2703719342_annotated_assembly	bacteria
Arcobacter_marinus	505249	GCF_003544855.1_ASM354485v1_genomic.fna.gz	2018-09-11	ftp://ftp.ncbi.nlm.nih.gov/genomes/all/GCF/003/544/855/GCF_003544855.1_ASM354485v1	bacteria
Arcobacter_molluscorum_LMG_25693	1032072	GCF_003544935.1_ASM354493v1_genomic.fna.gz	2018-09-11	ftp://ftp.ncbi.nlm.nih.gov/genomes/all/GCF/003/544/935/GCF_003544935.1_ASM354493v1	bacteria
Arcobacter_mytili_LMG_24559	603050	GCF_003346775.1_ASM334677v1_genomic.fna.gz	2018-07-31	ftp://ftp.ncbi.nlm.nih.gov/genomes/all/GCF/003/346/775/GCF_003346775.1_ASM334677v1	bacteria
Arcobacter_nitrofigilis_DSM_7299	28199	GCF_000092245.1_ASM9224v1_genomic.fna.gz	2010-05-17	ftp://ftp.ncbi.nlm.nih.gov/genomes/all/GCF/000/092/245/GCF_000092245.1_ASM9224v1	bacteria
Arcobacter_pacificus	1080223	GCF_004214795.1_ASM421479v1_genomic.fna.gz	2019-02-20	ftp://ftp.ncbi.nlm.nih.gov/genomes/all/GCF/004/214/795/GCF_004214795.1_ASM421479v1	bacteria
Arcobacter_skirrowii	28200	GCF_003939045.1_ASM393904v1_genomic.fna.gz	2018-12-12	ftp://ftp.ncbi.nlm.nih.gov/genomes/all/GCF/003/939/045/GCF_003939045.1_ASM393904v1	bacteria
Arcobacter_skirrowii	28200	GCF_001572925.1_ASM157292v1_genomic.fna.gz	2016-02-25	ftp://ftp.ncbi.nlm.nih.gov/genomes/all/GCF/001/572/925/GCF_001572925.1_ASM157292v1	bacteria
Arcobacter_skirrowii_CCUG_10374	28200	GCF_003544835.1_ASM354483v1_genomic.fna.gz	2018-09-11	ftp://ftp.ncbi.nlm.nih.gov/genomes/all/GCF/003/544/835/GCF_003544835.1_ASM354483v1	bacteria
Arcobacter_sp._L	944547	GCF_000284235.1_ASM28423v1_genomic.fna.gz	2011-09-02	ftp://ftp.ncbi.nlm.nih.gov/genomes/all/GCF/000/284/235/GCF_000284235.1_ASM28423v1	bacteria
Arcobacter_sp._LPB0137	1850254	GCF_001956695.1_ASM195669v1_genomic.fna.gz	2017-01-18	ftp://ftp.ncbi.nlm.nih.gov/genomes/all/GCF/001/956/695/GCF_001956695.1_ASM195669v1	bacteria
Arcobacter_suis_CECT_7833	1278212	GCF_003544815.1_ASM354481v1_genomic.fna.gz	2018-09-11	ftp://ftp.ncbi.nlm.nih.gov/genomes/all/GCF/003/544/815/GCF_003544815.1_ASM354481v1	bacteria
Arcobacter_thereius_LMG_24486	544718	GCF_001695395.1_ASM169539v1_genomic.fna.gz	2016-07-26	ftp://ftp.ncbi.nlm.nih.gov/genomes/all/GCF/001/695/395/GCF_001695395.1_ASM169539v1	bacteria
Arcobacter_thereius_LMG_24486	544718	GCF_004214815.1_ASM421481v1_genomic.fna.gz	2019-02-20	ftp://ftp.ncbi.nlm.nih.gov/genomes/all/GCF/004/214/815/GCF_004214815.1_ASM421481v1	bacteria
Arcobacter_trophiarum_LMG_25534	708186	GCF_003355515.1_ASM335551v1_genomic.fna.gz	2018-08-06	ftp://ftp.ncbi.nlm.nih.gov/genomes/all/GCF/003/355/515/GCF_003355515.1_ASM335551v1	bacteria
Arcticibacter_svalbardensis_MN12-7	1288027	GCF_000403135.1_ArSv1_genomic.fna.gz	2013-05-29	ftp://ftp.ncbi.nlm.nih.gov/genomes/all/GCF/000/403/135/GCF_000403135.1_ArSv1	bacteria
Arcticibacterium_luteifluviistationis	1784714	GCF_003258705.1_ASM325870v1_genomic.fna.gz	2018-06-20	ftp://ftp.ncbi.nlm.nih.gov/genomes/all/GCF/003/258/705/GCF_003258705.1_ASM325870v1	bacteria
Ardenticatena_maritima	872965	GCF_001293545.1_ASM129354v1_genomic.fna.gz	2015-08-06	ftp://ftp.ncbi.nlm.nih.gov/genomes/all/GCF/001/293/545/GCF_001293545.1_ASM129354v1	bacteria
Arenibacter_algicola	616991	GCF_002234495.1_ASM223449v1_genomic.fna.gz	2017-07-27	ftp://ftp.ncbi.nlm.nih.gov/genomes/all/GCF/002/234/495/GCF_002234495.1_ASM223449v1	bacteria
Arenibacter_certesii_DSM_19833	228955	GCF_000429545.1_ASM42954v1_genomic.fna.gz	2013-07-15	ftp://ftp.ncbi.nlm.nih.gov/genomes/all/GCF/000/429/545/GCF_000429545.1_ASM42954v1	bacteria
Arenibacter_latericius_DSM_15913	86104	GCF_000424985.1_ASM42498v1_genomic.fna.gz	2013-07-11	ftp://ftp.ncbi.nlm.nih.gov/genomes/all/GCF/000/424/985/GCF_000424985.1_ASM42498v1	bacteria
Arenibacter_nanhaiticus	558155	GCF_900141935.1_IMG-taxon_2617270930_annotated_assembly_genomic.fna.gz	2016-12-03	ftp://ftp.ncbi.nlm.nih.gov/genomes/all/GCF/900/141/935/GCF_900141935.1_IMG-taxon_2617270930_annotated_assembly	bacteria
Arenimonas_composti_TR7-09_=_DSM_18010	370776	GCF_000426365.1_ASM42636v1_genomic.fna.gz	2013-07-11	ftp://ftp.ncbi.nlm.nih.gov/genomes/all/GCF/000/426/365/GCF_000426365.1_ASM42636v1	bacteria
Arenimonas_donghaensis_DSM_18148_=_HO3-R19	375061	GCF_000743535.1_ASM74353v1_genomic.fna.gz	2014-08-25	ftp://ftp.ncbi.nlm.nih.gov/genomes/all/GCF/000/743/535/GCF_000743535.1_ASM74353v1	bacteria
Arenimonas_malthae_CC-JY-1	354197	GCF_000747075.1_ASM74707v1_genomic.fna.gz	2014-09-02	ftp://ftp.ncbi.nlm.nih.gov/genomes/all/GCF/000/747/075/GCF_000747075.1_ASM74707v1	bacteria
Arenimonas_metalli_CF5-1	948077	GCF_000747155.1_ASM74715v1_genomic.fna.gz	2014-09-02	ftp://ftp.ncbi.nlm.nih.gov/genomes/all/GCF/000/747/155/GCF_000747155.1_ASM74715v1	bacteria
Arenimonas_oryziterrae_DSM_21050_=_YC6267	498055	GCF_000420545.1_ASM42054v1_genomic.fna.gz	2013-07-09	ftp://ftp.ncbi.nlm.nih.gov/genomes/all/GCF/000/420/545/GCF_000420545.1_ASM42054v1	bacteria
Arenitalea_lutea	1178825	GCF_000283015.1_P735.v1.0_genomic.fna.gz	2012-07-30	ftp://ftp.ncbi.nlm.nih.gov/genomes/all/GCF/000/283/015/GCF_000283015.1_P735.v1.0	bacteria
Arhodomonas_aquaeolei_DSM_8974	2369	GCF_000374645.1_ASM37464v1_genomic.fna.gz	2013-04-23	ftp://ftp.ncbi.nlm.nih.gov/genomes/all/GCF/000/374/645/GCF_000374645.1_ASM37464v1	bacteria
Aromatoleum_aromaticum_EbN1	551760	GCF_000025965.1_ASM2596v1_genomic.fna.gz	2004-12-03	ftp://ftp.ncbi.nlm.nih.gov/genomes/all/GCF/000/025/965/GCF_000025965.1_ASM2596v1	bacteria
Aromatoleum_toluclasticum_ATCC_700605	92003	GCF_000378245.1_ASM37824v1_genomic.fna.gz	2013-04-23	ftp://ftp.ncbi.nlm.nih.gov/genomes/all/GCF/000/378/245/GCF_000378245.1_ASM37824v1	bacteria
Arsenicibacter_rosenii	1750698	GCF_001870735.1_ASM187073v1_genomic.fna.gz	2016-11-07	ftp://ftp.ncbi.nlm.nih.gov/genomes/all/GCF/001/870/735/GCF_001870735.1_ASM187073v1	bacteria
Arsenicicoccus_bolidensis_DSM_15745	229480	GCF_000426385.1_ASM42638v1_genomic.fna.gz	2013-07-10	ftp://ftp.ncbi.nlm.nih.gov/genomes/all/GCF/000/426/385/GCF_000426385.1_ASM42638v1	bacteria
Arsenicicoccus_sp._oral_taxon_190	1658671	GCF_001189535.1_ASM118953v1_genomic.fna.gz	2015-07-31	ftp://ftp.ncbi.nlm.nih.gov/genomes/all/GCF/001/189/535/GCF_001189535.1_ASM118953v1	bacteria
Arsenophonus_endosymbiont_of_Aleurodicus_dispersus	235559	GCF_900343015.1_ARADv1_genomic.fna.gz	2018-10-04	ftp://ftp.ncbi.nlm.nih.gov/genomes/all/GCF/900/343/015/GCF_900343015.1_ARADv1	bacteria
Arsenophonus_endosymbiont_str._Hangzhou_of_Nilaparvata_lugens	1247023	GCF_000757905.1_ASM75790v1_genomic.fna.gz	2014-09-25	ftp://ftp.ncbi.nlm.nih.gov/genomes/all/GCF/000/757/905/GCF_000757905.1_ASM75790v1	bacteria
Arsenophonus_nasoniae	638	GCF_004768525.1_ASM476852v1_genomic.fna.gz	2019-04-10	ftp://ftp.ncbi.nlm.nih.gov/genomes/all/GCF/004/768/525/GCF_004768525.1_ASM476852v1	bacteria
Arthrobacter_agilis	37921	GCF_002157505.1_ASM215750v1_genomic.fna.gz	2017-05-25	ftp://ftp.ncbi.nlm.nih.gov/genomes/all/GCF/002/157/505/GCF_002157505.1_ASM215750v1	bacteria
Arthrobacter_alpinus	656366	GCF_001445575.1_ASM144557v1_genomic.fna.gz	2015-11-18	ftp://ftp.ncbi.nlm.nih.gov/genomes/all/GCF/001/445/575/GCF_001445575.1_ASM144557v1	bacteria
Arthrobacter_alpinus	656366	GCF_001294625.1_ASM129462v1_genomic.fna.gz	2015-09-18	ftp://ftp.ncbi.nlm.nih.gov/genomes/all/GCF/001/294/625/GCF_001294625.1_ASM129462v1	bacteria
Arthrobacter_alpinus	656366	GCF_000755585.2_ASM75558v2_genomic.fna.gz	2016-01-04	ftp://ftp.ncbi.nlm.nih.gov/genomes/all/GCF/000/755/585/GCF_000755585.2_ASM75558v2	bacteria
Arthrobacter_castelli_DSM_16402	271431	GCF_000430705.1_ASM43070v1_genomic.fna.gz	2013-07-16	ftp://ftp.ncbi.nlm.nih.gov/genomes/all/GCF/000/430/705/GCF_000430705.1_ASM43070v1	bacteria
Arthrobacter_crystallopoietes	37928	GCF_002849715.1_ASM284971v1_genomic.fna.gz	2018-01-03	ftp://ftp.ncbi.nlm.nih.gov/genomes/all/GCF/002/849/715/GCF_002849715.1_ASM284971v1	bacteria
Arthrobacter_crystallopoietes	37928	GCF_900100805.1_IMG-taxon_2634166276_annotated_assembly_genomic.fna.gz	2016-10-21	ftp://ftp.ncbi.nlm.nih.gov/genomes/all/GCF/900/100/805/GCF_900100805.1_IMG-taxon_2634166276_annotated_assembly	bacteria
Arthrobacter_crystallopoietes_BAB-32	37928	GCF_000328305.2_Arthrobacter_crystallopoitesv3.1_genomic.fna.gz	2013-04-07	ftp://ftp.ncbi.nlm.nih.gov/genomes/all/GCF/000/328/305/GCF_000328305.2_Arthrobacter_crystallopoitesv3.1	bacteria
Arthrobacter_cupressi	1045773	GCF_900099975.1_IMG-taxon_2663762744_annotated_assembly_genomic.fna.gz	2016-10-21	ftp://ftp.ncbi.nlm.nih.gov/genomes/all/GCF/900/099/975/GCF_900099975.1_IMG-taxon_2663762744_annotated_assembly	bacteria
Arthrobacter_dokdonellae	2211210	GCF_003268655.1_ASM326865v1_genomic.fna.gz	2018-06-27	ftp://ftp.ncbi.nlm.nih.gov/genomes/all/GCF/003/268/655/GCF_003268655.1_ASM326865v1	bacteria
Arthrobacter_enclensis	993070	GCF_001457025.1_ASM145702v1_genomic.fna.gz	2015-12-04	ftp://ftp.ncbi.nlm.nih.gov/genomes/all/GCF/001/457/025/GCF_001457025.1_ASM145702v1	bacteria
Arthrobacter_globiformis_NBRC_12137	1665	GCF_000238915.1_ASM23891v2_genomic.fna.gz	2011-12-02	ftp://ftp.ncbi.nlm.nih.gov/genomes/all/GCF/000/238/915/GCF_000238915.1_ASM23891v2	bacteria
Arthrobacter_luteolus_NBRC_107841	98672	GCF_001552075.1_ASM155207v1_genomic.fna.gz	2016-02-03	ftp://ftp.ncbi.nlm.nih.gov/genomes/all/GCF/001/552/075/GCF_001552075.1_ASM155207v1	bacteria
Arthrobacter_nitrophenolicus	683150	GCF_000332815.1_Whole_genome_assembly_genomic.fna.gz	2013-01-23	ftp://ftp.ncbi.nlm.nih.gov/genomes/all/GCF/000/332/815/GCF_000332815.1_Whole_genome_assembly	bacteria
Arthrobacter_rhombi	71253	GCF_900163545.1_ASM90016354v1_genomic.fna.gz	2017-02-11	ftp://ftp.ncbi.nlm.nih.gov/genomes/all/GCF/900/163/545/GCF_900163545.1_ASM90016354v1	bacteria
Arthrobacter_sp._24S4-2	2575374	GCF_005280255.1_ASM528025v1_genomic.fna.gz	2019-05-11	ftp://ftp.ncbi.nlm.nih.gov/genomes/all/GCF/005/280/255/GCF_005280255.1_ASM528025v1	bacteria
Arthrobacter_sp._AQ5-05	2184581	GCF_009707285.1_ASM970728v1_genomic.fna.gz	2019-11-24	ftp://ftp.ncbi.nlm.nih.gov/genomes/all/GCF/009/707/285/GCF_009707285.1_ASM970728v1	bacteria
Arthrobacter_sp._ERGS1_01	1704044	GCF_001281315.1_ASM128131v1_genomic.fna.gz	2015-09-14	ftp://ftp.ncbi.nlm.nih.gov/genomes/all/GCF/001/281/315/GCF_001281315.1_ASM128131v1	bacteria
Arthrobacter_sp._FB24	290399	GCF_000196235.1_ASM19623v1_genomic.fna.gz	2006-10-24	ftp://ftp.ncbi.nlm.nih.gov/genomes/all/GCF/000/196/235/GCF_000196235.1_ASM19623v1	bacteria
Arthrobacter_sp._KBS0702	2578107	GCF_005937985.2_ASM593798v2_genomic.fna.gz	2019-07-31	ftp://ftp.ncbi.nlm.nih.gov/genomes/all/GCF/005/937/985/GCF_005937985.2_ASM593798v2	bacteria
Arthrobacter_sp._PAMC25564	2565366	GCF_004798705.1_ASM479870v1_genomic.fna.gz	2019-04-17	ftp://ftp.ncbi.nlm.nih.gov/genomes/all/GCF/004/798/705/GCF_004798705.1_ASM479870v1	bacteria
Arthrobacter_sp._PAMC_25486	1494608	GCF_000785535.1_ASM78553v1_genomic.fna.gz	2014-11-19	ftp://ftp.ncbi.nlm.nih.gov/genomes/all/GCF/000/785/535/GCF_000785535.1_ASM78553v1	bacteria
Arthrobacter_sp._PGP41	2079227	GCF_002953935.1_ASM295393v1_genomic.fna.gz	2018-02-06	ftp://ftp.ncbi.nlm.nih.gov/genomes/all/GCF/002/953/935/GCF_002953935.1_ASM295393v1	bacteria
Arthrobacter_sp._QXT-31	1357915	GCF_001969265.1_ASM196926v1_genomic.fna.gz	2017-01-23	ftp://ftp.ncbi.nlm.nih.gov/genomes/all/GCF/001/969/265/GCF_001969265.1_ASM196926v1	bacteria
Arthrobacter_sp._Rue61a	1118963	GCF_000294695.2_ASM29469v2_genomic.fna.gz	2012-09-07	ftp://ftp.ncbi.nlm.nih.gov/genomes/all/GCF/000/294/695/GCF_000294695.2_ASM29469v2	bacteria
Arthrobacter_sp._SLBN-53	1570328	GCF_001580405.1_ASM158040v1_genomic.fna.gz	2016-03-07	ftp://ftp.ncbi.nlm.nih.gov/genomes/all/GCF/001/580/405/GCF_001580405.1_ASM158040v1	bacteria
Arthrobacter_sp._U41	1849032	GCF_001750145.1_ASM175014v1_genomic.fna.gz	2016-09-30	ftp://ftp.ncbi.nlm.nih.gov/genomes/all/GCF/001/750/145/GCF_001750145.1_ASM175014v1	bacteria
Arthrobacter_sp._UKPF54-2	2600159	GCF_007858535.1_ASM785853v1_genomic.fna.gz	2019-08-06	ftp://ftp.ncbi.nlm.nih.gov/genomes/all/GCF/007/858/535/GCF_007858535.1_ASM785853v1	bacteria
Arthrobacter_sp._YC-RL1	1652545	GCF_001454985.1_ASM145498v1_genomic.fna.gz	2015-12-01	ftp://ftp.ncbi.nlm.nih.gov/genomes/all/GCF/001/454/985/GCF_001454985.1_ASM145498v1	bacteria
Arthrobacter_sp._YN	2020486	GCF_002224285.1_ASM222428v1_genomic.fna.gz	2017-07-24	ftp://ftp.ncbi.nlm.nih.gov/genomes/all/GCF/002/224/285/GCF_002224285.1_ASM222428v1	bacteria
Arthrobacter_sp._ZXY-2	1806905	GCF_001854365.1_ASM185436v1_genomic.fna.gz	2016-10-26	ftp://ftp.ncbi.nlm.nih.gov/genomes/all/GCF/001/854/365/GCF_001854365.1_ASM185436v1	bacteria
Arthrobacter_subterraneus	335973	GCF_900099735.1_IMG-taxon_2642422544_annotated_assembly_genomic.fna.gz	2016-10-21	ftp://ftp.ncbi.nlm.nih.gov/genomes/all/GCF/900/099/735/GCF_900099735.1_IMG-taxon_2642422544_annotated_assembly	bacteria
Arthrobacter_woluwensis	156980	GCF_900105345.1_IMG-taxon_2639762519_annotated_assembly_genomic.fna.gz	2016-10-22	ftp://ftp.ncbi.nlm.nih.gov/genomes/all/GCF/900/105/345/GCF_900105345.1_IMG-taxon_2639762519_annotated_assembly	bacteria
Arthrospira_platensis_NIES-39	118562	GCF_000210375.1_ASM21037v1_genomic.fna.gz	2010-03-25	ftp://ftp.ncbi.nlm.nih.gov/genomes/all/GCF/000/210/375/GCF_000210375.1_ASM21037v1	bacteria
Asaccharospora_irregularis_DSM_2635	29359	GCF_900129815.1_IMG-taxon_2634166349_annotated_assembly_genomic.fna.gz	2016-12-03	ftp://ftp.ncbi.nlm.nih.gov/genomes/all/GCF/900/129/815/GCF_900129815.1_IMG-taxon_2634166349_annotated_assembly	bacteria
Asaia_astilbis_JCM_15831	610244	GCF_000613845.1_ASM61384v1_genomic.fna.gz	2014-03-31	ftp://ftp.ncbi.nlm.nih.gov/genomes/all/GCF/000/613/845/GCF_000613845.1_ASM61384v1	bacteria
Asaia_bogorensis_NBRC_16594	91915	GCF_001547995.1_ASM154799v1_genomic.fna.gz	2015-10-15	ftp://ftp.ncbi.nlm.nih.gov/genomes/all/GCF/001/547/995/GCF_001547995.1_ASM154799v1	bacteria
Asanoa_ishikariensis	137265	GCF_900107455.1_IMG-taxon_2690315652_annotated_assembly_genomic.fna.gz	2016-10-22	ftp://ftp.ncbi.nlm.nih.gov/genomes/all/GCF/900/107/455/GCF_900107455.1_IMG-taxon_2690315652_annotated_assembly	bacteria
Aster_yellows_witches'-broom_phytoplasma_AYWB	229545	GCF_000012225.1_ASM1222v1_genomic.fna.gz	2006-01-11	ftp://ftp.ncbi.nlm.nih.gov/genomes/all/GCF/000/012/225/GCF_000012225.1_ASM1222v1	bacteria
Asticcacaulis_benevestitus_DSM_16100_=_ATCC_BAA-896	347481	GCF_000376105.1_ASM37610v1_genomic.fna.gz	2013-04-20	ftp://ftp.ncbi.nlm.nih.gov/genomes/all/GCF/000/376/105/GCF_000376105.1_ASM37610v1	bacteria
Asticcacaulis_biprosthecum_C19	76891	GCF_000204015.1_ASM20401v1_genomic.fna.gz	2011-04-13	ftp://ftp.ncbi.nlm.nih.gov/genomes/all/GCF/000/204/015/GCF_000204015.1_ASM20401v1	bacteria
Asticcacaulis_excentricus	78587	GCF_003966695.1_ASM396669v1_genomic.fna.gz	2018-07-27	ftp://ftp.ncbi.nlm.nih.gov/genomes/all/GCF/003/966/695/GCF_003966695.1_ASM396669v1	bacteria
Asticcacaulis_excentricus_CB_48	78587	GCF_000175215.2_ASM17521v2_genomic.fna.gz	2010-12-22	ftp://ftp.ncbi.nlm.nih.gov/genomes/all/GCF/000/175/215/GCF_000175215.2_ASM17521v2	bacteria
Asticcacaulis_taihuensis	260084	GCF_900100255.1_IMG-taxon_2596583650_annotated_assembly_genomic.fna.gz	2016-10-13	ftp://ftp.ncbi.nlm.nih.gov/genomes/all/GCF/900/100/255/GCF_900100255.1_IMG-taxon_2596583650_annotated_assembly	bacteria
Atlantibacter_hermannii	565	GCF_900635495.1_29859_A01_genomic.fna.gz	2018-12-19	ftp://ftp.ncbi.nlm.nih.gov/genomes/all/GCF/900/635/495/GCF_900635495.1_29859_A01	bacteria
Atlantibacter_hermannii	565	GCF_008064855.1_ASM806485v1_genomic.fna.gz	2019-08-22	ftp://ftp.ncbi.nlm.nih.gov/genomes/all/GCF/008/064/855/GCF_008064855.1_ASM806485v1	bacteria
Atlantibacter_hermannii_NBRC_105704	565	GCF_000248015.1_ASM24801v2_genomic.fna.gz	2012-02-18	ftp://ftp.ncbi.nlm.nih.gov/genomes/all/GCF/000/248/015/GCF_000248015.1_ASM24801v2	bacteria
Atopobacter_phocae_ATCC_BAA-285	136492	GCF_000526675.1_ASM52667v1_genomic.fna.gz	2014-01-14	ftp://ftp.ncbi.nlm.nih.gov/genomes/all/GCF/000/526/675/GCF_000526675.1_ASM52667v1	bacteria
Atopobiaceae_bacterium	2485926	GCF_902386885.1_UHGG_MGYG-HGUT-02405_genomic.fna.gz	2019-08-10	ftp://ftp.ncbi.nlm.nih.gov/genomes/all/GCF/902/386/885/GCF_902386885.1_UHGG_MGYG-HGUT-02405	bacteria
Atopobium_deltae	1393034	GCF_001552785.1_ASM155278v1_genomic.fna.gz	2016-02-08	ftp://ftp.ncbi.nlm.nih.gov/genomes/all/GCF/001/552/785/GCF_001552785.1_ASM155278v1	bacteria
Atopobium_fossor_DSM_15642	39487	GCF_000483125.1_ASM48312v1_genomic.fna.gz	2013-10-25	ftp://ftp.ncbi.nlm.nih.gov/genomes/all/GCF/000/483/125/GCF_000483125.1_ASM48312v1	bacteria
Atopobium_minutum	1381	GCF_001437015.1_ASM143701v1_genomic.fna.gz	2015-11-06	ftp://ftp.ncbi.nlm.nih.gov/genomes/all/GCF/001/437/015/GCF_001437015.1_ASM143701v1	bacteria
Atopobium_parvulum_DSM_20469	1382	GCF_000024225.1_ASM2422v1_genomic.fna.gz	2009-09-09	ftp://ftp.ncbi.nlm.nih.gov/genomes/all/GCF/000/024/225/GCF_000024225.1_ASM2422v1	bacteria
Atopobium_rimae_ATCC_49626	1383	GCF_000174015.1_ASM17401v1_genomic.fna.gz	2009-01-22	ftp://ftp.ncbi.nlm.nih.gov/genomes/all/GCF/000/174/015/GCF_000174015.1_ASM17401v1	bacteria
Atopobium_vaginae_DSM_15829	82135	GCF_000159235.2_ASM15923v2_genomic.fna.gz	2011-04-05	ftp://ftp.ncbi.nlm.nih.gov/genomes/all/GCF/000/159/235/GCF_000159235.2_ASM15923v2	bacteria
Atopobium_vaginae_PB189-T1-4	82135	GCF_000179715.1_ASM17971v1_genomic.fna.gz	2010-08-10	ftp://ftp.ncbi.nlm.nih.gov/genomes/all/GCF/000/179/715/GCF_000179715.1_ASM17971v1	bacteria
Atopococcus_tabaci_DSM_17538	269774	GCF_000429585.1_ASM42958v1_genomic.fna.gz	2013-09-05	ftp://ftp.ncbi.nlm.nih.gov/genomes/all/GCF/000/429/585/GCF_000429585.1_ASM42958v1	bacteria
Atopostipes_suicloacalis_DSM_15692	180295	GCF_900129085.1_IMG-taxon_2582581273_annotated_assembly_genomic.fna.gz	2016-12-03	ftp://ftp.ncbi.nlm.nih.gov/genomes/all/GCF/900/129/085/GCF_900129085.1_IMG-taxon_2582581273_annotated_assembly	bacteria
Aurantimicrobium_minutum	708131	GCF_002355535.1_ASM235553v1_genomic.fna.gz	2016-05-12	ftp://ftp.ncbi.nlm.nih.gov/genomes/all/GCF/002/355/535/GCF_002355535.1_ASM235553v1	bacteria
Aurantimicrobium_sp._MWH-Mo1	1987356	GCF_003194085.1_ASM319408v1_genomic.fna.gz	2018-06-06	ftp://ftp.ncbi.nlm.nih.gov/genomes/all/GCF/003/194/085/GCF_003194085.1_ASM319408v1	bacteria
Aurantimicrobium_sp._MWH-Uga1	2079575	GCF_003325955.1_ASM332595v1_genomic.fna.gz	2018-07-18	ftp://ftp.ncbi.nlm.nih.gov/genomes/all/GCF/003/325/955/GCF_003325955.1_ASM332595v1	bacteria
Aurantimonas_manganoxydans_SI85-9A1	651183	GCF_000153465.1_ASM15346v1_genomic.fna.gz	2006-04-07	ftp://ftp.ncbi.nlm.nih.gov/genomes/all/GCF/000/153/465/GCF_000153465.1_ASM15346v1	bacteria
Auraticoccus_monumenti	675864	GCF_900101785.1_IMG-taxon_2636415982_annotated_assembly_genomic.fna.gz	2016-10-20	ftp://ftp.ncbi.nlm.nih.gov/genomes/all/GCF/900/101/785/GCF_900101785.1_IMG-taxon_2636415982_annotated_assembly	bacteria
Aureimonas_altamirensis	370622	GCF_001463885.1_ASM146388v1_genomic.fna.gz	2015-11-09	ftp://ftp.ncbi.nlm.nih.gov/genomes/all/GCF/001/463/885/GCF_001463885.1_ASM146388v1	bacteria
Aureimonas_frigidaquae	424757	GCF_001463905.1_ASM146390v1_genomic.fna.gz	2015-11-09	ftp://ftp.ncbi.nlm.nih.gov/genomes/all/GCF/001/463/905/GCF_001463905.1_ASM146390v1	bacteria
Aureimonas_jatrophae	1166073	GCF_900104035.1_IMG-taxon_2651870106_annotated_assembly_genomic.fna.gz	2016-10-21	ftp://ftp.ncbi.nlm.nih.gov/genomes/all/GCF/900/104/035/GCF_900104035.1_IMG-taxon_2651870106_annotated_assembly	bacteria
Aureimonas_phyllosphaerae	1166078	GCF_900113065.1_IMG-taxon_2654587881_annotated_assembly_genomic.fna.gz	2016-11-02	ftp://ftp.ncbi.nlm.nih.gov/genomes/all/GCF/900/113/065/GCF_900113065.1_IMG-taxon_2654587881_annotated_assembly	bacteria
Aureimonas_sp._AU20	1349819	GCF_001442755.1_ASM144275v1_genomic.fna.gz	2015-11-12	ftp://ftp.ncbi.nlm.nih.gov/genomes/all/GCF/001/442/755/GCF_001442755.1_ASM144275v1	bacteria
Aureimonas_ureilytica	401562	GCF_001475935.1_ASM147593v1_genomic.fna.gz	2015-12-22	ftp://ftp.ncbi.nlm.nih.gov/genomes/all/GCF/001/475/935/GCF_001475935.1_ASM147593v1	bacteria
Aureimonas_ureilytica_DSM_18598_=_NBRC_106430	401562	GCF_000382705.1_ASM38270v1_genomic.fna.gz	2013-04-25	ftp://ftp.ncbi.nlm.nih.gov/genomes/all/GCF/000/382/705/GCF_000382705.1_ASM38270v1	bacteria
Aureitalea_sp._RR4-38	2094025	GCF_002966125.1_ASM296612v1_genomic.fna.gz	2018-03-01	ftp://ftp.ncbi.nlm.nih.gov/genomes/all/GCF/002/966/125/GCF_002966125.1_ASM296612v1	bacteria
Auricoccus_indicus	1849491	GCF_001989575.1_ASM198957v1_genomic.fna.gz	2017-02-07	ftp://ftp.ncbi.nlm.nih.gov/genomes/all/GCF/001/989/575/GCF_001989575.1_ASM198957v1	bacteria
Auritidibacter_sp._NML130574	2170745	GCF_003185725.2_ASM318572v2_genomic.fna.gz	2018-08-28	ftp://ftp.ncbi.nlm.nih.gov/genomes/all/GCF/003/185/725/GCF_003185725.2_ASM318572v2	bacteria
Austwickia_chelonae	100225	GCF_003391095.1_ASM339109v1_genomic.fna.gz	2018-08-14	ftp://ftp.ncbi.nlm.nih.gov/genomes/all/GCF/003/391/095/GCF_003391095.1_ASM339109v1	bacteria
Austwickia_chelonae_NBRC_105200	100225	GCF_000298175.1_ASM29817v1_genomic.fna.gz	2012-09-05	ftp://ftp.ncbi.nlm.nih.gov/genomes/all/GCF/000/298/175/GCF_000298175.1_ASM29817v1	bacteria
Avibacterium_paragallinarum	728	GCF_003864155.1_ASM386415v1_genomic.fna.gz	2018-12-03	ftp://ftp.ncbi.nlm.nih.gov/genomes/all/GCF/003/864/155/GCF_003864155.1_ASM386415v1	bacteria
Avibacterium_paragallinarum_JF4211	728	GCF_000442905.1_AviparaA_JF4211_genomic.fna.gz	2013-07-15	ftp://ftp.ncbi.nlm.nih.gov/genomes/all/GCF/000/442/905/GCF_000442905.1_AviparaA_JF4211	bacteria
Avibacterium_volantium	762	GCF_900635775.1_33763_C01_genomic.fna.gz	2018-12-20	ftp://ftp.ncbi.nlm.nih.gov/genomes/all/GCF/900/635/775/GCF_900635775.1_33763_C01	bacteria
Azoarcus_communis	41977	GCF_003111645.1_ASM311164v1_genomic.fna.gz	2018-05-10	ftp://ftp.ncbi.nlm.nih.gov/genomes/all/GCF/003/111/645/GCF_003111645.1_ASM311164v1	bacteria
Azoarcus_communis	41977	GCF_003111665.1_ASM311166v1_genomic.fna.gz	2018-05-10	ftp://ftp.ncbi.nlm.nih.gov/genomes/all/GCF/003/111/665/GCF_003111665.1_ASM311166v1	bacteria
Azoarcus_olearius	418699	GCF_001682385.1_ASM168238v1_genomic.fna.gz	2016-07-08	ftp://ftp.ncbi.nlm.nih.gov/genomes/all/GCF/001/682/385/GCF_001682385.1_ASM168238v1	bacteria
Azoarcus_sp._BH72	62928	GCF_000061505.1_ASM6150v1_genomic.fna.gz	2006-12-20	ftp://ftp.ncbi.nlm.nih.gov/genomes/all/GCF/000/061/505/GCF_000061505.1_ASM6150v1	bacteria
Azoarcus_sp._CIB	198107	GCF_001190925.1_ASM119092v1_genomic.fna.gz	2015-08-03	ftp://ftp.ncbi.nlm.nih.gov/genomes/all/GCF/001/190/925/GCF_001190925.1_ASM119092v1	bacteria
Azoarcus_sp._DD4	2027405	GCF_006496635.1_ASM649663v1_genomic.fna.gz	2019-06-27	ftp://ftp.ncbi.nlm.nih.gov/genomes/all/GCF/006/496/635/GCF_006496635.1_ASM649663v1	bacteria
Azoarcus_sp._DN11	356837	GCF_003628555.1_ASM362855v1_genomic.fna.gz	2018-10-11	ftp://ftp.ncbi.nlm.nih.gov/genomes/all/GCF/003/628/555/GCF_003628555.1_ASM362855v1	bacteria
Azoarcus_sp._KH32C	748247	GCF_000349945.1_ASM34994v1_genomic.fna.gz	2011-11-30	ftp://ftp.ncbi.nlm.nih.gov/genomes/all/GCF/000/349/945/GCF_000349945.1_ASM34994v1	bacteria
Azoarcus_sp._SY39	2067960	GCF_002872475.1_ASM287247v1_genomic.fna.gz	2018-01-11	ftp://ftp.ncbi.nlm.nih.gov/genomes/all/GCF/002/872/475/GCF_002872475.1_ASM287247v1	bacteria
Azohydromonas_australica_DSM_1124	364039	GCF_000430725.1_ASM43072v1_genomic.fna.gz	2013-07-16	ftp://ftp.ncbi.nlm.nih.gov/genomes/all/GCF/000/430/725/GCF_000430725.1_ASM43072v1	bacteria
Azohydromonas_lata_NBRC_102462	45677	GCF_001571085.1_ASM157108v1_genomic.fna.gz	2016-02-18	ftp://ftp.ncbi.nlm.nih.gov/genomes/all/GCF/001/571/085/GCF_001571085.1_ASM157108v1	bacteria
Azonexus_hydrophilus_DSM_23864	418702	GCF_000429605.1_ASM42960v1_genomic.fna.gz	2013-07-15	ftp://ftp.ncbi.nlm.nih.gov/genomes/all/GCF/000/429/605/GCF_000429605.1_ASM42960v1	bacteria
Azorhizobium_caulinodans_ORS_571	7	GCF_000010525.1_ASM1052v1_genomic.fna.gz	2007-10-16	ftp://ftp.ncbi.nlm.nih.gov/genomes/all/GCF/000/010/525/GCF_000010525.1_ASM1052v1	bacteria
Azorhizobium_doebereinerae_UFLA1-100	281091	GCF_000473085.1_ASM47308v1_genomic.fna.gz	2013-09-30	ftp://ftp.ncbi.nlm.nih.gov/genomes/all/GCF/000/473/085/GCF_000473085.1_ASM47308v1	bacteria
Azospira_oryzae_PS	146939	GCF_000236665.1_ASM23666v1_genomic.fna.gz	2011-12-05	ftp://ftp.ncbi.nlm.nih.gov/genomes/all/GCF/000/236/665/GCF_000236665.1_ASM23666v1	bacteria
Azospira_sp._I09	1765049	GCF_009177135.1_ASM917713v1_genomic.fna.gz	2019-09-25	ftp://ftp.ncbi.nlm.nih.gov/genomes/all/GCF/009/177/135/GCF_009177135.1_ASM917713v1	bacteria
Azospirillum_brasilense	192	GCF_008274965.1_ASM827496v1_genomic.fna.gz	2019-09-05	ftp://ftp.ncbi.nlm.nih.gov/genomes/all/GCF/008/274/965/GCF_008274965.1_ASM827496v1	bacteria
Azospirillum_brasilense	192	GCF_008274945.1_ASM827494v1_genomic.fna.gz	2019-09-05	ftp://ftp.ncbi.nlm.nih.gov/genomes/all/GCF/008/274/945/GCF_008274945.1_ASM827494v1	bacteria
Azospirillum_brasilense	192	GCF_001315015.1_ASM131501v1_genomic.fna.gz	2015-10-15	ftp://ftp.ncbi.nlm.nih.gov/genomes/all/GCF/001/315/015/GCF_001315015.1_ASM131501v1	bacteria
Azospirillum_brasilense	192	GCF_005222145.1_ASM522214v1_genomic.fna.gz	2019-05-07	ftp://ftp.ncbi.nlm.nih.gov/genomes/all/GCF/005/222/145/GCF_005222145.1_ASM522214v1	bacteria
Azospirillum_brasilense	192	GCF_005222165.1_ASM522216v1_genomic.fna.gz	2019-05-07	ftp://ftp.ncbi.nlm.nih.gov/genomes/all/GCF/005/222/165/GCF_005222165.1_ASM522216v1	bacteria
Azospirillum_brasilense	192	GCF_005222205.1_ASM522220v1_genomic.fna.gz	2019-05-07	ftp://ftp.ncbi.nlm.nih.gov/genomes/all/GCF/005/222/205/GCF_005222205.1_ASM522220v1	bacteria
Azospirillum_brasilense	192	GCF_000632475.1_ASM63247v2_genomic.fna.gz	2014-06-05	ftp://ftp.ncbi.nlm.nih.gov/genomes/all/GCF/000/632/475/GCF_000632475.1_ASM63247v2	bacteria
Azospirillum_halopraeferens_DSM_3675	34010	GCF_000429625.1_ASM42962v1_genomic.fna.gz	2013-09-05	ftp://ftp.ncbi.nlm.nih.gov/genomes/all/GCF/000/429/625/GCF_000429625.1_ASM42962v1	bacteria
Azospirillum_humicireducens	1226968	GCF_001639105.2_ASM163910v2_genomic.fna.gz	2018-04-18	ftp://ftp.ncbi.nlm.nih.gov/genomes/all/GCF/001/639/105/GCF_001639105.2_ASM163910v2	bacteria
Azospirillum_lipoferum	193	GCF_900177475.1_IMG-taxon_2622736628_annotated_assembly_genomic.fna.gz	2017-04-21	ftp://ftp.ncbi.nlm.nih.gov/genomes/all/GCF/900/177/475/GCF_900177475.1_IMG-taxon_2622736628_annotated_assembly	bacteria
Azospirillum_lipoferum_4B	193	GCF_000283655.1_ASM28365v1_genomic.fna.gz	2011-11-16	ftp://ftp.ncbi.nlm.nih.gov/genomes/all/GCF/000/283/655/GCF_000283655.1_ASM28365v1	bacteria
Azospirillum_sp._B510	193	GCF_000010725.1_ASM1072v1_genomic.fna.gz	2010-02-16	ftp://ftp.ncbi.nlm.nih.gov/genomes/all/GCF/000/010/725/GCF_000010725.1_ASM1072v1	bacteria
Azospirillum_sp._CFH_70021	2202148	GCF_003130795.1_ASM313079v1_genomic.fna.gz	2018-05-17	ftp://ftp.ncbi.nlm.nih.gov/genomes/all/GCF/003/130/795/GCF_003130795.1_ASM313079v1	bacteria
Azospirillum_sp._M2T2B2	682998	GCF_003233655.1_ASM323365v1_genomic.fna.gz	2018-06-16	ftp://ftp.ncbi.nlm.nih.gov/genomes/all/GCF/003/233/655/GCF_003233655.1_ASM323365v1	bacteria
Azospirillum_sp._TSA2s	709810	GCF_004923315.1_ASM492331v1_genomic.fna.gz	2019-04-30	ftp://ftp.ncbi.nlm.nih.gov/genomes/all/GCF/004/923/315/GCF_004923315.1_ASM492331v1	bacteria
Azospirillum_sp._TSH100	652764	GCF_004923295.1_ASM492329v1_genomic.fna.gz	2019-04-30	ftp://ftp.ncbi.nlm.nih.gov/genomes/all/GCF/004/923/295/GCF_004923295.1_ASM492329v1	bacteria
Azospirillum_sp._TSH58	664962	GCF_003119115.1_ASM311911v1_genomic.fna.gz	2018-05-11	ftp://ftp.ncbi.nlm.nih.gov/genomes/all/GCF/003/119/115/GCF_003119115.1_ASM311911v1	bacteria
Azospirillum_thiophilum	528244	GCF_001305595.1_ASM130559v1_genomic.fna.gz	2015-10-02	ftp://ftp.ncbi.nlm.nih.gov/genomes/all/GCF/001/305/595/GCF_001305595.1_ASM130559v1	bacteria
Azotobacter_chroococcum	353	GCF_002220155.1_ASM222015v1_genomic.fna.gz	2017-07-17	ftp://ftp.ncbi.nlm.nih.gov/genomes/all/GCF/002/220/155/GCF_002220155.1_ASM222015v1	bacteria
Azotobacter_chroococcum_NCIMB_8003	353	GCF_000817975.1_ASM81797v1_genomic.fna.gz	2015-01-14	ftp://ftp.ncbi.nlm.nih.gov/genomes/all/GCF/000/817/975/GCF_000817975.1_ASM81797v1	bacteria
Azotobacter_salinestris	69964	GCF_009363155.1_ASM936315v1_genomic.fna.gz	2019-10-27	ftp://ftp.ncbi.nlm.nih.gov/genomes/all/GCF/009/363/155/GCF_009363155.1_ASM936315v1	bacteria
Azotobacter_vinelandii_CA	354	GCF_000380335.1_ASM38033v1_genomic.fna.gz	2013-04-23	ftp://ftp.ncbi.nlm.nih.gov/genomes/all/GCF/000/380/335/GCF_000380335.1_ASM38033v1	bacteria
Azotobacter_vinelandii_CA6	354	GCF_000380365.1_ASM38036v1_genomic.fna.gz	2013-04-23	ftp://ftp.ncbi.nlm.nih.gov/genomes/all/GCF/000/380/365/GCF_000380365.1_ASM38036v1	bacteria
Azotobacter_vinelandii_DJ	354	GCF_000021045.1_ASM2104v1_genomic.fna.gz	2009-04-14	ftp://ftp.ncbi.nlm.nih.gov/genomes/all/GCF/000/021/045/GCF_000021045.1_ASM2104v1	bacteria
Azovibrio_restrictus_DSM_23866	146938	GCF_000429665.1_ASM42966v1_genomic.fna.gz	2013-09-05	ftp://ftp.ncbi.nlm.nih.gov/genomes/all/GCF/000/429/665/GCF_000429665.1_ASM42966v1	bacteria
Bacillaceae_bacterium_C02	2654284	GCF_009429005.1_ASM942900v1_genomic.fna.gz	2019-10-31	ftp://ftp.ncbi.nlm.nih.gov/genomes/all/GCF/009/429/005/GCF_009429005.1_ASM942900v1	bacteria
Bacillaceae_bacterium_C05	2654326	GCF_009429025.1_ASM942902v1_genomic.fna.gz	2019-10-31	ftp://ftp.ncbi.nlm.nih.gov/genomes/all/GCF/009/429/025/GCF_009429025.1_ASM942902v1	bacteria
Bacillaceae_bacterium_TKL69	2594883	GCF_007301515.1_ASM730151v1_genomic.fna.gz	2019-07-23	ftp://ftp.ncbi.nlm.nih.gov/genomes/all/GCF/007/301/515/GCF_007301515.1_ASM730151v1	bacteria
Bacillus_abyssalis	1221450	GCF_002019595.1_ASM201959v1_genomic.fna.gz	2017-03-06	ftp://ftp.ncbi.nlm.nih.gov/genomes/all/GCF/002/019/595/GCF_002019595.1_ASM201959v1	bacteria
Bacillus_acidiceler	371036	GCF_002128425.1_ASM212842v1_genomic.fna.gz	2017-05-11	ftp://ftp.ncbi.nlm.nih.gov/genomes/all/GCF/002/128/425/GCF_002128425.1_ASM212842v1	bacteria
Bacillus_acidicola	209389	GCF_001636425.1_ASM163642v1_genomic.fna.gz	2016-05-04	ftp://ftp.ncbi.nlm.nih.gov/genomes/all/GCF/001/636/425/GCF_001636425.1_ASM163642v1	bacteria
Bacillus_acidiproducens_DSM_23148	1121084	GCF_000374345.1_ASM37434v1_genomic.fna.gz	2013-04-23	ftp://ftp.ncbi.nlm.nih.gov/genomes/all/GCF/000/374/345/GCF_000374345.1_ASM37434v1	bacteria
Bacillus_aerophilus	293389	GCF_004101925.1_ASM410192v1_genomic.fna.gz	2019-01-22	ftp://ftp.ncbi.nlm.nih.gov/genomes/all/GCF/004/101/925/GCF_004101925.1_ASM410192v1	bacteria
Bacillus_aidingensis_DSM_18341	384933	GCF_000429685.1_ASM42968v1_genomic.fna.gz	2013-07-15	ftp://ftp.ncbi.nlm.nih.gov/genomes/all/GCF/000/429/685/GCF_000429685.1_ASM42968v1	bacteria
Bacillus_akibai_JCM_9157	1411	GCF_000513135.1_ASM51313v1_genomic.fna.gz	2013-12-30	ftp://ftp.ncbi.nlm.nih.gov/genomes/all/GCF/000/513/135/GCF_000513135.1_ASM51313v1	bacteria
Bacillus_albus	2026189	GCF_003966295.1_ASM396629v1_genomic.fna.gz	2018-12-24	ftp://ftp.ncbi.nlm.nih.gov/genomes/all/GCF/003/966/295/GCF_003966295.1_ASM396629v1	bacteria
Bacillus_alcalophilus_ATCC_27647_=_CGMCC_1.3604	1445	GCF_000292245.2_ASM29224v2_genomic.fna.gz	2014-09-17	ftp://ftp.ncbi.nlm.nih.gov/genomes/all/GCF/000/292/245/GCF_000292245.2_ASM29224v2	bacteria
Bacillus_alkalinitrilicus	427920	GCF_002019605.1_ASM201960v1_genomic.fna.gz	2017-03-06	ftp://ftp.ncbi.nlm.nih.gov/genomes/all/GCF/002/019/605/GCF_002019605.1_ASM201960v1	bacteria
Bacillus_alkalitelluris	304268	GCF_002019645.1_ASM201964v1_genomic.fna.gz	2017-03-06	ftp://ftp.ncbi.nlm.nih.gov/genomes/all/GCF/002/019/645/GCF_002019645.1_ASM201964v1	bacteria
Bacillus_alkalitelluris	304268	GCF_002153425.1_ASM215342v1_genomic.fna.gz	2017-05-19	ftp://ftp.ncbi.nlm.nih.gov/genomes/all/GCF/002/153/425/GCF_002153425.1_ASM215342v1	bacteria
Bacillus_altitudinis	293387	GCF_006007905.1_ASM600790v1_genomic.fna.gz	2019-06-05	ftp://ftp.ncbi.nlm.nih.gov/genomes/all/GCF/006/007/905/GCF_006007905.1_ASM600790v1	bacteria
Bacillus_altitudinis	293387	GCF_002443015.2_ASM244301v2_genomic.fna.gz	2018-12-11	ftp://ftp.ncbi.nlm.nih.gov/genomes/all/GCF/002/443/015/GCF_002443015.2_ASM244301v2	bacteria
Bacillus_altitudinis	293387	GCF_004563755.2_ASM456375v2_genomic.fna.gz	2019-09-12	ftp://ftp.ncbi.nlm.nih.gov/genomes/all/GCF/004/563/755/GCF_004563755.2_ASM456375v2	bacteria
Bacillus_altitudinis	293387	GCF_002741745.1_ASM274174v1_genomic.fna.gz	2017-11-02	ftp://ftp.ncbi.nlm.nih.gov/genomes/all/GCF/002/741/745/GCF_002741745.1_ASM274174v1	bacteria
Bacillus_altitudinis	293387	GCF_001700735.1_ASM170073v1_genomic.fna.gz	2016-08-08	ftp://ftp.ncbi.nlm.nih.gov/genomes/all/GCF/001/700/735/GCF_001700735.1_ASM170073v1	bacteria
Bacillus_altitudinis	293387	GCF_001431785.1_ASM143178v1_genomic.fna.gz	2015-11-04	ftp://ftp.ncbi.nlm.nih.gov/genomes/all/GCF/001/431/785/GCF_001431785.1_ASM143178v1	bacteria
Bacillus_altitudinis	293387	GCF_001908475.1_ASM190847v1_genomic.fna.gz	2016-12-19	ftp://ftp.ncbi.nlm.nih.gov/genomes/all/GCF/001/908/475/GCF_001908475.1_ASM190847v1	bacteria
Bacillus_altitudinis	293387	GCF_001191605.1_ASM119160v1_genomic.fna.gz	2015-08-03	ftp://ftp.ncbi.nlm.nih.gov/genomes/all/GCF/001/191/605/GCF_001191605.1_ASM119160v1	bacteria
Bacillus_altitudinis	293387	GCF_001431145.1_ASM143114v1_genomic.fna.gz	2015-11-04	ftp://ftp.ncbi.nlm.nih.gov/genomes/all/GCF/001/431/145/GCF_001431145.1_ASM143114v1	bacteria
Bacillus_altitudinis	293387	GCF_000972685.1_ASM97268v1_genomic.fna.gz	2015-04-16	ftp://ftp.ncbi.nlm.nih.gov/genomes/all/GCF/000/972/685/GCF_000972685.1_ASM97268v1	bacteria
Bacillus_altitudinis	293387	GCF_005849435.1_ASM584943v1_genomic.fna.gz	2019-05-27	ftp://ftp.ncbi.nlm.nih.gov/genomes/all/GCF/005/849/435/GCF_005849435.1_ASM584943v1	bacteria
Bacillus_amyloliquefaciens	1390	GCF_007923205.1_ASM792320v1_genomic.fna.gz	2019-08-09	ftp://ftp.ncbi.nlm.nih.gov/genomes/all/GCF/007/923/205/GCF_007923205.1_ASM792320v1	bacteria
Bacillus_amyloliquefaciens	1390	GCF_008807995.1_ASM880799v1_genomic.fna.gz	2019-10-03	ftp://ftp.ncbi.nlm.nih.gov/genomes/all/GCF/008/807/995/GCF_008807995.1_ASM880799v1	bacteria
Bacillus_amyloliquefaciens	1390	GCF_007827165.1_ASM782716v1_genomic.fna.gz	2019-08-02	ftp://ftp.ncbi.nlm.nih.gov/genomes/all/GCF/007/827/165/GCF_007827165.1_ASM782716v1	bacteria
Bacillus_amyloliquefaciens	1390	GCF_007362635.1_ASM736263v1_genomic.fna.gz	2019-07-24	ftp://ftp.ncbi.nlm.nih.gov/genomes/all/GCF/007/362/635/GCF_007362635.1_ASM736263v1	bacteria
Bacillus_amyloliquefaciens	1390	GCF_004421045.1_ASM442104v1_genomic.fna.gz	2019-03-27	ftp://ftp.ncbi.nlm.nih.gov/genomes/all/GCF/004/421/045/GCF_004421045.1_ASM442104v1	bacteria
Bacillus_amyloliquefaciens	1390	GCF_004006115.1_ASM400611v1_genomic.fna.gz	2019-01-09	ftp://ftp.ncbi.nlm.nih.gov/genomes/all/GCF/004/006/115/GCF_004006115.1_ASM400611v1	bacteria
Bacillus_amyloliquefaciens	1390	GCF_003868675.1_ASM386867v1_genomic.fna.gz	2018-12-06	ftp://ftp.ncbi.nlm.nih.gov/genomes/all/GCF/003/868/675/GCF_003868675.1_ASM386867v1	bacteria
Bacillus_amyloliquefaciens	1390	GCF_003390415.1_ASM339041v1_genomic.fna.gz	2018-08-15	ftp://ftp.ncbi.nlm.nih.gov/genomes/all/GCF/003/390/415/GCF_003390415.1_ASM339041v1	bacteria
Bacillus_amyloliquefaciens	1390	GCF_003312895.1_ASM331289v1_genomic.fna.gz	2018-07-11	ftp://ftp.ncbi.nlm.nih.gov/genomes/all/GCF/003/312/895/GCF_003312895.1_ASM331289v1	bacteria
Bacillus_amyloliquefaciens	1390	GCF_003149795.1_ASM314979v1_genomic.fna.gz	2018-05-23	ftp://ftp.ncbi.nlm.nih.gov/genomes/all/GCF/003/149/795/GCF_003149795.1_ASM314979v1	bacteria
Bacillus_amyloliquefaciens	1390	GCF_003149715.1_ASM314971v1_genomic.fna.gz	2018-05-23	ftp://ftp.ncbi.nlm.nih.gov/genomes/all/GCF/003/149/715/GCF_003149715.1_ASM314971v1	bacteria
Bacillus_amyloliquefaciens	1390	GCF_003149695.1_ASM314969v1_genomic.fna.gz	2018-05-23	ftp://ftp.ncbi.nlm.nih.gov/genomes/all/GCF/003/149/695/GCF_003149695.1_ASM314969v1	bacteria
Bacillus_amyloliquefaciens	1390	GCF_002209305.1_ASM220930v1_genomic.fna.gz	2017-06-27	ftp://ftp.ncbi.nlm.nih.gov/genomes/all/GCF/002/209/305/GCF_002209305.1_ASM220930v1	bacteria
Bacillus_amyloliquefaciens	1390	GCF_002173635.1_ASM217363v1_genomic.fna.gz	2017-06-06	ftp://ftp.ncbi.nlm.nih.gov/genomes/all/GCF/002/173/635/GCF_002173635.1_ASM217363v1	bacteria
Bacillus_amyloliquefaciens	1390	GCF_001922005.1_ASM192200v1_genomic.fna.gz	2016-12-27	ftp://ftp.ncbi.nlm.nih.gov/genomes/all/GCF/001/922/005/GCF_001922005.1_ASM192200v1	bacteria
Bacillus_amyloliquefaciens	1390	GCF_008245105.1_ASM824510v1_genomic.fna.gz	2019-09-03	ftp://ftp.ncbi.nlm.nih.gov/genomes/all/GCF/008/245/105/GCF_008245105.1_ASM824510v1	bacteria
Bacillus_amyloliquefaciens	1390	GCF_001889285.1_ASM188928v1_genomic.fna.gz	2016-12-06	ftp://ftp.ncbi.nlm.nih.gov/genomes/all/GCF/001/889/285/GCF_001889285.1_ASM188928v1	bacteria
Bacillus_amyloliquefaciens	1390	GCF_008808015.1_ASM880801v1_genomic.fna.gz	2019-10-03	ftp://ftp.ncbi.nlm.nih.gov/genomes/all/GCF/008/808/015/GCF_008808015.1_ASM880801v1	bacteria
Bacillus_amyloliquefaciens	1390	GCF_001705195.1_ASM170519v1_genomic.fna.gz	2016-08-16	ftp://ftp.ncbi.nlm.nih.gov/genomes/all/GCF/001/705/195/GCF_001705195.1_ASM170519v1	bacteria
Bacillus_amyloliquefaciens	1390	GCF_001596755.1_ASM159675v1_genomic.fna.gz	2016-03-23	ftp://ftp.ncbi.nlm.nih.gov/genomes/all/GCF/001/596/755/GCF_001596755.1_ASM159675v1	bacteria
Bacillus_amyloliquefaciens	1390	GCF_001586105.1_ASM158610v1_genomic.fna.gz	2016-03-10	ftp://ftp.ncbi.nlm.nih.gov/genomes/all/GCF/001/586/105/GCF_001586105.1_ASM158610v1	bacteria
Bacillus_amyloliquefaciens	1390	GCF_001483885.1_ASM148388v1_genomic.fna.gz	2016-01-04	ftp://ftp.ncbi.nlm.nih.gov/genomes/all/GCF/001/483/885/GCF_001483885.1_ASM148388v1	bacteria
Bacillus_amyloliquefaciens	1390	GCF_008824205.1_ASM882420v1_genomic.fna.gz	2019-10-06	ftp://ftp.ncbi.nlm.nih.gov/genomes/all/GCF/008/824/205/GCF_008824205.1_ASM882420v1	bacteria
Bacillus_amyloliquefaciens	1390	GCF_001874385.1_ASM187438v1_genomic.fna.gz	2016-11-10	ftp://ftp.ncbi.nlm.nih.gov/genomes/all/GCF/001/874/385/GCF_001874385.1_ASM187438v1	bacteria
Bacillus_amyloliquefaciens	1390	GCF_008534375.1_ASM853437v1_genomic.fna.gz	2019-09-18	ftp://ftp.ncbi.nlm.nih.gov/genomes/all/GCF/008/534/375/GCF_008534375.1_ASM853437v1	bacteria
Bacillus_amyloliquefaciens_CC178	1390	GCF_000494835.1_ASM49483v1_genomic.fna.gz	2013-11-01	ftp://ftp.ncbi.nlm.nih.gov/genomes/all/GCF/000/494/835/GCF_000494835.1_ASM49483v1	bacteria
Bacillus_amyloliquefaciens_DSM_7_=_ATCC_23350	1390	GCF_000196735.1_ASM19673v1_genomic.fna.gz	2010-09-23	ftp://ftp.ncbi.nlm.nih.gov/genomes/all/GCF/000/196/735/GCF_000196735.1_ASM19673v1	bacteria
Bacillus_amyloliquefaciens_IT-45	1390	GCF_000242855.2_ASM24285v2_genomic.fna.gz	2013-02-13	ftp://ftp.ncbi.nlm.nih.gov/genomes/all/GCF/000/242/855/GCF_000242855.2_ASM24285v2	bacteria
Bacillus_amyloliquefaciens_KHG19	1390	GCF_000835145.1_ASM83514v1_genomic.fna.gz	2015-02-10	ftp://ftp.ncbi.nlm.nih.gov/genomes/all/GCF/000/835/145/GCF_000835145.1_ASM83514v1	bacteria
Bacillus_amyloliquefaciens_LFB112	1390	GCF_000508265.1_ASM50826v1_genomic.fna.gz	2013-12-16	ftp://ftp.ncbi.nlm.nih.gov/genomes/all/GCF/000/508/265/GCF_000508265.1_ASM50826v1	bacteria
Bacillus_amyloliquefaciens_LL3	1390	GCF_000204275.1_ASM20427v1_genomic.fna.gz	2011-04-14	ftp://ftp.ncbi.nlm.nih.gov/genomes/all/GCF/000/204/275/GCF_000204275.1_ASM20427v1	bacteria
Bacillus_amyloliquefaciens_TA208	1390	GCF_000195515.1_ASM19551v1_genomic.fna.gz	2011-04-08	ftp://ftp.ncbi.nlm.nih.gov/genomes/all/GCF/000/195/515/GCF_000195515.1_ASM19551v1	bacteria
Bacillus_amyloliquefaciens_UMAF6614	1390	GCF_001593785.1_ASM159378v1_genomic.fna.gz	2016-03-18	ftp://ftp.ncbi.nlm.nih.gov/genomes/all/GCF/001/593/785/GCF_001593785.1_ASM159378v1	bacteria
Bacillus_amyloliquefaciens_UMAF6639	1390	GCF_001593765.1_ASM159376v1_genomic.fna.gz	2016-03-18	ftp://ftp.ncbi.nlm.nih.gov/genomes/all/GCF/001/593/765/GCF_001593765.1_ASM159376v1	bacteria
Bacillus_amyloliquefaciens_XH7	1390	GCF_000221645.1_ASM22164v1_genomic.fna.gz	2011-07-27	ftp://ftp.ncbi.nlm.nih.gov/genomes/all/GCF/000/221/645/GCF_000221645.1_ASM22164v1	bacteria
Bacillus_amyloliquefaciens_Y2	1390	GCF_000262385.1_ASM26238v1_genomic.fna.gz	2012-05-11	ftp://ftp.ncbi.nlm.nih.gov/genomes/all/GCF/000/262/385/GCF_000262385.1_ASM26238v1	bacteria
Bacillus_andreraoultii	1499685	GCF_000752395.1_Bacillus_andreraoultii_genomic.fna.gz	2014-09-06	ftp://ftp.ncbi.nlm.nih.gov/genomes/all/GCF/000/752/395/GCF_000752395.1_Bacillus_andreraoultii	bacteria
Bacillus_anthracis	1392	GCF_001990245.1_ASM199024v1_genomic.fna.gz	2017-02-08	ftp://ftp.ncbi.nlm.nih.gov/genomes/all/GCF/001/990/245/GCF_001990245.1_ASM199024v1	bacteria
Bacillus_anthracis	1392	GCF_001543225.1_ASM154322v1_genomic.fna.gz	2016-02-01	ftp://ftp.ncbi.nlm.nih.gov/genomes/all/GCF/001/543/225/GCF_001543225.1_ASM154322v1	bacteria
Bacillus_anthracis	1392	GCF_001654475.1_ASM165447v1_genomic.fna.gz	2016-06-02	ftp://ftp.ncbi.nlm.nih.gov/genomes/all/GCF/001/654/475/GCF_001654475.1_ASM165447v1	bacteria
Bacillus_anthracis	1392	GCF_001683065.1_ASM168306v1_genomic.fna.gz	2016-07-11	ftp://ftp.ncbi.nlm.nih.gov/genomes/all/GCF/001/683/065/GCF_001683065.1_ASM168306v1	bacteria
Bacillus_anthracis	1392	GCF_001683095.1_ASM168309v1_genomic.fna.gz	2016-07-11	ftp://ftp.ncbi.nlm.nih.gov/genomes/all/GCF/001/683/095/GCF_001683095.1_ASM168309v1	bacteria
Bacillus_anthracis	1392	GCF_001683135.1_ASM168313v1_genomic.fna.gz	2016-07-11	ftp://ftp.ncbi.nlm.nih.gov/genomes/all/GCF/001/683/135/GCF_001683135.1_ASM168313v1	bacteria
Bacillus_anthracis	1392	GCF_001683155.1_ASM168315v1_genomic.fna.gz	2016-07-11	ftp://ftp.ncbi.nlm.nih.gov/genomes/all/GCF/001/683/155/GCF_001683155.1_ASM168315v1	bacteria
Bacillus_anthracis	1392	GCF_001683175.1_ASM168317v1_genomic.fna.gz	2016-07-11	ftp://ftp.ncbi.nlm.nih.gov/genomes/all/GCF/001/683/175/GCF_001683175.1_ASM168317v1	bacteria
Bacillus_anthracis	1392	GCF_001683215.1_ASM168321v1_genomic.fna.gz	2016-07-11	ftp://ftp.ncbi.nlm.nih.gov/genomes/all/GCF/001/683/215/GCF_001683215.1_ASM168321v1	bacteria
Bacillus_anthracis	1392	GCF_001683235.1_ASM168323v1_genomic.fna.gz	2016-07-11	ftp://ftp.ncbi.nlm.nih.gov/genomes/all/GCF/001/683/235/GCF_001683235.1_ASM168323v1	bacteria
Bacillus_anthracis	1392	GCF_001683255.1_ASM168325v1_genomic.fna.gz	2016-07-11	ftp://ftp.ncbi.nlm.nih.gov/genomes/all/GCF/001/683/255/GCF_001683255.1_ASM168325v1	bacteria
Bacillus_anthracis	1392	GCF_001683295.1_ASM168329v1_genomic.fna.gz	2016-07-11	ftp://ftp.ncbi.nlm.nih.gov/genomes/all/GCF/001/683/295/GCF_001683295.1_ASM168329v1	bacteria
Bacillus_anthracis	1392	GCF_000875715.1_ASM87571v1_genomic.fna.gz	2015-02-13	ftp://ftp.ncbi.nlm.nih.gov/genomes/all/GCF/000/875/715/GCF_000875715.1_ASM87571v1	bacteria
Bacillus_anthracis	1392	GCF_001936375.1_ASM193637v1_genomic.fna.gz	2017-01-05	ftp://ftp.ncbi.nlm.nih.gov/genomes/all/GCF/001/936/375/GCF_001936375.1_ASM193637v1	bacteria
Bacillus_anthracis	1392	GCF_006742565.1_ASM674256v1_genomic.fna.gz	2019-06-12	ftp://ftp.ncbi.nlm.nih.gov/genomes/all/GCF/006/742/565/GCF_006742565.1_ASM674256v1	bacteria
Bacillus_anthracis	1392	GCF_006088855.1_ASM608885v1_genomic.fna.gz	2019-06-06	ftp://ftp.ncbi.nlm.nih.gov/genomes/all/GCF/006/088/855/GCF_006088855.1_ASM608885v1	bacteria
Bacillus_anthracis	1392	GCF_003410355.1_ASM341035v1_genomic.fna.gz	2018-08-21	ftp://ftp.ncbi.nlm.nih.gov/genomes/all/GCF/003/410/355/GCF_003410355.1_ASM341035v1	bacteria
Bacillus_anthracis	1392	GCF_003410255.1_ASM341025v1_genomic.fna.gz	2018-08-21	ftp://ftp.ncbi.nlm.nih.gov/genomes/all/GCF/003/410/255/GCF_003410255.1_ASM341025v1	bacteria
Bacillus_anthracis	1392	GCF_003227955.1_ASM322795v1_genomic.fna.gz	2018-06-14	ftp://ftp.ncbi.nlm.nih.gov/genomes/all/GCF/003/227/955/GCF_003227955.1_ASM322795v1	bacteria
Bacillus_anthracis	1392	GCF_002356575.1_ASM235657v1_genomic.fna.gz	2015-05-15	ftp://ftp.ncbi.nlm.nih.gov/genomes/all/GCF/002/356/575/GCF_002356575.1_ASM235657v1	bacteria
Bacillus_anthracis	1392	GCF_002277915.1_ASM227791v1_genomic.fna.gz	2017-08-30	ftp://ftp.ncbi.nlm.nih.gov/genomes/all/GCF/002/277/915/GCF_002277915.1_ASM227791v1	bacteria
Bacillus_anthracis	1392	GCF_002208785.1_ASM220878v2_genomic.fna.gz	2018-03-06	ftp://ftp.ncbi.nlm.nih.gov/genomes/all/GCF/002/208/785/GCF_002208785.1_ASM220878v2	bacteria
Bacillus_anthracis	1392	GCF_001683275.1_ASM168327v1_genomic.fna.gz	2016-07-11	ftp://ftp.ncbi.nlm.nih.gov/genomes/all/GCF/001/683/275/GCF_001683275.1_ASM168327v1	bacteria
Bacillus_anthracis	1392	GCF_000833125.1_ASM83312v1_genomic.fna.gz	2015-02-05	ftp://ftp.ncbi.nlm.nih.gov/genomes/all/GCF/000/833/125/GCF_000833125.1_ASM83312v1	bacteria
Bacillus_anthracis	1392	GCF_001683195.1_ASM168319v1_genomic.fna.gz	2016-07-11	ftp://ftp.ncbi.nlm.nih.gov/genomes/all/GCF/001/683/195/GCF_001683195.1_ASM168319v1	bacteria
Bacillus_anthracis	1392	GCF_000832965.1_ASM83296v1_genomic.fna.gz	2015-02-05	ftp://ftp.ncbi.nlm.nih.gov/genomes/all/GCF/000/832/965/GCF_000832965.1_ASM83296v1	bacteria
Bacillus_anthracis	1392	GCF_000833065.1_ASM83306v1_genomic.fna.gz	2015-02-05	ftp://ftp.ncbi.nlm.nih.gov/genomes/all/GCF/000/833/065/GCF_000833065.1_ASM83306v1	bacteria
Bacillus_anthracis	1392	GCF_000725325.1_ASM72532v1_genomic.fna.gz	2014-07-14	ftp://ftp.ncbi.nlm.nih.gov/genomes/all/GCF/000/725/325/GCF_000725325.1_ASM72532v1	bacteria
Bacillus_anthracis	1392	GCF_000742655.1_ASM74265v1_genomic.fna.gz	2014-08-21	ftp://ftp.ncbi.nlm.nih.gov/genomes/all/GCF/000/742/655/GCF_000742655.1_ASM74265v1	bacteria
Bacillus_anthracis	1392	GCF_000832425.1_ASM83242v1_genomic.fna.gz	2015-02-05	ftp://ftp.ncbi.nlm.nih.gov/genomes/all/GCF/000/832/425/GCF_000832425.1_ASM83242v1	bacteria
Bacillus_anthracis	1392	GCF_000832445.1_ASM83244v1_genomic.fna.gz	2015-02-05	ftp://ftp.ncbi.nlm.nih.gov/genomes/all/GCF/000/832/445/GCF_000832445.1_ASM83244v1	bacteria
Bacillus_anthracis	1392	GCF_000832465.1_ASM83246v1_genomic.fna.gz	2015-02-05	ftp://ftp.ncbi.nlm.nih.gov/genomes/all/GCF/000/832/465/GCF_000832465.1_ASM83246v1	bacteria
Bacillus_anthracis	1392	GCF_000534935.2_ASM53493v2_genomic.fna.gz	2018-08-23	ftp://ftp.ncbi.nlm.nih.gov/genomes/all/GCF/000/534/935/GCF_000534935.2_ASM53493v2	bacteria
Bacillus_anthracis	1392	GCF_000832565.1_ASM83256v1_genomic.fna.gz	2015-02-05	ftp://ftp.ncbi.nlm.nih.gov/genomes/all/GCF/000/832/565/GCF_000832565.1_ASM83256v1	bacteria
Bacillus_anthracis	1392	GCF_000832585.1_ASM83258v1_genomic.fna.gz	2015-02-05	ftp://ftp.ncbi.nlm.nih.gov/genomes/all/GCF/000/832/585/GCF_000832585.1_ASM83258v1	bacteria
Bacillus_anthracis	1392	GCF_000832665.1_ASM83266v1_genomic.fna.gz	2015-02-05	ftp://ftp.ncbi.nlm.nih.gov/genomes/all/GCF/000/832/665/GCF_000832665.1_ASM83266v1	bacteria
Bacillus_anthracis	1392	GCF_000832725.1_ASM83272v1_genomic.fna.gz	2015-02-05	ftp://ftp.ncbi.nlm.nih.gov/genomes/all/GCF/000/832/725/GCF_000832725.1_ASM83272v1	bacteria
Bacillus_anthracis	1392	GCF_000832745.1_ASM83274v1_genomic.fna.gz	2015-02-05	ftp://ftp.ncbi.nlm.nih.gov/genomes/all/GCF/000/832/745/GCF_000832745.1_ASM83274v1	bacteria
Bacillus_anthracis	1392	GCF_000832505.1_ASM83250v1_genomic.fna.gz	2015-02-05	ftp://ftp.ncbi.nlm.nih.gov/genomes/all/GCF/000/832/505/GCF_000832505.1_ASM83250v1	bacteria
Bacillus_anthracis_str._'Ames_Ancestor'	1392	GCF_000008445.1_ASM844v1_genomic.fna.gz	2004-07-09	ftp://ftp.ncbi.nlm.nih.gov/genomes/all/GCF/000/008/445/GCF_000008445.1_ASM844v1	bacteria
Bacillus_anthracis_str._A0248	1392	GCF_000022865.1_ASM2286v1_genomic.fna.gz	2009-05-01	ftp://ftp.ncbi.nlm.nih.gov/genomes/all/GCF/000/022/865/GCF_000022865.1_ASM2286v1	bacteria
Bacillus_anthracis_str._A16	1392	GCF_000512835.2_ASM51283v2_genomic.fna.gz	2016-11-01	ftp://ftp.ncbi.nlm.nih.gov/genomes/all/GCF/000/512/835/GCF_000512835.2_ASM51283v2	bacteria
Bacillus_anthracis_str._A16R	1392	GCF_000512775.2_ASM51277v2_genomic.fna.gz	2016-11-08	ftp://ftp.ncbi.nlm.nih.gov/genomes/all/GCF/000/512/775/GCF_000512775.2_ASM51277v2	bacteria
Bacillus_anthracis_str._Ames	1392	GCF_000007845.1_ASM784v1_genomic.fna.gz	2003-04-30	ftp://ftp.ncbi.nlm.nih.gov/genomes/all/GCF/000/007/845/GCF_000007845.1_ASM784v1	bacteria
Bacillus_anthracis_str._CDC_684	1392	GCF_000021445.1_ASM2144v1_genomic.fna.gz	2009-04-20	ftp://ftp.ncbi.nlm.nih.gov/genomes/all/GCF/000/021/445/GCF_000021445.1_ASM2144v1	bacteria
Bacillus_anthracis_str._H9401	1392	GCF_000258885.1_ASM25888v1_genomic.fna.gz	2012-04-17	ftp://ftp.ncbi.nlm.nih.gov/genomes/all/GCF/000/258/885/GCF_000258885.1_ASM25888v1	bacteria
Bacillus_anthracis_str._SVA11	1392	GCF_000583105.1_ASM58310v1_genomic.fna.gz	2014-02-28	ftp://ftp.ncbi.nlm.nih.gov/genomes/all/GCF/000/583/105/GCF_000583105.1_ASM58310v1	bacteria
Bacillus_anthracis_str._Sterne	1392	GCF_000008165.1_ASM816v1_genomic.fna.gz	2004-06-24	ftp://ftp.ncbi.nlm.nih.gov/genomes/all/GCF/000/008/165/GCF_000008165.1_ASM816v1	bacteria
Bacillus_anthracis_str._Sterne	1392	GCF_000832635.1_ASM83263v1_genomic.fna.gz	2015-02-05	ftp://ftp.ncbi.nlm.nih.gov/genomes/all/GCF/000/832/635/GCF_000832635.1_ASM83263v1	bacteria
Bacillus_anthracis_str._Turkey32	1392	GCF_000833275.1_ASM83327v1_genomic.fna.gz	2015-02-05	ftp://ftp.ncbi.nlm.nih.gov/genomes/all/GCF/000/833/275/GCF_000833275.1_ASM83327v1	bacteria
Bacillus_anthracis_str._V770-NP-1R	1392	GCF_000832785.1_ASM83278v1_genomic.fna.gz	2015-02-05	ftp://ftp.ncbi.nlm.nih.gov/genomes/all/GCF/000/832/785/GCF_000832785.1_ASM83278v1	bacteria
Bacillus_anthracis_str._Vollum	1392	GCF_000742895.1_ASM74289v1_genomic.fna.gz	2014-08-21	ftp://ftp.ncbi.nlm.nih.gov/genomes/all/GCF/000/742/895/GCF_000742895.1_ASM74289v1	bacteria
Bacillus_aquimaris_TF-12	189382	GCF_001648555.1_ASM164855v1_genomic.fna.gz	2016-05-19	ftp://ftp.ncbi.nlm.nih.gov/genomes/all/GCF/001/648/555/GCF_001648555.1_ASM164855v1	bacteria
Bacillus_aryabhattai	412384	GCF_002688605.1_ASM268860v1_genomic.fna.gz	2017-10-24	ftp://ftp.ncbi.nlm.nih.gov/genomes/all/GCF/002/688/605/GCF_002688605.1_ASM268860v1	bacteria
Bacillus_asahii	228899	GCF_004006295.1_ASM400629v1_genomic.fna.gz	2019-01-09	ftp://ftp.ncbi.nlm.nih.gov/genomes/all/GCF/004/006/295/GCF_004006295.1_ASM400629v1	bacteria
Bacillus_atrophaeus	1452	GCF_002173495.1_ASM217349v1_genomic.fna.gz	2017-06-06	ftp://ftp.ncbi.nlm.nih.gov/genomes/all/GCF/002/173/495/GCF_002173495.1_ASM217349v1	bacteria
Bacillus_atrophaeus	1452	GCF_002243495.1_ASM224349v1_genomic.fna.gz	2017-08-08	ftp://ftp.ncbi.nlm.nih.gov/genomes/all/GCF/002/243/495/GCF_002243495.1_ASM224349v1	bacteria
Bacillus_atrophaeus	1452	GCF_002688645.1_ASM268864v1_genomic.fna.gz	2017-10-24	ftp://ftp.ncbi.nlm.nih.gov/genomes/all/GCF/002/688/645/GCF_002688645.1_ASM268864v1	bacteria
Bacillus_atrophaeus_1942	1452	GCF_000165925.1_ASM16592v1_genomic.fna.gz	2010-11-02	ftp://ftp.ncbi.nlm.nih.gov/genomes/all/GCF/000/165/925/GCF_000165925.1_ASM16592v1	bacteria
Bacillus_aurantiacus_DSM_18675	254410	GCF_000429705.1_ASM42970v1_genomic.fna.gz	2013-09-05	ftp://ftp.ncbi.nlm.nih.gov/genomes/all/GCF/000/429/705/GCF_000429705.1_ASM42970v1	bacteria
Bacillus_azotoformans_LMG_9581	1454	GCF_000307855.1_BAZO1.0_genomic.fna.gz	2012-10-23	ftp://ftp.ncbi.nlm.nih.gov/genomes/all/GCF/000/307/855/GCF_000307855.1_BAZO1.0	bacteria
Bacillus_badius	1455	GCF_001630115.1_ASM163011v1_genomic.fna.gz	2016-04-23	ftp://ftp.ncbi.nlm.nih.gov/genomes/all/GCF/001/630/115/GCF_001630115.1_ASM163011v1	bacteria
Bacillus_bataviensis_LMG_21833	220685	GCF_000307875.1_BABA1.0_genomic.fna.gz	2012-10-23	ftp://ftp.ncbi.nlm.nih.gov/genomes/all/GCF/000/307/875/GCF_000307875.1_BABA1.0	bacteria
Bacillus_beveridgei	632773	GCF_001721685.1_ASM172168v1_genomic.fna.gz	2016-09-08	ftp://ftp.ncbi.nlm.nih.gov/genomes/all/GCF/001/721/685/GCF_001721685.1_ASM172168v1	bacteria
Bacillus_bogoriensis_ATCC_BAA-922	246272	GCF_000621445.1_ASM62144v1_genomic.fna.gz	2014-04-08	ftp://ftp.ncbi.nlm.nih.gov/genomes/all/GCF/000/621/445/GCF_000621445.1_ASM62144v1	bacteria
Bacillus_bombysepticus_str._Wang	658666	GCF_000831065.1_ASM83106v1_genomic.fna.gz	2014-04-17	ftp://ftp.ncbi.nlm.nih.gov/genomes/all/GCF/000/831/065/GCF_000831065.1_ASM83106v1	bacteria
Bacillus_boroniphilus_JCM_21738	308892	GCF_000517385.1_ASM51738v1_genomic.fna.gz	2014-01-07	ftp://ftp.ncbi.nlm.nih.gov/genomes/all/GCF/000/517/385/GCF_000517385.1_ASM51738v1	bacteria
Bacillus_butanolivorans	421767	GCF_003410415.1_ASM341041v1_genomic.fna.gz	2018-08-15	ftp://ftp.ncbi.nlm.nih.gov/genomes/all/GCF/003/410/415/GCF_003410415.1_ASM341041v1	bacteria
Bacillus_campisalis	1408103	GCF_000986785.1_ASM98678v1_genomic.fna.gz	2015-05-01	ftp://ftp.ncbi.nlm.nih.gov/genomes/all/GCF/000/986/785/GCF_000986785.1_ASM98678v1	bacteria
Bacillus_caseinilyticus	1503961	GCF_900107275.1_IMG-taxon_2675903024_annotated_assembly_genomic.fna.gz	2016-10-22	ftp://ftp.ncbi.nlm.nih.gov/genomes/all/GCF/900/107/275/GCF_900107275.1_IMG-taxon_2675903024_annotated_assembly	bacteria
Bacillus_cecembensis	459347	GCF_001439635.1_ASM143963v1_genomic.fna.gz	2015-11-06	ftp://ftp.ncbi.nlm.nih.gov/genomes/all/GCF/001/439/635/GCF_001439635.1_ASM143963v1	bacteria
Bacillus_cellulosilyticus_DSM_2522	1413	GCF_000177235.2_ASM17723v2_genomic.fna.gz	2010-12-27	ftp://ftp.ncbi.nlm.nih.gov/genomes/all/GCF/000/177/235/GCF_000177235.2_ASM17723v2	bacteria
Bacillus_cereus	1396	GCF_000832765.1_ASM83276v1_genomic.fna.gz	2015-02-05	ftp://ftp.ncbi.nlm.nih.gov/genomes/all/GCF/000/832/765/GCF_000832765.1_ASM83276v1	bacteria
Bacillus_cereus	1396	GCF_002813875.1_ASM281387v1_genomic.fna.gz	2017-12-07	ftp://ftp.ncbi.nlm.nih.gov/genomes/all/GCF/002/813/875/GCF_002813875.1_ASM281387v1	bacteria
Bacillus_cereus	1396	GCF_003013315.1_ASM301331v1_genomic.fna.gz	2018-03-21	ftp://ftp.ncbi.nlm.nih.gov/genomes/all/GCF/003/013/315/GCF_003013315.1_ASM301331v1	bacteria
Bacillus_cereus	1396	GCF_003020845.1_ASM302084v1_genomic.fna.gz	2018-03-27	ftp://ftp.ncbi.nlm.nih.gov/genomes/all/GCF/003/020/845/GCF_003020845.1_ASM302084v1	bacteria
Bacillus_cereus	1396	GCF_003568565.1_ASM356856v1_genomic.fna.gz	2017-09-11	ftp://ftp.ncbi.nlm.nih.gov/genomes/all/GCF/003/568/565/GCF_003568565.1_ASM356856v1	bacteria
Bacillus_cereus	1396	GCF_004006495.1_ASM400649v1_genomic.fna.gz	2019-01-09	ftp://ftp.ncbi.nlm.nih.gov/genomes/all/GCF/004/006/495/GCF_004006495.1_ASM400649v1	bacteria
Bacillus_cereus	1396	GCF_005707595.1_ASM570759v1_genomic.fna.gz	2019-05-23	ftp://ftp.ncbi.nlm.nih.gov/genomes/all/GCF/005/707/595/GCF_005707595.1_ASM570759v1	bacteria
Bacillus_cereus	1396	GCF_004801195.1_ASM480119v1_genomic.fna.gz	2019-04-19	ftp://ftp.ncbi.nlm.nih.gov/genomes/all/GCF/004/801/195/GCF_004801195.1_ASM480119v1	bacteria
Bacillus_cereus	1396	GCF_002290105.1_ASM229010v1_genomic.fna.gz	2017-09-12	ftp://ftp.ncbi.nlm.nih.gov/genomes/all/GCF/002/290/105/GCF_002290105.1_ASM229010v1	bacteria
Bacillus_cereus	1396	GCF_006384875.1_ASM638487v1_genomic.fna.gz	2019-06-20	ftp://ftp.ncbi.nlm.nih.gov/genomes/all/GCF/006/384/875/GCF_006384875.1_ASM638487v1	bacteria
Bacillus_cereus	1396	GCF_008041975.1_ASM804197v1_genomic.fna.gz	2019-08-21	ftp://ftp.ncbi.nlm.nih.gov/genomes/all/GCF/008/041/975/GCF_008041975.1_ASM804197v1	bacteria
Bacillus_cereus	1396	GCF_004771155.1_ASM477115v1_genomic.fna.gz	2019-04-11	ftp://ftp.ncbi.nlm.nih.gov/genomes/all/GCF/004/771/155/GCF_004771155.1_ASM477115v1	bacteria
Bacillus_cereus	1396	GCF_000832525.1_ASM83252v1_genomic.fna.gz	2015-02-05	ftp://ftp.ncbi.nlm.nih.gov/genomes/all/GCF/000/832/525/GCF_000832525.1_ASM83252v1	bacteria
Bacillus_cereus	1396	GCF_002220285.1_ASM222028v1_genomic.fna.gz	2017-07-17	ftp://ftp.ncbi.nlm.nih.gov/genomes/all/GCF/002/220/285/GCF_002220285.1_ASM222028v1	bacteria
Bacillus_cereus	1396	GCF_002215175.1_ASM221517v1_genomic.fna.gz	2017-07-06	ftp://ftp.ncbi.nlm.nih.gov/genomes/all/GCF/002/215/175/GCF_002215175.1_ASM221517v1	bacteria
Bacillus_cereus	1396	GCF_000835185.1_ASM83518v1_genomic.fna.gz	2015-02-10	ftp://ftp.ncbi.nlm.nih.gov/genomes/all/GCF/000/835/185/GCF_000835185.1_ASM83518v1	bacteria
Bacillus_cereus	1396	GCF_000978375.1_ASM97837v1_genomic.fna.gz	2015-04-22	ftp://ftp.ncbi.nlm.nih.gov/genomes/all/GCF/000/978/375/GCF_000978375.1_ASM97837v1	bacteria
Bacillus_cereus	1396	GCF_001277915.1_ASM127791v1_genomic.fna.gz	2015-09-02	ftp://ftp.ncbi.nlm.nih.gov/genomes/all/GCF/001/277/915/GCF_001277915.1_ASM127791v1	bacteria
Bacillus_cereus	1396	GCF_000789315.1_ASM78931v1_genomic.fna.gz	2014-12-04	ftp://ftp.ncbi.nlm.nih.gov/genomes/all/GCF/000/789/315/GCF_000789315.1_ASM78931v1	bacteria
Bacillus_cereus	1396	GCF_001635915.1_ASM163591v1_genomic.fna.gz	2016-05-02	ftp://ftp.ncbi.nlm.nih.gov/genomes/all/GCF/001/635/915/GCF_001635915.1_ASM163591v1	bacteria
Bacillus_cereus	1396	GCF_001635955.1_ASM163595v1_genomic.fna.gz	2016-05-02	ftp://ftp.ncbi.nlm.nih.gov/genomes/all/GCF/001/635/955/GCF_001635955.1_ASM163595v1	bacteria
Bacillus_cereus	1396	GCF_001635995.1_ASM163599v1_genomic.fna.gz	2016-05-02	ftp://ftp.ncbi.nlm.nih.gov/genomes/all/GCF/001/635/995/GCF_001635995.1_ASM163599v1	bacteria
Bacillus_cereus	1396	GCF_002216125.1_ASM221612v1_genomic.fna.gz	2017-07-10	ftp://ftp.ncbi.nlm.nih.gov/genomes/all/GCF/002/216/125/GCF_002216125.1_ASM221612v1	bacteria
Bacillus_cereus	1396	GCF_001721145.1_ASM172114v1_genomic.fna.gz	2016-09-07	ftp://ftp.ncbi.nlm.nih.gov/genomes/all/GCF/001/721/145/GCF_001721145.1_ASM172114v1	bacteria
Bacillus_cereus	1396	GCF_001941885.1_ASM194188v1_genomic.fna.gz	2017-01-10	ftp://ftp.ncbi.nlm.nih.gov/genomes/all/GCF/001/941/885/GCF_001941885.1_ASM194188v1	bacteria
Bacillus_cereus	1396	GCF_001941905.1_ASM194190v1_genomic.fna.gz	2017-01-10	ftp://ftp.ncbi.nlm.nih.gov/genomes/all/GCF/001/941/905/GCF_001941905.1_ASM194190v1	bacteria
Bacillus_cereus	1396	GCF_001941925.1_ASM194192v1_genomic.fna.gz	2017-01-10	ftp://ftp.ncbi.nlm.nih.gov/genomes/all/GCF/001/941/925/GCF_001941925.1_ASM194192v1	bacteria
Bacillus_cereus	1396	GCF_000635895.2_ASM63589v2_genomic.fna.gz	2016-05-17	ftp://ftp.ncbi.nlm.nih.gov/genomes/all/GCF/000/635/895/GCF_000635895.2_ASM63589v2	bacteria
Bacillus_cereus	1396	GCF_002214705.1_ASM221470v1_genomic.fna.gz	2017-07-05	ftp://ftp.ncbi.nlm.nih.gov/genomes/all/GCF/002/214/705/GCF_002214705.1_ASM221470v1	bacteria
Bacillus_cereus	1396	GCF_002214725.1_ASM221472v1_genomic.fna.gz	2017-07-05	ftp://ftp.ncbi.nlm.nih.gov/genomes/all/GCF/002/214/725/GCF_002214725.1_ASM221472v1	bacteria
Bacillus_cereus	1396	GCF_002214765.1_ASM221476v1_genomic.fna.gz	2017-07-05	ftp://ftp.ncbi.nlm.nih.gov/genomes/all/GCF/002/214/765/GCF_002214765.1_ASM221476v1	bacteria
Bacillus_cereus	1396	GCF_001880305.1_ASM188030v1_genomic.fna.gz	2016-11-17	ftp://ftp.ncbi.nlm.nih.gov/genomes/all/GCF/001/880/305/GCF_001880305.1_ASM188030v1	bacteria
Bacillus_cereus	1396	GCF_002000005.1_ASM200000v1_genomic.fna.gz	2017-02-15	ftp://ftp.ncbi.nlm.nih.gov/genomes/all/GCF/002/000/005/GCF_002000005.1_ASM200000v1	bacteria
Bacillus_cereus	1396	GCF_001518875.1_ASM151887v1_genomic.fna.gz	2016-01-20	ftp://ftp.ncbi.nlm.nih.gov/genomes/all/GCF/001/518/875/GCF_001518875.1_ASM151887v1	bacteria
Bacillus_cereus_03BB102	1396	GCF_000022505.1_ASM2250v1_genomic.fna.gz	2009-03-30	ftp://ftp.ncbi.nlm.nih.gov/genomes/all/GCF/000/022/505/GCF_000022505.1_ASM2250v1	bacteria
Bacillus_cereus_03BB102	1396	GCF_000832405.1_ASM83240v1_genomic.fna.gz	2015-02-05	ftp://ftp.ncbi.nlm.nih.gov/genomes/all/GCF/000/832/405/GCF_000832405.1_ASM83240v1	bacteria
Bacillus_cereus_03BB108	1396	GCF_000832865.1_ASM83286v1_genomic.fna.gz	2015-02-05	ftp://ftp.ncbi.nlm.nih.gov/genomes/all/GCF/000/832/865/GCF_000832865.1_ASM83286v1	bacteria
Bacillus_cereus_AH187	1396	GCF_000021225.1_ASM2122v1_genomic.fna.gz	2008-12-10	ftp://ftp.ncbi.nlm.nih.gov/genomes/all/GCF/000/021/225/GCF_000021225.1_ASM2122v1	bacteria
Bacillus_cereus_AH820	1396	GCF_000021785.1_ASM2178v1_genomic.fna.gz	2008-12-19	ftp://ftp.ncbi.nlm.nih.gov/genomes/all/GCF/000/021/785/GCF_000021785.1_ASM2178v1	bacteria
Bacillus_cereus_ATCC_10987	1396	GCF_000008005.1_ASM800v1_genomic.fna.gz	2004-02-23	ftp://ftp.ncbi.nlm.nih.gov/genomes/all/GCF/000/008/005/GCF_000008005.1_ASM800v1	bacteria
Bacillus_cereus_ATCC_14579	1396	GCF_000007825.1_ASM782v1_genomic.fna.gz	2004-07-06	ftp://ftp.ncbi.nlm.nih.gov/genomes/all/GCF/000/007/825/GCF_000007825.1_ASM782v1	bacteria
Bacillus_cereus_ATCC_14579	1396	GCF_006094295.1_ASM609429v1_genomic.fna.gz	2019-06-06	ftp://ftp.ncbi.nlm.nih.gov/genomes/all/GCF/006/094/295/GCF_006094295.1_ASM609429v1	bacteria
Bacillus_cereus_ATCC_4342	1396	GCF_000832845.1_ASM83284v1_genomic.fna.gz	2015-02-05	ftp://ftp.ncbi.nlm.nih.gov/genomes/all/GCF/000/832/845/GCF_000832845.1_ASM83284v1	bacteria
Bacillus_cereus_B4264	1396	GCF_000021205.1_ASM2120v1_genomic.fna.gz	2008-12-17	ftp://ftp.ncbi.nlm.nih.gov/genomes/all/GCF/000/021/205/GCF_000021205.1_ASM2120v1	bacteria
Bacillus_cereus_C1L	1396	GCF_002224345.1_ASM222434v1_genomic.fna.gz	2017-07-24	ftp://ftp.ncbi.nlm.nih.gov/genomes/all/GCF/002/224/345/GCF_002224345.1_ASM222434v1	bacteria
Bacillus_cereus_D17	1396	GCF_000832385.1_ASM83238v1_genomic.fna.gz	2015-02-05	ftp://ftp.ncbi.nlm.nih.gov/genomes/all/GCF/000/832/385/GCF_000832385.1_ASM83238v1	bacteria
Bacillus_cereus_E33L	1396	GCF_000011625.1_ASM1162v1_genomic.fna.gz	2005-06-06	ftp://ftp.ncbi.nlm.nih.gov/genomes/all/GCF/000/011/625/GCF_000011625.1_ASM1162v1	bacteria
Bacillus_cereus_E33L	1396	GCF_000833045.1_ASM83304v1_genomic.fna.gz	2015-02-05	ftp://ftp.ncbi.nlm.nih.gov/genomes/all/GCF/000/833/045/GCF_000833045.1_ASM83304v1	bacteria
Bacillus_cereus_F837_76	1396	GCF_000239195.1_ASM23919v1_genomic.fna.gz	2011-12-21	ftp://ftp.ncbi.nlm.nih.gov/genomes/all/GCF/000/239/195/GCF_000239195.1_ASM23919v1	bacteria
Bacillus_cereus_FRI-35	1396	GCF_000292415.1_ASM29241v1_genomic.fna.gz	2012-08-21	ftp://ftp.ncbi.nlm.nih.gov/genomes/all/GCF/000/292/415/GCF_000292415.1_ASM29241v1	bacteria
Bacillus_cereus_G9241	1396	GCF_000832805.1_ASM83280v1_genomic.fna.gz	2015-02-05	ftp://ftp.ncbi.nlm.nih.gov/genomes/all/GCF/000/832/805/GCF_000832805.1_ASM83280v1	bacteria
Bacillus_cereus_G9842	1396	GCF_000021305.1_ASM2130v1_genomic.fna.gz	2008-12-19	ftp://ftp.ncbi.nlm.nih.gov/genomes/all/GCF/000/021/305/GCF_000021305.1_ASM2130v1	bacteria
Bacillus_cereus_NC7401	1396	GCF_000283675.1_ASM28367v1_genomic.fna.gz	2011-11-28	ftp://ftp.ncbi.nlm.nih.gov/genomes/all/GCF/000/283/675/GCF_000283675.1_ASM28367v1	bacteria
Bacillus_cereus_Q1	1396	GCF_000013065.1_ASM1306v1_genomic.fna.gz	2009-01-23	ftp://ftp.ncbi.nlm.nih.gov/genomes/all/GCF/000/013/065/GCF_000013065.1_ASM1306v1	bacteria
Bacillus_cereus_biovar_anthracis_str._CI	1396	GCF_000143605.1_ASM14360v1_genomic.fna.gz	2010-07-09	ftp://ftp.ncbi.nlm.nih.gov/genomes/all/GCF/000/143/605/GCF_000143605.1_ASM14360v1	bacteria
Bacillus_chagannorensis_DSM_18086	427072	GCF_000429725.1_ASM42972v1_genomic.fna.gz	2013-07-15	ftp://ftp.ncbi.nlm.nih.gov/genomes/all/GCF/000/429/725/GCF_000429725.1_ASM42972v1	bacteria
Bacillus_ciccensis	1670641	GCF_006704205.1_ASM670420v1_genomic.fna.gz	2019-07-07	ftp://ftp.ncbi.nlm.nih.gov/genomes/all/GCF/006/704/205/GCF_006704205.1_ASM670420v1	bacteria
Bacillus_cihuensis	1208599	GCF_000504145.1_SOAPdenovo_for_version2.04_of_Bacillus_sp._FJAT-14515_genome_genomic.fna.gz	2013-12-06	ftp://ftp.ncbi.nlm.nih.gov/genomes/all/GCF/000/504/145/GCF_000504145.1_SOAPdenovo_for_version2.04_of_Bacillus_sp._FJAT-14515_genome	bacteria
Bacillus_circulans	1397	GCF_003726115.1_ASM372611v1_genomic.fna.gz	2018-11-14	ftp://ftp.ncbi.nlm.nih.gov/genomes/all/GCF/003/726/115/GCF_003726115.1_ASM372611v1	bacteria
Bacillus_circulans	1397	GCF_003726095.1_ASM372609v1_genomic.fna.gz	2018-11-14	ftp://ftp.ncbi.nlm.nih.gov/genomes/all/GCF/003/726/095/GCF_003726095.1_ASM372609v1	bacteria
Bacillus_circulans_NBRC_13626	1397	GCF_001591585.1_ASM159158v1_genomic.fna.gz	2016-02-27	ftp://ftp.ncbi.nlm.nih.gov/genomes/all/GCF/001/591/585/GCF_001591585.1_ASM159158v1	bacteria
Bacillus_clausii	79880	GCF_000737305.2_ASM73730v2_genomic.fna.gz	2015-08-24	ftp://ftp.ncbi.nlm.nih.gov/genomes/all/GCF/000/737/305/GCF_000737305.2_ASM73730v2	bacteria
Bacillus_clausii	79880	GCF_002250115.1_ASM225011v1_genomic.fna.gz	2017-08-14	ftp://ftp.ncbi.nlm.nih.gov/genomes/all/GCF/002/250/115/GCF_002250115.1_ASM225011v1	bacteria
Bacillus_clausii_KSM-K16	79880	GCF_000009825.1_ASM982v1_genomic.fna.gz	2004-12-30	ftp://ftp.ncbi.nlm.nih.gov/genomes/all/GCF/000/009/825/GCF_000009825.1_ASM982v1	bacteria
Bacillus_coagulans	1398	GCF_000876545.1_ASM87654v1_genomic.fna.gz	2015-02-17	ftp://ftp.ncbi.nlm.nih.gov/genomes/all/GCF/000/876/545/GCF_000876545.1_ASM87654v1	bacteria
Bacillus_coagulans	1398	GCF_001039495.1_ASM103949v1_genomic.fna.gz	2015-06-25	ftp://ftp.ncbi.nlm.nih.gov/genomes/all/GCF/001/039/495/GCF_001039495.1_ASM103949v1	bacteria
Bacillus_coagulans	1398	GCF_001870065.1_ASM187006v1_genomic.fna.gz	2016-11-07	ftp://ftp.ncbi.nlm.nih.gov/genomes/all/GCF/001/870/065/GCF_001870065.1_ASM187006v1	bacteria
Bacillus_coagulans	1398	GCF_002946455.1_ASM294645v1_genomic.fna.gz	2018-02-14	ftp://ftp.ncbi.nlm.nih.gov/genomes/all/GCF/002/946/455/GCF_002946455.1_ASM294645v1	bacteria
Bacillus_coagulans	1398	GCF_003184245.1_ASM318424v1_genomic.fna.gz	2018-06-04	ftp://ftp.ncbi.nlm.nih.gov/genomes/all/GCF/003/184/245/GCF_003184245.1_ASM318424v1	bacteria
Bacillus_coagulans	1398	GCF_004114715.1_ASM411471v1_genomic.fna.gz	2019-01-28	ftp://ftp.ncbi.nlm.nih.gov/genomes/all/GCF/004/114/715/GCF_004114715.1_ASM411471v1	bacteria
Bacillus_coagulans	1398	GCF_006716385.1_ASM671638v1_genomic.fna.gz	2019-07-08	ftp://ftp.ncbi.nlm.nih.gov/genomes/all/GCF/006/716/385/GCF_006716385.1_ASM671638v1	bacteria
Bacillus_coagulans_2-6	1398	GCF_000217835.1_ASM21783v1_genomic.fna.gz	2011-06-10	ftp://ftp.ncbi.nlm.nih.gov/genomes/all/GCF/000/217/835/GCF_000217835.1_ASM21783v1	bacteria
Bacillus_coagulans_36D1	1398	GCF_000169195.2_ASM16919v2_genomic.fna.gz	2011-09-23	ftp://ftp.ncbi.nlm.nih.gov/genomes/all/GCF/000/169/195/GCF_000169195.2_ASM16919v2	bacteria
Bacillus_coahuilensis_m4-4	408580	GCF_000171615.1_ASM17161v1_genomic.fna.gz	2008-03-20	ftp://ftp.ncbi.nlm.nih.gov/genomes/all/GCF/000/171/615/GCF_000171615.1_ASM17161v1	bacteria
Bacillus_cohnii	33932	GCF_002250055.1_ASM225005v1_genomic.fna.gz	2017-08-14	ftp://ftp.ncbi.nlm.nih.gov/genomes/all/GCF/002/250/055/GCF_002250055.1_ASM225005v1	bacteria
Bacillus_cohnii_NBRC_15565	33932	GCF_001591425.1_ASM159142v1_genomic.fna.gz	2016-02-27	ftp://ftp.ncbi.nlm.nih.gov/genomes/all/GCF/001/591/425/GCF_001591425.1_ASM159142v1	bacteria
Bacillus_cytotoxicus	580165	GCF_002250905.2_ASM225090v2_genomic.fna.gz	2018-05-18	ftp://ftp.ncbi.nlm.nih.gov/genomes/all/GCF/002/250/905/GCF_002250905.2_ASM225090v2	bacteria
Bacillus_cytotoxicus	580165	GCF_002250885.2_ASM225088v2_genomic.fna.gz	2018-05-18	ftp://ftp.ncbi.nlm.nih.gov/genomes/all/GCF/002/250/885/GCF_002250885.2_ASM225088v2	bacteria
Bacillus_cytotoxicus	580165	GCF_002250965.2_ASM225096v2_genomic.fna.gz	2018-05-18	ftp://ftp.ncbi.nlm.nih.gov/genomes/all/GCF/002/250/965/GCF_002250965.2_ASM225096v2	bacteria
Bacillus_cytotoxicus	580165	GCF_002250945.2_ASM225094v2_genomic.fna.gz	2018-05-18	ftp://ftp.ncbi.nlm.nih.gov/genomes/all/GCF/002/250/945/GCF_002250945.2_ASM225094v2	bacteria
Bacillus_cytotoxicus	580165	GCF_002251005.2_ASM225100v2_genomic.fna.gz	2018-05-18	ftp://ftp.ncbi.nlm.nih.gov/genomes/all/GCF/002/251/005/GCF_002251005.2_ASM225100v2	bacteria
Bacillus_cytotoxicus	580165	GCF_002251025.2_ASM225102v2_genomic.fna.gz	2018-05-18	ftp://ftp.ncbi.nlm.nih.gov/genomes/all/GCF/002/251/025/GCF_002251025.2_ASM225102v2	bacteria
Bacillus_cytotoxicus	580165	GCF_002251045.2_ASM225104v2_genomic.fna.gz	2018-05-18	ftp://ftp.ncbi.nlm.nih.gov/genomes/all/GCF/002/251/045/GCF_002251045.2_ASM225104v2	bacteria
Bacillus_cytotoxicus	580165	GCF_002251055.2_ASM225105v2_genomic.fna.gz	2018-05-18	ftp://ftp.ncbi.nlm.nih.gov/genomes/all/GCF/002/251/055/GCF_002251055.2_ASM225105v2	bacteria
Bacillus_cytotoxicus	580165	GCF_002251115.2_ASM225111v2_genomic.fna.gz	2018-05-18	ftp://ftp.ncbi.nlm.nih.gov/genomes/all/GCF/002/251/115/GCF_002251115.2_ASM225111v2	bacteria
Bacillus_cytotoxicus	580165	GCF_002250925.2_ASM225092v2_genomic.fna.gz	2018-05-18	ftp://ftp.ncbi.nlm.nih.gov/genomes/all/GCF/002/250/925/GCF_002250925.2_ASM225092v2	bacteria
Bacillus_cytotoxicus_NVH_391-98	580165	GCF_000017425.1_ASM1742v1_genomic.fna.gz	2007-07-17	ftp://ftp.ncbi.nlm.nih.gov/genomes/all/GCF/000/017/425/GCF_000017425.1_ASM1742v1	bacteria
Bacillus_dakarensis	1926278	GCF_900156875.1_PRJEB18969_genomic.fna.gz	2017-02-02	ftp://ftp.ncbi.nlm.nih.gov/genomes/all/GCF/900/156/875/GCF_900156875.1_PRJEB18969	bacteria
Bacillus_daliensis	745820	GCF_900103955.1_IMG-taxon_2617270767_annotated_assembly_genomic.fna.gz	2016-10-21	ftp://ftp.ncbi.nlm.nih.gov/genomes/all/GCF/900/103/955/GCF_900103955.1_IMG-taxon_2617270767_annotated_assembly	bacteria
Bacillus_dielmoensis	1347369	GCF_000612665.1_FF4_genomic.fna.gz	2014-03-12	ftp://ftp.ncbi.nlm.nih.gov/genomes/all/GCF/000/612/665/GCF_000612665.1_FF4	bacteria
Bacillus_drentensis	220684	GCF_001636415.1_ASM163641v1_genomic.fna.gz	2016-05-04	ftp://ftp.ncbi.nlm.nih.gov/genomes/all/GCF/001/636/415/GCF_001636415.1_ASM163641v1	bacteria
Bacillus_eiseniae	762947	GCF_001636325.1_ASM163632v1_genomic.fna.gz	2016-05-04	ftp://ftp.ncbi.nlm.nih.gov/genomes/all/GCF/001/636/325/GCF_001636325.1_ASM163632v1	bacteria
Bacillus_enclensis	1402860	GCF_001456935.1_ASM145693v1_genomic.fna.gz	2015-12-04	ftp://ftp.ncbi.nlm.nih.gov/genomes/all/GCF/001/456/935/GCF_001456935.1_ASM145693v1	bacteria
Bacillus_farraginis	254757	GCF_001439965.1_ASM143996v1_genomic.fna.gz	2015-11-06	ftp://ftp.ncbi.nlm.nih.gov/genomes/all/GCF/001/439/965/GCF_001439965.1_ASM143996v1	bacteria
Bacillus_fastidiosus_NBRC_101226	1458	GCF_001591625.1_ASM159162v1_genomic.fna.gz	2016-02-27	ftp://ftp.ncbi.nlm.nih.gov/genomes/all/GCF/001/591/625/GCF_001591625.1_ASM159162v1	bacteria
Bacillus_filamentosus	1402861	GCF_900177535.1_IMG-taxon_2708742534_annotated_assembly_genomic.fna.gz	2017-04-19	ftp://ftp.ncbi.nlm.nih.gov/genomes/all/GCF/900/177/535/GCF_900177535.1_IMG-taxon_2708742534_annotated_assembly	bacteria
Bacillus_filamentosus	1402861	GCF_000972245.3_ASM97224v3_genomic.fna.gz	2016-04-22	ftp://ftp.ncbi.nlm.nih.gov/genomes/all/GCF/000/972/245/GCF_000972245.3_ASM97224v3	bacteria
Bacillus_flexus	86664	GCF_002024265.1_ASM202426v1_genomic.fna.gz	2017-03-09	ftp://ftp.ncbi.nlm.nih.gov/genomes/all/GCF/002/024/265/GCF_002024265.1_ASM202426v1	bacteria
Bacillus_flexus	86664	GCF_005577315.1_ASM557731v1_genomic.fna.gz	2019-05-22	ftp://ftp.ncbi.nlm.nih.gov/genomes/all/GCF/005/577/315/GCF_005577315.1_ASM557731v1	bacteria
Bacillus_foraminis	279826	GCF_003667765.1_ASM366776v1_genomic.fna.gz	2018-10-21	ftp://ftp.ncbi.nlm.nih.gov/genomes/all/GCF/003/667/765/GCF_003667765.1_ASM366776v1	bacteria
Bacillus_fordii_DSM_16014_=_CIP_108821	254759	GCF_000374565.1_ASM37456v1_genomic.fna.gz	2013-04-23	ftp://ftp.ncbi.nlm.nih.gov/genomes/all/GCF/000/374/565/GCF_000374565.1_ASM37456v1	bacteria
Bacillus_freudenreichii	1783501	GCF_900636945.1_45532_G01_genomic.fna.gz	2018-12-20	ftp://ftp.ncbi.nlm.nih.gov/genomes/all/GCF/900/636/945/GCF_900636945.1_45532_G01	bacteria
Bacillus_fumarioli_NBRC_102428	105229	GCF_001591485.1_ASM159148v1_genomic.fna.gz	2016-02-27	ftp://ftp.ncbi.nlm.nih.gov/genomes/all/GCF/001/591/485/GCF_001591485.1_ASM159148v1	bacteria
Bacillus_gibsonii	79881	GCF_001719185.1_ASM171918v1_genomic.fna.gz	2016-09-06	ftp://ftp.ncbi.nlm.nih.gov/genomes/all/GCF/001/719/185/GCF_001719185.1_ASM171918v1	bacteria
Bacillus_ginsengihumi_J57	363870	GCF_000526655.1_ASM52665v1_genomic.fna.gz	2014-01-14	ftp://ftp.ncbi.nlm.nih.gov/genomes/all/GCF/000/526/655/GCF_000526655.1_ASM52665v1	bacteria
Bacillus_glycinifermentans	1664069	GCF_900093775.1_EVONIK_BGLY_genomic.fna.gz	2016-08-03	ftp://ftp.ncbi.nlm.nih.gov/genomes/all/GCF/900/093/775/GCF_900093775.1_EVONIK_BGLY	bacteria
Bacillus_glycinifermentans	1664069	GCF_004103615.1_ASM410361v1_genomic.fna.gz	2019-01-23	ftp://ftp.ncbi.nlm.nih.gov/genomes/all/GCF/004/103/615/GCF_004103615.1_ASM410361v1	bacteria
Bacillus_glycinifermentans	1664069	GCF_002443095.1_ASM244309v1_genomic.fna.gz	2017-10-04	ftp://ftp.ncbi.nlm.nih.gov/genomes/all/GCF/002/443/095/GCF_002443095.1_ASM244309v1	bacteria
Bacillus_gobiensis	1441095	GCF_001278705.1_ASM127870v1_genomic.fna.gz	2015-09-04	ftp://ftp.ncbi.nlm.nih.gov/genomes/all/GCF/001/278/705/GCF_001278705.1_ASM127870v1	bacteria
Bacillus_gottheilii	859144	GCF_001636345.1_ASM163634v1_genomic.fna.gz	2016-05-04	ftp://ftp.ncbi.nlm.nih.gov/genomes/all/GCF/001/636/345/GCF_001636345.1_ASM163634v1	bacteria
Bacillus_halmapalus	79882	GCF_002019665.1_ASM201966v1_genomic.fna.gz	2017-03-06	ftp://ftp.ncbi.nlm.nih.gov/genomes/all/GCF/002/019/665/GCF_002019665.1_ASM201966v1	bacteria
Bacillus_halodurans	86665	GCF_005671335.1_ASM567133v1_genomic.fna.gz	2019-05-23	ftp://ftp.ncbi.nlm.nih.gov/genomes/all/GCF/005/671/335/GCF_005671335.1_ASM567133v1	bacteria
Bacillus_halodurans_C-125	86665	GCF_000011145.1_ASM1114v1_genomic.fna.gz	2004-05-11	ftp://ftp.ncbi.nlm.nih.gov/genomes/all/GCF/000/011/145/GCF_000011145.1_ASM1114v1	bacteria
Bacillus_halosaccharovorans	930124	GCF_002019635.1_ASM201963v1_genomic.fna.gz	2017-03-06	ftp://ftp.ncbi.nlm.nih.gov/genomes/all/GCF/002/019/635/GCF_002019635.1_ASM201963v1	bacteria
Bacillus_halotolerans	260554	GCF_006965425.1_ASM696542v1_genomic.fna.gz	2019-07-14	ftp://ftp.ncbi.nlm.nih.gov/genomes/all/GCF/006/965/425/GCF_006965425.1_ASM696542v1	bacteria
Bacillus_halotolerans	260554	GCF_004006435.1_ASM400643v1_genomic.fna.gz	2019-01-09	ftp://ftp.ncbi.nlm.nih.gov/genomes/all/GCF/004/006/435/GCF_004006435.1_ASM400643v1	bacteria
Bacillus_hemicellulosilyticus_JCM_9152	127886	GCF_000513115.1_ASM51311v1_genomic.fna.gz	2013-12-30	ftp://ftp.ncbi.nlm.nih.gov/genomes/all/GCF/000/513/115/GCF_000513115.1_ASM51311v1	bacteria
Bacillus_horikoshii	79883	GCF_002157855.1_ASM215785v1_genomic.fna.gz	2017-05-25	ftp://ftp.ncbi.nlm.nih.gov/genomes/all/GCF/002/157/855/GCF_002157855.1_ASM215785v1	bacteria
Bacillus_horneckiae	549687	GCF_001636335.1_ASM163633v1_genomic.fna.gz	2016-05-04	ftp://ftp.ncbi.nlm.nih.gov/genomes/all/GCF/001/636/335/GCF_001636335.1_ASM163633v1	bacteria
Bacillus_humi	263474	GCF_001439915.1_ASM143991v1_genomic.fna.gz	2015-11-06	ftp://ftp.ncbi.nlm.nih.gov/genomes/all/GCF/001/439/915/GCF_001439915.1_ASM143991v1	bacteria
Bacillus_indicus	246786	GCF_000709935.2_ASM70993v2_genomic.fna.gz	2014-07-22	ftp://ftp.ncbi.nlm.nih.gov/genomes/all/GCF/000/709/935/GCF_000709935.2_ASM70993v2	bacteria
Bacillus_infantis_NRRL_B-14911	324767	GCF_000473245.1_ASM47324v1_genomic.fna.gz	2013-09-30	ftp://ftp.ncbi.nlm.nih.gov/genomes/all/GCF/000/473/245/GCF_000473245.1_ASM47324v1	bacteria
Bacillus_intestinalis	1963032	GCF_000959025.1_ASM95902v1_genomic.fna.gz	2015-03-20	ftp://ftp.ncbi.nlm.nih.gov/genomes/all/GCF/000/959/025/GCF_000959025.1_ASM95902v1	bacteria
Bacillus_jeddahensis	1461580	GCF_000612625.1_JCE_genomic.fna.gz	2014-03-19	ftp://ftp.ncbi.nlm.nih.gov/genomes/all/GCF/000/612/625/GCF_000612625.1_JCE	bacteria
Bacillus_kochii	859143	GCF_002276165.1_ASM227616v1_genomic.fna.gz	2017-08-29	ftp://ftp.ncbi.nlm.nih.gov/genomes/all/GCF/002/276/165/GCF_002276165.1_ASM227616v1	bacteria
Bacillus_koreensis	284581	GCF_001274935.1_ASM127493v1_genomic.fna.gz	2015-08-26	ftp://ftp.ncbi.nlm.nih.gov/genomes/all/GCF/001/274/935/GCF_001274935.1_ASM127493v1	bacteria
Bacillus_korlensis_NBRC_107688	519977	GCF_001591645.1_ASM159164v1_genomic.fna.gz	2016-02-27	ftp://ftp.ncbi.nlm.nih.gov/genomes/all/GCF/001/591/645/GCF_001591645.1_ASM159164v1	bacteria
Bacillus_kribbensis_DSM_17871	356658	GCF_000430765.1_ASM43076v1_genomic.fna.gz	2013-07-16	ftp://ftp.ncbi.nlm.nih.gov/genomes/all/GCF/000/430/765/GCF_000430765.1_ASM43076v1	bacteria
Bacillus_krulwichiae	199441	GCF_002109385.1_ASM210938v1_genomic.fna.gz	2017-04-25	ftp://ftp.ncbi.nlm.nih.gov/genomes/all/GCF/002/109/385/GCF_002109385.1_ASM210938v1	bacteria
Bacillus_kwashiorkori	1522318	GCF_001375515.1_Rubiinfantum_massiliensis_genomic.fna.gz	2015-04-20	ftp://ftp.ncbi.nlm.nih.gov/genomes/all/GCF/001/375/515/GCF_001375515.1_Rubiinfantum_massiliensis	bacteria
Bacillus_lehensis_G1	300825	GCF_000706725.1_ASM70672v1_genomic.fna.gz	2014-06-13	ftp://ftp.ncbi.nlm.nih.gov/genomes/all/GCF/000/706/725/GCF_000706725.1_ASM70672v1	bacteria
Bacillus_lentus	1467	GCF_900478165.1_48290_A02_genomic.fna.gz	2018-06-18	ftp://ftp.ncbi.nlm.nih.gov/genomes/all/GCF/900/478/165/GCF_900478165.1_48290_A02	bacteria
Bacillus_lentus_NBRC_16444	1467	GCF_001591545.1_ASM159154v1_genomic.fna.gz	2016-02-27	ftp://ftp.ncbi.nlm.nih.gov/genomes/all/GCF/001/591/545/GCF_001591545.1_ASM159154v1	bacteria
Bacillus_licheniformis	1402	GCF_004119795.1_ASM411979v1_genomic.fna.gz	2019-01-30	ftp://ftp.ncbi.nlm.nih.gov/genomes/all/GCF/004/119/795/GCF_004119795.1_ASM411979v1	bacteria
Bacillus_licheniformis	1402	GCF_004119755.1_ASM411975v1_genomic.fna.gz	2019-01-30	ftp://ftp.ncbi.nlm.nih.gov/genomes/all/GCF/004/119/755/GCF_004119755.1_ASM411975v1	bacteria
Bacillus_licheniformis	1402	GCF_004103575.1_ASM410357v1_genomic.fna.gz	2019-01-23	ftp://ftp.ncbi.nlm.nih.gov/genomes/all/GCF/004/103/575/GCF_004103575.1_ASM410357v1	bacteria
Bacillus_licheniformis	1402	GCF_004101525.1_ASM410152v1_genomic.fna.gz	2019-01-22	ftp://ftp.ncbi.nlm.nih.gov/genomes/all/GCF/004/101/525/GCF_004101525.1_ASM410152v1	bacteria
Bacillus_licheniformis	1402	GCF_003952865.1_ASM395286v1_genomic.fna.gz	2018-12-18	ftp://ftp.ncbi.nlm.nih.gov/genomes/all/GCF/003/952/865/GCF_003952865.1_ASM395286v1	bacteria
Bacillus_licheniformis	1402	GCF_003606405.1_ASM360640v1_genomic.fna.gz	2018-10-02	ftp://ftp.ncbi.nlm.nih.gov/genomes/all/GCF/003/606/405/GCF_003606405.1_ASM360640v1	bacteria
Bacillus_licheniformis	1402	GCF_003253815.1_ASM325381v1_genomic.fna.gz	2018-06-18	ftp://ftp.ncbi.nlm.nih.gov/genomes/all/GCF/003/253/815/GCF_003253815.1_ASM325381v1	bacteria
Bacillus_licheniformis	1402	GCF_002966955.1_ASM296695v1_genomic.fna.gz	2018-03-02	ftp://ftp.ncbi.nlm.nih.gov/genomes/all/GCF/002/966/955/GCF_002966955.1_ASM296695v1	bacteria
Bacillus_licheniformis	1402	GCF_002504325.1_ASM250432v1_genomic.fna.gz	2017-10-10	ftp://ftp.ncbi.nlm.nih.gov/genomes/all/GCF/002/504/325/GCF_002504325.1_ASM250432v1	bacteria
Bacillus_licheniformis	1402	GCF_002236895.1_ASM223689v1_genomic.fna.gz	2017-07-28	ftp://ftp.ncbi.nlm.nih.gov/genomes/all/GCF/002/236/895/GCF_002236895.1_ASM223689v1	bacteria
Bacillus_licheniformis	1402	GCF_002174255.1_ASM217425v1_genomic.fna.gz	2017-06-06	ftp://ftp.ncbi.nlm.nih.gov/genomes/all/GCF/002/174/255/GCF_002174255.1_ASM217425v1	bacteria
Bacillus_licheniformis	1402	GCF_003595625.1_ASM359562v1_genomic.fna.gz	2018-09-25	ftp://ftp.ncbi.nlm.nih.gov/genomes/all/GCF/003/595/625/GCF_003595625.1_ASM359562v1	bacteria
Bacillus_licheniformis	1402	GCF_004526275.1_ASM452627v1_genomic.fna.gz	2019-03-31	ftp://ftp.ncbi.nlm.nih.gov/genomes/all/GCF/004/526/275/GCF_004526275.1_ASM452627v1	bacteria
Bacillus_licheniformis	1402	GCF_003339545.1_ASM333954v1_genomic.fna.gz	2018-07-25	ftp://ftp.ncbi.nlm.nih.gov/genomes/all/GCF/003/339/545/GCF_003339545.1_ASM333954v1	bacteria
Bacillus_licheniformis	1402	GCF_006494795.1_ASM649479v1_genomic.fna.gz	2019-06-27	ftp://ftp.ncbi.nlm.nih.gov/genomes/all/GCF/006/494/795/GCF_006494795.1_ASM649479v1	bacteria
Bacillus_licheniformis	1402	GCF_002074135.1_ASM207413v1_genomic.fna.gz	2017-03-29	ftp://ftp.ncbi.nlm.nih.gov/genomes/all/GCF/002/074/135/GCF_002074135.1_ASM207413v1	bacteria
Bacillus_licheniformis	1402	GCF_002074115.1_ASM207411v1_genomic.fna.gz	2017-03-29	ftp://ftp.ncbi.nlm.nih.gov/genomes/all/GCF/002/074/115/GCF_002074115.1_ASM207411v1	bacteria
Bacillus_licheniformis	1402	GCF_002074095.1_ASM207409v1_genomic.fna.gz	2017-03-29	ftp://ftp.ncbi.nlm.nih.gov/genomes/all/GCF/002/074/095/GCF_002074095.1_ASM207409v1	bacteria
Bacillus_licheniformis	1402	GCF_002074075.1_ASM207407v1_genomic.fna.gz	2017-03-29	ftp://ftp.ncbi.nlm.nih.gov/genomes/all/GCF/002/074/075/GCF_002074075.1_ASM207407v1	bacteria
Bacillus_licheniformis	1402	GCF_001726125.1_ASM172612v1_genomic.fna.gz	2016-09-15	ftp://ftp.ncbi.nlm.nih.gov/genomes/all/GCF/001/726/125/GCF_001726125.1_ASM172612v1	bacteria
Bacillus_licheniformis	1402	GCF_002173675.1_ASM217367v1_genomic.fna.gz	2017-06-06	ftp://ftp.ncbi.nlm.nih.gov/genomes/all/GCF/002/173/675/GCF_002173675.1_ASM217367v1	bacteria
Bacillus_licheniformis	1402	GCF_001596055.1_ASM159605v1_genomic.fna.gz	2016-03-22	ftp://ftp.ncbi.nlm.nih.gov/genomes/all/GCF/001/596/055/GCF_001596055.1_ASM159605v1	bacteria
Bacillus_licheniformis	1402	GCF_902386215.1_UHGG_MGYG-HGUT-02357_genomic.fna.gz	2019-08-10	ftp://ftp.ncbi.nlm.nih.gov/genomes/all/GCF/902/386/215/GCF_902386215.1_UHGG_MGYG-HGUT-02357	bacteria
Bacillus_licheniformis	1402	GCF_900637645.1_52363_G01_genomic.fna.gz	2018-12-20	ftp://ftp.ncbi.nlm.nih.gov/genomes/all/GCF/900/637/645/GCF_900637645.1_52363_G01	bacteria
Bacillus_licheniformis	1402	GCF_009662395.1_ASM966239v1_genomic.fna.gz	2019-11-14	ftp://ftp.ncbi.nlm.nih.gov/genomes/all/GCF/009/662/395/GCF_009662395.1_ASM966239v1	bacteria
Bacillus_licheniformis	1402	GCF_007855455.1_ASM785545v1_genomic.fna.gz	2019-08-06	ftp://ftp.ncbi.nlm.nih.gov/genomes/all/GCF/007/855/455/GCF_007855455.1_ASM785545v1	bacteria
Bacillus_licheniformis	1402	GCF_006974025.1_ASM697402v1_genomic.fna.gz	2019-07-15	ftp://ftp.ncbi.nlm.nih.gov/genomes/all/GCF/006/974/025/GCF_006974025.1_ASM697402v1	bacteria
Bacillus_licheniformis	1402	GCF_006094335.1_ASM609433v1_genomic.fna.gz	2019-06-06	ftp://ftp.ncbi.nlm.nih.gov/genomes/all/GCF/006/094/335/GCF_006094335.1_ASM609433v1	bacteria
Bacillus_licheniformis_DSM_13_=_ATCC_14580	1402	GCF_000008425.1_ASM842v1_genomic.fna.gz	2004-09-20	ftp://ftp.ncbi.nlm.nih.gov/genomes/all/GCF/000/008/425/GCF_000008425.1_ASM842v1	bacteria
Bacillus_licheniformis_DSM_13_=_ATCC_14580	1402	GCF_000011645.1_ASM1164v1_genomic.fna.gz	2007-04-26	ftp://ftp.ncbi.nlm.nih.gov/genomes/all/GCF/000/011/645/GCF_000011645.1_ASM1164v1	bacteria
Bacillus_ligniniphilus	1134413	GCF_000334155.1_L1_genomic.fna.gz	2013-01-28	ftp://ftp.ncbi.nlm.nih.gov/genomes/all/GCF/000/334/155/GCF_000334155.1_L1	bacteria
Bacillus_litoralis	152268	GCF_001654695.1_ASM165469v1_genomic.fna.gz	2016-06-02	ftp://ftp.ncbi.nlm.nih.gov/genomes/all/GCF/001/654/695/GCF_001654695.1_ASM165469v1	bacteria
Bacillus_litoralis	152268	GCF_003667825.1_ASM366782v1_genomic.fna.gz	2018-10-21	ftp://ftp.ncbi.nlm.nih.gov/genomes/all/GCF/003/667/825/GCF_003667825.1_ASM366782v1	bacteria
Bacillus_lonarensis	1464122	GCF_900096965.1_IMG-taxon_2671180223_annotated_assembly_genomic.fna.gz	2016-10-21	ftp://ftp.ncbi.nlm.nih.gov/genomes/all/GCF/900/096/965/GCF_900096965.1_IMG-taxon_2671180223_annotated_assembly	bacteria
Bacillus_luti	2026191	GCF_009739945.1_ASM973994v1_genomic.fna.gz	2019-12-11	ftp://ftp.ncbi.nlm.nih.gov/genomes/all/GCF/009/739/945/GCF_009739945.1_ASM973994v1	bacteria
Bacillus_manliponensis	574376	GCF_000712595.1_ASM71259v1_genomic.fna.gz	2014-06-26	ftp://ftp.ncbi.nlm.nih.gov/genomes/all/GCF/000/712/595/GCF_000712595.1_ASM71259v1	bacteria
Bacillus_mannanilyticus_JCM_10596	1418	GCF_000615945.1_ASM61594v1_genomic.fna.gz	2014-03-31	ftp://ftp.ncbi.nlm.nih.gov/genomes/all/GCF/000/615/945/GCF_000615945.1_ASM61594v1	bacteria
Bacillus_marisflavi	189381	GCF_003667865.1_ASM366786v1_genomic.fna.gz	2018-10-21	ftp://ftp.ncbi.nlm.nih.gov/genomes/all/GCF/003/667/865/GCF_003667865.1_ASM366786v1	bacteria
Bacillus_marisflavi	189381	GCF_001274775.1_ASM127477v1_genomic.fna.gz	2015-08-26	ftp://ftp.ncbi.nlm.nih.gov/genomes/all/GCF/001/274/775/GCF_001274775.1_ASM127477v1	bacteria
Bacillus_massilioanorexius_AP8	1468413	GCF_000321185.1_ASM32118v1_genomic.fna.gz	2012-12-04	ftp://ftp.ncbi.nlm.nih.gov/genomes/all/GCF/000/321/185/GCF_000321185.1_ASM32118v1	bacteria
Bacillus_massiliogorillae	1243664	GCF_000380245.2_ASM38024v2_genomic.fna.gz	2013-10-02	ftp://ftp.ncbi.nlm.nih.gov/genomes/all/GCF/000/380/245/GCF_000380245.2_ASM38024v2	bacteria
Bacillus_massiliosenegalensis_JC6	1287657	GCF_000311725.1_ASM31172v1_genomic.fna.gz	2012-08-16	ftp://ftp.ncbi.nlm.nih.gov/genomes/all/GCF/000/311/725/GCF_000311725.1_ASM31172v1	bacteria
Bacillus_megaterium	1404	GCF_002009195.1_ASM200919v1_genomic.fna.gz	2017-03-02	ftp://ftp.ncbi.nlm.nih.gov/genomes/all/GCF/002/009/195/GCF_002009195.1_ASM200919v1	bacteria
Bacillus_megaterium	1404	GCF_009497655.1_ASM949765v1_genomic.fna.gz	2019-11-04	ftp://ftp.ncbi.nlm.nih.gov/genomes/all/GCF/009/497/655/GCF_009497655.1_ASM949765v1	bacteria
Bacillus_megaterium	1404	GCF_003072605.1_ASM307260v1_genomic.fna.gz	2018-04-26	ftp://ftp.ncbi.nlm.nih.gov/genomes/all/GCF/003/072/605/GCF_003072605.1_ASM307260v1	bacteria
Bacillus_megaterium	1404	GCF_006385935.1_ASM638593v1_genomic.fna.gz	2019-06-24	ftp://ftp.ncbi.nlm.nih.gov/genomes/all/GCF/006/385/935/GCF_006385935.1_ASM638593v1	bacteria
Bacillus_megaterium_DSM_319	1404	GCF_000025805.1_ASM2580v1_genomic.fna.gz	2010-04-16	ftp://ftp.ncbi.nlm.nih.gov/genomes/all/GCF/000/025/805/GCF_000025805.1_ASM2580v1	bacteria
[truncated: 27,444 more rows]
