# Supplementary material for: Shallow shotgun metagenomic sequencing of vaginal microbiomes with the Oxford Nanopore technology enables the reliable determination of vaginal community state types and broad community structures
Source: BMC Microbiol. 2025 Aug 25;25:544. doi: 10.1186/s12866-025-04236-5 (PMC12376446; doi:10.1186/s12866-025-04236-5)
Supplement: Supplementary file 1 — Supplementary Material 1: S5: Sequencing statistics. Boxplots comparing BV and non-BV cohorts for: (A) DNA concentration, (B) 16S Illumina sequencing depth, and (C) SMS sequencing depth. Overlaid jitter plots represent individual measurements. S7: Rarefaction analysis of Illumina 16S data. Correlation between Shannon index values before and after rarefaction at a depth of 140,000 reads. S9: Correlation of single species abundances between in 16S and SMS data. Correlation of Lactobacillus species and G. vaginalis abundances in 16S and SMS samples. Respective Pearson´s r and p-value of the correlation line is displayed in the top left corner. S10: PCoA plot of shallow SMS-based bacterial relative abundances. Principal Coordinates Analysis (PCoA) based on Nanopore SMS sequencing and Bray-Curtis inter-sample distances. Dots are colored according to BV status (dark blue = BV; light blue = non-BV). Also shown is a contour plot of the probability density function (KDE) in dashed lines, which represent areas of equal probability density. S12: Visual inspection of genome coverage for non-human eukaryotic and viral species in Nanopore SMS data. Examples of read distributions. (A) examples of verified species, (B) examples of species that failed verification. Note that some reads and contigs appear black because only their borders are visible due to scaling. S13: Per-sample coverage on the human genome. Bar plot showing per-sample coverage of human genome. Red horizontal line represents a utilized threshold of 0.2X coverage. S2: SMS custom database content. An overview and detailed listing of the Kraken2/Bracken custom database content. The first sheet (“db_content_overview”) summarizes the number of assemblies and species per RefSeq division. The second sheet (“db_content_detailed”) provides genome-level details, including FTP download paths, release dates, species names, taxonomic IDs, and RefSeq divisions. S3: Study cohort metadata. A categorical overview of metadata of stu [file 12866_2025_4236_MOESM1_ESM.zip › Supplementary_material/S4_sequencing_statistics.xlsx]

## Sheet: Suppl_tab2
							* % of total reads		** % of classified reads
			DNA extraction		16S rDNA Sequencing		Shotgun Metagenomic Sequencing
	Sample ID	Group	DNA [ng/µL]	Extraction attempt	# Reads	% Classified *	# Reads	% Classified *	% Human **	% Bacterial **	% Other Eukaryotes **	% Viruses **
	4	Control	13.7	2	170107	98.6168	64399	99.6941	98.1558	1.84418	-	-
	5	Control	13.8	2	163933	98.6135	117220	99.628	99.0367	0.963317	-	-
	6	Control	36.2	2	177799	97.7874	139350	98.5684	97.6375	2.36249	-	-
	7	Control	2.64	2	175016	98.6516	883797	99.0226	99.6606	0.321199	0.0181681	-
	8	Control	4.42	2	187891	97.2622	142637	99.4728	99.8146	0.185361	-	-
	9	Control	4.82	2	190237	98.8882	134438	99.2896	96.0654	3.93458	-	-
	10	Control	5.66	2	189417	98.5867	239249	99.4036	98.4076	1.59237	-	-
	11	Control	0.78	2	144589	98.6562	47470	98.6981	99.4024	0.597627	-	-
	12	Control	0.492	2	180505	97.9164	26418	97.6948	98.7214	0.825294	-	0.45333
	13	Control	167	2	205265	81.6871	101818	99.01	95.5173	4.48269	-	-
	14	Control	4.62	2	232092	98.012	1159883	99.3432	97.5567	2.4293	0.0139725	-
	15	Control	10.4	2	158080	98.0383	661162	99.6842	98.4739	1.52456	0.00151728	-
	17	Control	4.64	2	208970	97.9777	458363	99.3232	97.166	2.8107	0.0173527	0.00593066
	18	Control	0.134	2	228786	87.1552	11715	98.0965	98.1117	1.88827	-	-
	19	Control	12.3	2	181535	96.94	504249	99.6577	99.6084	0.387047	0.0045769	-
	20	Control	29.2	2	155216	97.9738	308631	99.3027	98.6286	1.37138	-	-
	21	Vaginosis	12.6	1	230360	98.5319	1457502	99.1173	98.9913	0.974916	0.0330879	0.000692215
	22	Vaginosis	33	2	169699	95.142	505468	99.5667	99.4512	0.546418	0.00238437	-
	23	Control	31.4	2	219267	96.9165	328242	99.5823	98.5358	1.46419	-	-
	24	Vaginosis	0.786	3	155034	77.2237	8573	98.2853	99.3117	0.688346	-	-
	25	Control	2.16	2	188534	98.4878	163283	99.27	96.7333	3.26668	-	-
	26	Control	2.38	2	227719	94.0927	194942	99.4932	99.3978	0.602205	-	-
	27	Control	12.1	2	178465	97.2555	1040043	99.4303	99.5743	0.416103	0.00957338	-
	28	Control	1.36	2	173180	98.5547	46333	98.9252	97.0219	2.97807	-	-
	29	Control	1.07	2	179451	98.1365	830	76.747	98.2732	1.72684	-	-
	30	Control	2.1	2	216739	97.7789	91022	99.243	98.1679	1.83211	-	-
	31	Control	2.84	2	209654	97.8932	173851	98.1898	99.1236	0.820133	-	0.0562377
	32	Control	3.82	2	196968	98.2073	162526	99.5558	98.0347	1.96534	-	-
	33	Control	4.32	2	206039	98.2795	98460	99.4008	96.3063	3.69368	-	-
	34	Vaginosis	6.5	2	230747	98.1751	374901	98.7933	98.059	1.941	-	-
	35	Control	0.692	2	208771	94.3781	30912	98.7998	98.5495	1.45051	-	-
	36	Control	5.4	2	185268	98.3262	149229	99.6241	96.5453	3.45468	-	-
	37	Control	52.8	2	207613	94.4541	922431	99.072	99.8281	0.154945	0.0169608	-
	38	Vaginosis	0.752	2	284060	97.9247	287942	95.6026	93.7802	6.21985	-	-
	39	Vaginosis	0.224	2	234245	96.8516	38229	97.8629	86.1168	13.8832	-	-
	40	Vaginosis	11.6	2	201332	97.1271	1067972	98.8227	95.4907	4.50057	0.00871708	-
	41	Vaginosis	8.7	1	269996	98.0844	608458	97.5698	86.6347	13.3529	0.0124648	-
	42	Vaginosis	0.712	2	233528	98.2238	1689317	99.4736	98.7683	1.21225	0.0194594	-
	44	Vaginosis	6.34	2	295405	97.9977	158870	98.1538	83.3927	16.6073	-	-
	44-1	Vaginosis	19.8	2	193722	97.3235	516238	98.8438	94.1895	5.81046	-	-
	45	Vaginosis	5.62	2	253233	97.9584	119236	97.9176	92.7154	7.28461	-	-
	46	Vaginosis	20.8	2	229699	94.8115	387984	98.7002	94.7935	5.20655	-	-
	49	Vaginosis	0.14	2	222735	88.1011	9290	98.6545	97.5014	2.49864	-	-
	50	Vaginosis	1.81	2	224273	97.7358	180567	98.5573	99.0138	0.986166	-	-
	51	Vaginosis	2.02	2	281566	97.8442	127762	98.5833	95.2553	4.74466	-	-
	52	Vaginosis	3.12	2	236199	93.8217	98811	99.2491	97.5884	2.41157	-	-
	54	Vaginosis	7.24	2	216256	93.7986	178736	99.6207	98.6049	1.39505	-	-
	55	Vaginosis	7.98	2	199600	98.0656	747976	98.1663	96.0741	3.90761	0.0182497	-
	56	Vaginosis	5.06	2	253663	98.8232	587405	97.1362	98.6335	1.34389	0.0226085	-
	4370	Vaginosis	56.4	2	295795	54.0276	152051	99.2503	99.283	0.716979	-	-
	3546	Vaginosis	48.8	2	291144	87.0638	575048	98.877	98.4083	1.58726	0.00439684	-
	1005	Vaginosis	23.4	2	227601	96.2781	1478162	98.2376	96.3075	3.67052	0.021968	-
