# Supplementary material for: Shallow shotgun metagenomic sequencing of vaginal microbiomes with the Oxford Nanopore technology enables the reliable determination of vaginal community state types and broad community structures
Source: BMC Microbiol. 2025 Aug 25;25:544. doi: 10.1186/s12866-025-04236-5 (PMC12376446; doi:10.1186/s12866-025-04236-5)
Supplement: Supplementary file 1 — Supplementary Material 1: S5: Sequencing statistics. Boxplots comparing BV and non-BV cohorts for: (A) DNA concentration, (B) 16S Illumina sequencing depth, and (C) SMS sequencing depth. Overlaid jitter plots represent individual measurements. S7: Rarefaction analysis of Illumina 16S data. Correlation between Shannon index values before and after rarefaction at a depth of 140,000 reads. S9: Correlation of single species abundances between in 16S and SMS data. Correlation of Lactobacillus species and G. vaginalis abundances in 16S and SMS samples. Respective Pearson´s r and p-value of the correlation line is displayed in the top left corner. S10: PCoA plot of shallow SMS-based bacterial relative abundances. Principal Coordinates Analysis (PCoA) based on Nanopore SMS sequencing and Bray-Curtis inter-sample distances. Dots are colored according to BV status (dark blue = BV; light blue = non-BV). Also shown is a contour plot of the probability density function (KDE) in dashed lines, which represent areas of equal probability density. S12: Visual inspection of genome coverage for non-human eukaryotic and viral species in Nanopore SMS data. Examples of read distributions. (A) examples of verified species, (B) examples of species that failed verification. Note that some reads and contigs appear black because only their borders are visible due to scaling. S13: Per-sample coverage on the human genome. Bar plot showing per-sample coverage of human genome. Red horizontal line represents a utilized threshold of 0.2X coverage. S2: SMS custom database content. An overview and detailed listing of the Kraken2/Bracken custom database content. The first sheet (“db_content_overview”) summarizes the number of assemblies and species per RefSeq division. The second sheet (“db_content_detailed”) provides genome-level details, including FTP download paths, release dates, species names, taxonomic IDs, and RefSeq divisions. S3: Study cohort metadata. A categorical overview of metadata of stu [file 12866_2025_4236_MOESM1_ESM.zip › Supplementary_material/S6_16S_abundances.xlsx]

## Sheet: Suppl_tab3
Paient ID	Status	Total reads 16S	CST	Aerococcus christensenii	Atopobium vaginae	Bifidobacterium breve	Bifidobacterium dentium	Bifidobacterium longum	Fenollaria massiliensis	Fusobacterium nucleatum	Gardnerella vaginalis	Lactobacillus crispatus	Lactobacillus fornicalis	Lactobacillus gasseri	Lactobacillus iners	Lactobacillus jensenii	Lactobacillus paragasseri	Megasphaera micronuciformis	Mycoplasma hominis	Peptostreptococcaceae bacterium oral taxon 929	Porphyromonas uenonis	Prevotella amnii	Prevotella bivia	Prevotella buccalis	Prevotella colorans	Prevotella disiens	Prevotella timonensis	Prevotella veroralis	Sneathia amnii	Sneathia sanguinegens	Streptococcus agalactiae	Streptococcus anginosus	Streptococcus sp. FDAARGOS_522	Veillonella montpellierensis	_Other
4	Control	170107	4	0	0	0	0	0	0	0	0.789	0	0	0.169	0	0	0	0	0	0	0	0	0	0	0	0	0	0	0	0	0	0	0	0	0.041
5	Control	163933	1	0	0	0	0	0	0	0	0	0.995	0	0	0	0	0	0	0	0	0	0	0	0	0	0	0	0	0	0	0	0	0	0	0.005
6	Control	177799	1	0	0	0	0	0	0	0	0	0.922	0	0	0	0	0	0	0	0	0	0	0	0	0	0	0	0	0	0	0	0	0	0	0.078
7	Control	175016	3	0.089	0.068	0	0	0	0	0	0	0	0	0	0.745	0	0	0	0	0	0	0	0.069	0	0	0	0	0	0	0	0	0	0	0	0.029
8	Control	187891	1	0	0	0	0	0	0	0	0	0.972	0	0	0	0	0	0	0	0	0	0	0	0	0	0	0	0	0	0	0	0	0	0	0.028
9	Control	190237	1	0	0	0	0	0	0	0	0	0.89	0	0	0	0	0	0	0	0	0	0	0	0	0	0	0	0	0	0	0	0	0	0	0.11
10	Control	189417	1	0	0	0	0	0	0	0	0	0.99	0	0	0	0	0	0	0	0	0	0	0	0	0	0	0	0	0	0	0	0	0	0	0.01
11	Control	144589	3	0	0	0	0	0	0	0	0	0	0	0	0.98	0	0	0	0	0	0	0	0	0	0	0	0	0	0	0	0	0	0	0	0.02
12	Control	180505	3	0	0	0	0	0	0	0	0	0	0	0	0.989	0	0	0	0	0	0	0	0	0	0	0	0	0	0	0	0	0	0	0	0.011
13	Control	205265	2	0	0	0	0	0	0	0	0	0	0.071	0.509	0.165	0.118	0.075	0	0	0	0	0	0	0	0	0	0	0	0	0	0	0	0	0	0.062
14	Control	232092	4	0	0	0	0	0	0	0	0	0.495	0	0	0.472	0	0	0	0	0	0	0	0	0	0	0	0	0	0	0	0	0	0	0	0.033
15	Control	158080	1	0	0	0	0	0	0	0	0	0.986	0	0	0	0	0	0	0	0	0	0	0	0	0	0	0	0	0	0	0	0	0	0	0.014
17	Control	208970	2	0	0	0	0	0	0	0	0.279	0	0	0.614	0	0	0.079	0	0	0	0	0	0	0	0	0	0	0	0	0	0	0	0	0	0.028
18	Control	228786	4	0	0	0	0	0.869	0	0	0	0	0	0.056	0	0	0	0	0	0	0	0	0	0	0	0	0	0	0	0	0	0	0	0	0.075
19	Control	181535	3	0	0	0	0	0	0	0	0	0	0	0	0.971	0	0	0	0	0	0	0	0	0	0	0	0	0	0	0	0	0	0	0	0.029
20	Control	155216	1	0	0	0.078	0	0	0	0	0	0.897	0	0	0	0	0	0	0	0	0	0	0	0	0	0	0	0	0	0	0	0	0	0	0.025
21	Vaginosis	230360	4	0.084	0	0	0	0	0	0	0.469	0	0	0	0.125	0	0	0	0	0	0	0	0.11	0	0	0	0	0.072	0	0	0	0	0	0	0.14
22	Vaginosis	169699	3	0	0	0	0	0	0	0	0.185	0	0	0	0.788	0	0	0	0	0	0	0	0	0	0	0	0	0	0	0	0	0	0	0	0.028
23	Control	219267	1	0	0	0	0	0	0	0	0	0.993	0	0	0	0	0	0	0	0	0	0	0	0	0	0	0	0	0	0	0	0	0	0	0.007
24	Vaginosis	155034	2	0	0	0	0	0	0	0	0	0	0	0.732	0	0	0.06	0	0	0	0	0	0	0	0	0	0	0	0	0	0	0.06	0	0	0.149
25	Control	188534	1	0	0	0	0	0	0	0	0	0.968	0	0	0	0	0	0	0	0	0	0	0	0	0	0	0	0	0	0	0	0	0	0	0.032
26	Control	227719	4	0.118	0.106	0	0	0	0	0	0.629	0	0	0	0	0	0	0	0	0	0	0	0	0	0	0	0	0	0.079	0	0	0	0	0	0.069
27	Control	178465	2	0	0	0	0	0	0	0	0	0	0	0.761	0	0	0.137	0	0	0	0	0	0	0	0	0	0	0	0	0	0.067	0	0	0	0.035
28	Control	173180	1	0	0	0	0	0	0	0	0	0.995	0	0	0	0	0	0	0	0	0	0	0	0	0	0	0	0	0	0	0	0	0	0	0.005
29	Control	179451	3	0	0	0	0	0	0	0	0	0	0	0	0.996	0	0	0	0	0	0	0	0	0	0	0	0	0	0	0	0	0	0	0	0.004
30	Control	216739	1	0	0	0	0	0	0	0	0	0.978	0	0	0	0	0	0	0	0	0	0	0	0	0	0	0	0	0	0	0	0	0	0	0.022
31	Control	209654	5	0	0	0	0	0	0	0	0	0	0	0	0	0.942	0	0	0	0	0	0	0	0	0	0	0	0	0	0	0	0	0	0	0.058
32	Control	196968	1	0	0	0	0	0	0	0	0	0.971	0	0	0	0	0	0	0	0	0	0	0	0	0	0	0	0	0	0	0	0	0	0	0.029
33	Control	206039	1	0	0	0	0	0	0	0	0	0.995	0	0	0	0	0	0	0	0	0	0	0	0	0	0	0	0	0	0	0	0	0	0	0.005
34	Vaginosis	230747	1	0	0	0	0.123	0	0	0	0	0.806	0	0	0	0	0	0	0	0	0	0	0	0	0	0	0	0	0	0	0	0	0	0	0.071
35	Control	208771	4	0	0	0	0	0	0	0	0.593	0	0	0.328	0	0	0.061	0	0	0	0	0	0	0	0	0	0	0	0	0	0	0	0	0	0.018
36	Control	185268	1	0	0	0	0	0	0	0	0	0.992	0	0	0	0	0	0	0	0	0	0	0	0	0	0	0	0	0	0	0	0	0	0	0.008
37	Control	207613	4	0	0	0	0	0	0	0	0	0	0	0	0	0	0	0	0	0	0	0	0	0	0	0	0	0	0	0	0.599	0	0.058	0	0.343
38	Vaginosis	284060	4	0	0.081	0	0	0	0	0	0.258	0	0	0	0.058	0	0	0.055	0	0	0	0	0	0	0	0	0.113	0	0.186	0	0	0	0	0	0.248
39	Vaginosis	234245	4	0.056	0.085	0	0	0	0	0	0.585	0	0	0	0	0	0	0.066	0	0	0	0	0	0	0	0	0	0	0	0	0	0	0	0	0.207
40	Vaginosis	201332	4	0	0	0	0	0	0	0	0.954	0	0	0	0	0	0	0	0	0	0	0	0	0	0	0	0	0	0	0	0	0	0	0	0.046
41	Vaginosis	269996	4	0	0.098	0	0	0	0	0	0.435	0	0	0	0	0	0	0	0	0	0	0	0.077	0	0	0	0	0	0.228	0	0	0	0	0	0.162
42	Vaginosis	233528	4	0	0.055	0	0	0	0	0	0.405	0	0	0	0.104	0	0	0	0	0	0	0	0	0	0	0	0.163	0	0	0.161	0	0	0	0	0.113
44	Vaginosis	295405	4	0	0	0	0	0	0	0.158	0	0	0	0	0	0	0	0	0	0	0.06	0	0	0	0	0.271	0.077	0	0	0	0	0	0	0	0.433
44-1	Vaginosis	193722	4	0	0.17	0	0	0	0	0	0.512	0	0	0	0.155	0	0	0.101	0	0	0	0	0	0	0	0	0	0	0	0	0	0	0	0	0.062
45	Vaginosis	253233	4	0	0	0	0	0	0.124	0	0.125	0	0	0	0	0	0	0	0	0.127	0	0	0	0	0	0.085	0.068	0	0.101	0	0	0	0	0	0.369
46	Vaginosis	229699	4	0	0	0	0	0	0	0	0.211	0	0	0	0.455	0	0	0.109	0	0	0	0.102	0	0	0	0	0	0	0	0	0	0	0	0	0.122
49	Vaginosis	222735	5	0	0	0	0	0	0	0	0.201	0	0	0	0	0.754	0	0	0	0	0	0	0	0	0	0	0	0	0	0	0	0	0	0	0.045
50	Vaginosis	224273	3	0	0	0	0	0	0	0	0.072	0	0	0	0.612	0.102	0	0	0	0	0	0	0	0	0	0	0	0	0	0	0	0	0	0.088	0.127
51	Vaginosis	281566	4	0	0.062	0	0	0	0	0	0.338	0	0	0	0.059	0	0	0	0	0	0	0.19	0	0	0.064	0	0.077	0	0	0.061	0	0	0	0	0.149
52	Vaginosis	236199	4	0	0.154	0	0	0	0	0	0.446	0	0	0	0	0	0	0.088	0	0	0	0	0	0	0	0.138	0	0	0	0	0	0	0	0	0.174
54	Vaginosis	216256	4	0	0	0	0	0	0	0	0.648	0	0	0.278	0	0	0.051	0	0	0	0	0	0	0	0	0	0	0	0	0	0	0	0	0	0.023
55	Vaginosis	199600	4	0	0	0	0	0	0	0	0.192	0	0	0	0	0	0	0	0	0	0	0	0.091	0	0	0	0.146	0	0.337	0.056	0	0	0	0	0.177
56	Vaginosis	253663	4	0	0.065	0	0	0	0	0	0.226	0	0	0	0	0	0	0	0.143	0	0	0	0.279	0	0	0	0	0	0.121	0	0	0	0	0	0.165
4370	Vaginosis	295795	3	0	0	0	0	0	0	0	0.111	0.288	0	0	0.552	0	0	0	0	0	0	0	0	0	0	0	0	0	0	0	0	0	0	0	0.049
3546	Vaginosis	291144	4	0	0.066	0	0	0	0	0	0.541	0	0	0	0	0	0	0	0	0	0	0	0	0.165	0	0	0	0	0	0	0	0	0	0	0.228
1005	Vaginosis	227601	4	0	0	0	0	0	0	0	0.472	0	0	0	0.067	0	0	0.051	0	0	0	0.082	0	0.065	0	0	0	0	0	0	0	0	0	0	0.262
