# Supplementary material for: Shallow shotgun metagenomic sequencing of vaginal microbiomes with the Oxford Nanopore technology enables the reliable determination of vaginal community state types and broad community structures
Source: BMC Microbiol. 2025 Aug 25;25:544. doi: 10.1186/s12866-025-04236-5 (PMC12376446; doi:10.1186/s12866-025-04236-5)
Supplement: Supplementary file 1 — Supplementary Material 1: S5: Sequencing statistics. Boxplots comparing BV and non-BV cohorts for: (A) DNA concentration, (B) 16S Illumina sequencing depth, and (C) SMS sequencing depth. Overlaid jitter plots represent individual measurements. S7: Rarefaction analysis of Illumina 16S data. Correlation between Shannon index values before and after rarefaction at a depth of 140,000 reads. S9: Correlation of single species abundances between in 16S and SMS data. Correlation of Lactobacillus species and G. vaginalis abundances in 16S and SMS samples. Respective Pearson´s r and p-value of the correlation line is displayed in the top left corner. S10: PCoA plot of shallow SMS-based bacterial relative abundances. Principal Coordinates Analysis (PCoA) based on Nanopore SMS sequencing and Bray-Curtis inter-sample distances. Dots are colored according to BV status (dark blue = BV; light blue = non-BV). Also shown is a contour plot of the probability density function (KDE) in dashed lines, which represent areas of equal probability density. S12: Visual inspection of genome coverage for non-human eukaryotic and viral species in Nanopore SMS data. Examples of read distributions. (A) examples of verified species, (B) examples of species that failed verification. Note that some reads and contigs appear black because only their borders are visible due to scaling. S13: Per-sample coverage on the human genome. Bar plot showing per-sample coverage of human genome. Red horizontal line represents a utilized threshold of 0.2X coverage. S2: SMS custom database content. An overview and detailed listing of the Kraken2/Bracken custom database content. The first sheet (“db_content_overview”) summarizes the number of assemblies and species per RefSeq division. The second sheet (“db_content_detailed”) provides genome-level details, including FTP download paths, release dates, species names, taxonomic IDs, and RefSeq divisions. S3: Study cohort metadata. A categorical overview of metadata of stu [file 12866_2025_4236_MOESM1_ESM.zip › Supplementary_material/S8_sSMS_abundances.xlsx]

## Sheet: Suppl_tab4
Patient ID	Status	Total reads SMS	Bacterial species reads SMS	Excluded (low read count)	CST	Aerococcus christensenii	Atopobium vaginae	Bifidobacterium dentium	Bifidobacterium longum	Enterobacter hormaechei	Fenollaria massiliensis	Fusobacterium nucleatum	Gardnerella vaginalis	Lactobacillus acidophilus	Lactobacillus crispatus	Lactobacillus gasseri	Lactobacillus helveticus	Lactobacillus iners	Lactobacillus jensenii	Megasphaera genomosp. type_1	Peptostreptococcaceae bacterium oral taxon 929	Porphyromonas asaccharolytica	Prevotella amnii	Prevotella bivia	Prevotella buccalis	Prevotella disiens	Prevotella timonensis	Salmonella enterica	Sneathia amnii	Streptococcus agalactiae	Streptococcus sp. FDAARGOS_522	Veillonella montpellierensis	_Other
4	Control	64399	1184	-	4	0	0	0	0	0.342	0	0	0.552	0	0	0	0	0	0	0	0	0	0	0	0	0	0	0	0	0	0	0	0.106
5	Control	117220	1125	-	1	0	0	0	0	0	0	0	0	0	1	0	0	0	0	0	0	0	0	0	0	0	0	0	0	0	0	0	0
6	Control	139350	3245	-	1	0	0	0	0	0	0	0	0	0	0.967	0	0	0	0	0	0	0	0	0	0	0	0	0	0	0	0	0	0.033
7	Control	883797	2811	-	3	0.175	0.112	0	0	0	0	0	0	0	0	0	0	0.567	0	0	0	0	0	0.064	0	0	0	0	0	0	0	0	0.082
8	Control	142637	263	-	1	0	0	0	0	0	0	0	0	0	1	0	0	0	0	0	0	0	0	0	0	0	0	0	0	0	0	0	0
9	Control	134438	5252	-	1	0	0	0	0	0	0	0	0	0	0.909	0	0	0	0	0	0	0	0	0	0	0	0	0	0	0	0	0	0.091
10	Control	239249	3787	-	1	0	0	0	0	0	0	0	0	0	0.94	0	0	0	0	0	0	0	0	0	0	0	0	0	0	0	0	0	0.06
11	Control	47470	280	-	3	0	0	0	0	0	0	0	0	0	0	0	0	0.886	0	0	0	0	0	0	0	0	0	0.114	0	0	0	0	0
12	Control	26418	213	-	3	0	0	0	0	0	0	0	0	0	0	0	0	1	0	0	0	0	0	0	0	0	0	0	0	0	0	0	0
13	Control	101818	4519	-	4	0	0	0	0	0	0	0	0	0.366	0	0.177	0	0.119	0.308	0	0	0	0	0	0	0	0	0	0	0	0	0	0.03
14	Control	1159883	27992	-	1	0	0	0	0	0	0	0	0	0	0.671	0	0	0.271	0	0	0	0	0	0	0	0	0	0	0	0	0	0	0.058
15	Control	661162	10048	-	1	0	0	0	0	0	0	0	0	0	0.968	0	0	0	0	0	0	0	0	0	0	0	0	0	0	0	0	0	0.032
17	Control	458363	12796	-	4	0	0	0	0	0	0	0	0.48	0	0	0.401	0	0	0	0	0	0	0	0	0	0	0	0	0	0	0	0	0.119
18	Control	11715	217	-	4	0	0	0	0.862	0	0	0	0	0	0	0	0	0	0	0	0	0	0	0	0	0	0	0	0	0	0	0	0.138
19	Control	504249	1945	-	3	0	0	0	0	0	0	0	0.064	0	0	0	0	0.912	0	0	0	0	0	0	0	0	0	0	0	0	0	0	0.024
20	Control	308631	4203	-	1	0	0	0	0	0	0	0	0	0	0.936	0	0	0	0	0	0	0	0	0	0	0	0	0	0	0	0	0	0.064
21	Vaginosis	1457502	14084	-	4	0.082	0	0	0	0	0	0	0.63	0	0	0	0	0	0	0	0	0	0	0.077	0	0	0	0	0	0	0	0	0.211
22	Vaginosis	505468	2750	-	3	0	0	0	0	0	0	0	0.233	0	0	0	0	0.725	0	0	0	0	0	0	0	0	0	0	0	0	0	0	0.041
23	Control	328242	4786	-	1	0	0	0	0	0	0	0	0	0	0.89	0	0.081	0	0	0	0	0	0	0	0	0	0	0	0	0	0	0	0.029
24	Vaginosis	8573	58	+	4	0	0	0	0	0	0	0	0.517	0	0.259	0.224	0	0	0	0	0	0	0	0	0	0	0	0	0	0	0	0	0
25	Control	163283	5295	-	1	0	0	0	0	0	0	0	0	0	0.925	0	0	0	0	0	0	0	0	0	0	0	0	0	0	0	0	0	0.075
26	Control	194942	1168	-	4	0.058	0.087	0	0	0	0	0	0.791	0	0	0	0	0	0	0	0	0	0	0	0	0	0	0	0	0	0	0	0.063
27	Control	1040043	4303	-	2	0	0	0	0	0	0	0	0	0	0	0.865	0	0	0	0	0	0	0	0	0	0	0	0	0	0.114	0	0	0.022
28	Control	46333	1365	-	1	0	0	0	0	0	0	0	0	0	0.98	0	0	0	0	0	0	0	0	0	0	0	0	0	0	0	0	0	0.02
29	Control	830	11	+	4	0	0	0	0	0	0	0	1	0	0	0	0	0	0	0	0	0	0	0	0	0	0	0	0	0	0	0	0
30	Control	91022	1655	-	1	0	0	0	0	0	0	0	0	0	0.979	0	0	0	0	0	0	0	0	0	0	0	0	0	0	0	0	0	0.021
31	Control	173851	1400	-	5	0	0	0	0	0	0	0	0	0	0	0	0	0	0.924	0	0	0	0	0	0	0	0	0	0	0	0	0	0.076
32	Control	162526	3180	-	1	0	0	0	0	0	0	0	0	0	0.964	0	0	0	0	0	0	0	0	0	0	0	0	0	0	0	0	0	0.036
33	Control	98460	3615	-	1	0	0	0	0	0	0	0	0	0	0.989	0	0	0	0	0	0	0	0	0	0	0	0	0	0	0	0	0	0.011
34	Vaginosis	374901	7189	-	1	0	0	0.199	0	0	0	0	0	0	0.693	0	0	0	0	0	0	0	0	0	0	0	0	0	0	0	0	0	0.108
35	Control	30912	443	-	4	0	0	0	0	0	0	0	0.763	0.084	0	0.153	0	0	0	0	0	0	0	0	0	0	0	0	0	0	0	0	0
36	Control	149229	5136	-	1	0	0	0	0	0	0	0	0	0	0.992	0	0	0	0	0	0	0	0	0	0	0	0	0	0	0	0	0	0.008
37	Control	922431	1416	-	4	0	0	0	0	0	0	0	0	0	0	0	0	0	0	0	0	0	0	0	0	0	0	0	0	0.845	0.081	0	0.073
38	Vaginosis	287942	17122	-	4	0	0.153	0	0	0	0	0	0.398	0	0	0	0	0	0	0.091	0	0	0	0	0	0	0.12	0	0.077	0	0	0	0.161
39	Vaginosis	38229	5194	-	4	0	0.088	0	0	0	0	0	0.807	0	0	0	0	0	0	0.053	0	0	0	0	0	0	0	0	0	0	0	0	0.052
40	Vaginosis	1067972	47499	-	4	0	0	0	0	0	0	0	0.973	0	0	0	0	0	0	0	0	0	0	0	0	0	0	0	0	0	0	0	0.027
41	Vaginosis	608458	79272	-	4	0	0.124	0	0	0	0	0	0.673	0	0	0	0	0	0	0	0	0	0	0	0	0	0	0	0.067	0	0	0	0.137
42	Vaginosis	1689317	20371	-	4	0	0.191	0	0	0	0	0	0.696	0	0	0	0	0	0	0.056	0	0	0	0	0	0	0	0	0	0	0	0	0.057
44	Vaginosis	158870	25897	-	4	0	0.075	0	0	0	0	0	0.725	0	0	0	0	0	0	0	0	0	0	0	0	0	0.096	0	0	0	0	0	0.103
44-1	Vaginosis	516238	29649	-	4	0	0.071	0	0	0	0	0.11	0.054	0	0	0	0	0	0	0	0	0.095	0	0	0	0.22	0.093	0	0	0	0	0	0.356
45	Vaginosis	119236	8505	-	4	0	0	0	0	0	0.091	0	0.281	0	0	0	0	0	0	0	0.077	0	0	0	0	0.099	0.094	0	0	0	0	0	0.358
46	Vaginosis	387984	19938	-	4	0	0.05	0	0	0	0	0	0.496	0	0	0	0	0.208	0	0.118	0	0	0.077	0	0	0	0	0	0	0	0	0	0.051
49	Vaginosis	9290	229	-	5	0	0	0	0	0	0	0	0.459	0	0	0	0	0	0.541	0	0	0	0	0	0	0	0	0	0	0	0	0	0
50	Vaginosis	180567	1755	-	3	0	0	0	0	0	0	0	0.172	0	0	0	0	0.525	0.146	0	0	0	0	0	0	0	0	0	0	0	0	0.053	0.104
51	Vaginosis	127762	5976	-	4	0	0.08	0	0	0	0	0	0.642	0	0	0	0	0	0	0	0	0	0.121	0	0	0	0.054	0	0	0	0	0	0.103
52	Vaginosis	98811	2365	-	4	0	0.167	0	0	0	0	0	0.655	0	0	0	0	0	0	0.086	0	0	0	0	0	0.077	0	0	0	0	0	0	0.015
54	Vaginosis	178736	2484	-	4	0	0	0	0	0	0	0	0.915	0	0	0.085	0	0	0	0	0	0	0	0	0	0	0	0	0	0	0	0	0
55	Vaginosis	747976	28692	-	4	0	0	0	0	0	0	0	0.485	0	0	0	0	0	0	0	0	0	0	0.075	0	0	0.139	0	0.123	0	0	0	0.178
56	Vaginosis	587405	7668	-	4	0	0.065	0	0	0	0	0	0.553	0	0	0	0	0	0	0	0	0	0	0.221	0	0	0	0	0	0	0	0	0.161
4370	Vaginosis	152051	1082	-	4	0	0	0	0	0	0	0	0.321	0	0.322	0	0	0.297	0	0	0	0	0	0	0	0	0	0	0	0	0	0	0.061
3546	Vaginosis	575048	9025	-	4	0	0.1	0	0	0	0	0	0.517	0	0	0	0	0	0	0	0	0	0.12	0	0.098	0	0	0	0	0	0	0	0.165
1005	Vaginosis	1478162	53300	-	4	0	0.089	0	0	0	0	0	0.675	0	0	0	0	0	0	0.075	0	0	0	0	0	0	0	0	0	0	0	0	0.16
